# Supplementary material for: Spatio-Temporal Transcriptional Dynamics of Maize Long Non-Coding RNAs Responsive to Drought Stress
Source: Genes (Basel). 2019 Feb 13;10(2):138. doi: 10.3390/genes10020138 (PMC6410058; doi:10.3390/genes10020138)
Supplement: Supplementary file 1 [file genes-10-00138-s001.zip]

Archive with 8 entries (7 files):
- Supplementary files/
- Supplementary files/Table S1.xlsx
- Supplementary files/Table S2.xlsx
- Supplementary files/Table S3.xlsx
- Supplementary files/Table S4.xlsx
- Supplementary files/Table S5.xlsx
- Supplementary files/Table S6.xlsx
- Supplementary files/~$Table S3.xlsx
