# Supplementary material for: Spatio-Temporal Transcriptional Dynamics of Maize Long Non-Coding RNAs Responsive to Drought Stress
Source: Genes (Basel). 2019 Feb 13;10(2):138. doi: 10.3390/genes10020138 (PMC6410058; doi:10.3390/genes10020138)
Supplement: Supplementary file 1 [file genes-10-00138-s001.zip › Supplementary files/Table S1.xlsx]

## Sheet: Table S1
Table S1. The genomic positions of the 3,488 high-confidence lncRNAs and their expression levels in all the 94 samples
Gene	Chr	Start	End	Strand	ds_ear_R1_1	ds_ear_R1_2	ds_ear_R1_3	ds_ear_R1_4	ds_ear_V12_1	ds_ear_V12_2	ds_ear_V12_3	ds_ear_V12_4	ds_ear_V14_1	ds_ear_V14_2	ds_ear_V14_3	ds_ear_V14_4	ds_ear_V18_1	ds_ear_V18_2	ds_ear_V18_3	ds_ear_V18_4	ds_leaf_R1_1	ds_leaf_R1_2	ds_leaf_R1_3	ds_leaf_R1_4	ds_leaf_V12_1	ds_leaf_V12_2	ds_leaf_V12_3	ds_leaf_V12_4	ds_leaf_V14_1	ds_leaf_V14_2	ds_leaf_V14_3	ds_leaf_V14_4	ds_leaf_V18_1	ds_leaf_V18_2	ds_leaf_V18_3	ds_leaf_V18_4	ds_tassel_R1_1	ds_tassel_R1_2	ds_tassel_R1_3	ds_tassel_R1_4	ds_tassel_V12_1	ds_tassel_V12_2	ds_tassel_V12_3	ds_tassel_V14_1	ds_tassel_V14_2	ds_tassel_V14_3	ds_tassel_V14_4	ds_tassel_V18_1	ds_tassel_V18_2
MSTRG.10005.1	2	10613498	10616013	-	0	0	0	0	0	0	0	0	0	0	0	0	0	0	0	0	0	0	0	0	0	0	0	0	0	0	0	0	0	0	0	0	10.6167	13.102	11.3252	12.5437	0	0	0	0	0	0	0	5.09755	4.26958
MSTRG.1002.1	1	32671273	32672006	-	3.07188	9.32184	7.98472	5.40711	3.72619	2.79147	6.5129	5.35838	4.11496	0.771901	5.38587	5.89396	6.04739	5.00852	4.73027	4.275	7.389	8.94443	8.08325	4.1696	10.6096	4.24875	7.42379	7.83556	10.1138	5.96355	10.3467	4.8195	3.70351	9.05728	4.04257	4.25205	4.59342	9.09352	10.8315	6.33167	6.82294	6.05213	6.6599	7.54156	11.2481	5.9158	4.32677	7.43334	3.69454
MSTRG.10038.1	2	11377851	11382524	-	93.1082	122.524	152.076	177.237	63.17	61.7836	51.3443	59.1183	63.1169	47.0127	58.3346	51.1375	72.6507	89.0367	84.9898	69.3424	75.7778	80.8316	63.4421	84.4912	95.1659	101.374	106.474	95.117	91.146	93.8783	97.1656	100.942	98.8288	95.9672	97.7238	102.342	130.267	121.98	120.528	128.07	47.1244	47.8807	44.8579	92.9831	86.3455	79.5676	73.6911	100.167	91.2438
MSTRG.10039.1	2	11382642	11384478	-	24.3195	28.0261	9.46051	8.02632	18.2114	2.17048	31.5097	16.6655	25.5965	14.4045	12.5632	24.9971	15.0467	19.4717	20.3704	25.484	17.5094	21.8575	30.1683	18.8628	10.9992	17.6191	26.7349	21.6621	22.204	22.5221	25.1843	28.9083	16.1259	14.0848	22.0029	35.2656	19.0484	43.7091	24.3301	42.1983	15.1575	16.9408	22.5965	27.7202	27.0841	24.2094	16.8212	23.119	28.7267
MSTRG.10090.5	2	12574111	12574842	-	11.481	6.85469	12.963	16.6353	9.07405	9.79682	14.5127	23.7948	13.2628	11.6101	17.5519	13.432	4.85113	12.2416	10.2161	13.9317	20.4635	22.1019	23.5055	17.8642	18.2375	15.6213	24.2912	20.0789	11.3346	19.2209	14.8858	18.6403	21.539	11.3525	20.2681	14.2122	4.60597	4.14471	3.62037	6.34897	9.77369	10.3167	9.7136	10.3121	14.5534	10.9273	14.1004	6.88029	6.1744
MSTRG.10102.33	2	13025158	13025701	+	1.34265	0	0	0	0	0	0	1.22678	2.35526	1.23706	0	1.71741	2.58444	0	2.33256	2.28374	0.563893	2.04779	1.29544	0	0	0	0.626185	0	0	0	1.44189	0	1.18706	0	3.23936	0	1.22692	0	3.85751	0	0.781042	1.93985	3.8812	3.29625	3.489	2.99393	1.73354	0.916371	2.96048
MSTRG.10119.1	2	13418285	13435662	-	6.02877	10.0621	35.5697	33.6041	17.2376	10.0438	10.415	13.7712	10.5756	8.33199	4.84464	5.78364	11.6047	10.1367	5.23683	7.69082	21.5219	17.2406	17.4503	28.6409	9.08897	25.4786	12.6526	9.39755	8.56233	9.19589	24.2789	8.67038	5.33015	20.3678	10.909	10.1994	55.091	98.1565	80.1095	52.0722	7.01406	2.17758	4.35683	17.2676	14.3608	13.4433	9.72993	49.3762	55.388
MSTRG.1012.1	1	32992790	32997811	+	0	0	0	0	0	0	0	0	0	1.86373	0	0	0	0.755808	1.75709	0	9.34505	6.17031	5.85504	14.6435	3.65951	3.4195	5.66038	14.7146	7.18222	2.05697	6.51698	9.9742	7.15362	8.20071	2.44017	17.1108	0	0	0	0	0	0	1.46183	0	0	0	1.30586	0	1.48673
MSTRG.10121.1	2	13476859	13477095	-	6.9191	5.77404	1.17757	75.3574	0	0	0	0	0	0	0	0	0	2.90843	0	0	29.4224	17.808	35.0479	25.8269	3.12937	8.77239	8.47067	0	5.52758	2.63848	5.57289	7.46311	0	0	12.52	17.5584	213.391	161.297	95.046	182.088	0	0	0	7.43164	4.49497	9.6429	0	63.7516	43.8617
MSTRG.10182.1	2	15494365	15496148	-	0	0	0	0	0	0	1.16996	0.618793	0.237601	0	0	0.433136	0	0	0	0	0.853292	2.32406	1.30685	0.919248	0.408403	0	1.2634	0	0	0.688679	0.727299	0.278282	0	1.83041	0.816974	0	13.615	20.7163	13.1338	19.0109	0	0	0	0	0	0	1.31161	5.08445	2.4888
MSTRG.10184.1	2	15577691	15578957	-	0	0	0	0	0	0	0	0	0	0	0	0	0	0	0	0	0	0	0	0	0	0	0	0	0	0	0	0	0	0	0	0	17.1581	11.5799	11.8007	19.0054	0	0	0	0	0	0	0	0	3.45012
MSTRG.10197.5	2	15941825	15943157	+	1.1713	0	0	0	0	0	1.51761	0	0	1.61879	0	0	0.845482	0.656473	3.8154	0.747108	0	1.33984	0	0	0	0	0	1.82581	0	0	0.94341	1.44388	0	0	0	0	0	0	0	0	0	0	0	0	0	0	0	0	0
MSTRG.10197.6	2	15941825	15943652	+	1.73874	0.644885	1.05216	0	0.736509	1.93114	4.005	4.76605	2.03338	2.67001	2.32871	3.70676	0.836716	1.73245	1.76206	2.21809	0.973659	1.10496	1.1184	2.36007	1.04853	1.95953	2.70304	0.602293	1.23472	0.884053	1.55605	2.14337	2.8183	1.56646	2.79665	0	0.529621	1.1438	0	0.938625	2.36006	2.93081	1.67539	1.42289	1.25508	1.07699	3.74157	1.97784	1.27794
MSTRG.10254.2	2	18177524	18183454	+	2.49973	7.41705	0.567246	10.8167	2.38243	3.12338	4.3184	1.142	1.754	2.30315	3.01313	2.3981	4.21023	6.07104	3.25705	2.12592	14.6979	16.2033	21.7065	14.703	6.02975	16.9029	14.5728	11.6896	7.98803	6.99037	12.0803	9.24438	8.28773	8.44517	10.5542	4.229	1.14213	2.46661	2.6932	4.0483	1.45414	1.8058	0	2.55705	2.70658	3.25154	2.42062	5.97131	5.51178
MSTRG.10318.1	2	20089788	20092092	-	0	0	0	0	0	0	0	0	0	0	0	0	0	0	0	0	0	0	0	0	0	0	0	0	0	0	0	0	0	0	0	0	18.0298	9.73453	7.08585	4.43797	0	0	0	0	0	0	0	2.24437	3.6254
MSTRG.10320.10	2	20341573	20349514	+	0	0	0	0	0	1.49776	0	1.64288	0	0	1.44489	0	3.46104	0.671829	1.56186	0	10.5722	15.083	12.1438	5.69468	13.0116	15.1978	16.7715	13.0796	5.10736	9.14211	16.4131	8.86595	19.0763	19.4387	4.33808	12.1676	6.57226	3.54845	1.29148	5.82386	0	1.29891	0	2.20714	0.778734	2.67295	3.48229	0	1.32154
MSTRG.10320.5	2	20338216	20349773	+	0	0.222078	0	0	0.380446	0.498767	0.517199	0	0	0	0	0	0	0.223725	0.78017	0	2.26326	3.88123	5.19941	4.60549	4.69405	6.07319	6.14357	6.22233	3.82679	3.65328	6.43025	4.6747	6.08789	4.85495	2.16693	6.0779	0.547155	0.590833	0	0.323233	0.348313	0	0	0	0.51865	0.445057	0.386544	0.408664	0.880167
MSTRG.10320.6	2	20338220	20342119	+	0.263807	0	0	0	1.50856	0	0.683608	0	0	0	0	0	1.14254	0.295709	0	0.67307	2.32669	4.52648	2.29077	5.37116	3.81807	6.68937	7.01295	1.64487	5.62006	5.23112	11.4739	5.20319	7.69681	1.0695	3.81885	4.01673	0	1.56187	0	0.854466	0.460383	1.14344	0.57194	0.971483	0	1.17651	0.510915	0.540152	1.16336
MSTRG.10328.1	2	20632088	20632452	-	12.3549	24.9945	21.4093	30.3963	17.1274	15.4372	14.5524	3.07871	8.27502	13.9703	6.76922	4.31	7.29663	10.0719	2.92688	7.88045	0.70757	1.92717	0	0.762263	0	0	0.785734	3.50155	0	0.856603	0.90464	0	0.74476	0	0	0	4.61859	1.66243	1.21009	1.81896	12.7406	10.9535	7.30516	4.82547	7.29663	3.13064	4.35048	0	0
MSTRG.10426.4	2	24163827	24165510	+	0.504873	0	3.09331	0	0.96236	0	1.30828	0.691951	0.265692	0	0.608563	0.484344	1.82216	0.848888	0.657828	1.93218	0	0.577517	0.730678	1.02793	0.456687	0	0	0	0	0	0	0.311182	1.3391	1.02341	0	1.2812	0	0.747273	0.543947	0.817636	0	0	1.09457	0.309869	0.327989	0	0.488893	0	0
MSTRG.10444.3	2	24552034	24569987	-	0	0.827356	0	0	0	0	0	0	0.260873	0	0	0	0.715644	0	0	0	1.24916	0.567042	1.43485	2.69142	1.79362	0	0.346787	0.772712	0	1.1342	0.798533	0.916613	0.328703	0	0	0	0	0.733719	0.53408	0.802806	0	0.537154	0	0.304249	0	0.276344	0	0	0
MSTRG.10482.1	2	26238781	26244908	+	2.2341	0.621456	6.84405	1.96622	2.12925	0	1.44731	3.06193	0.587852	1.5438	1.34647	1.07163	0.806318	1.25213	0.727733	2.1375	1.40743	0.638888	0	0.758109	1.01044	2.8325	0.781452	0	0	2.55581	0.89971	0.6885	0	0	0	2.8347	3.06228	0	0	1.80905	0.974706	8.47298	3.63267	2.05679	2.90275	6.84988	4.32677	0	1.23151
MSTRG.10534.1	2	28189898	28193184	+	1.68974	0.433876	1.23881	2.2307	0.495521	0.974446	0	0.356287	1.09444	0	0.31335	1.49634	1.12588	0.874188	1.01615	0.994881	0	0	0	0	0	0	0	0	0	0	0	0	0	0	0	0	0	0.384772	0.560158	0.210501	2.49517	1.69014	0.845397	0.319105	0.675528	0.869512	1.00693	0	0.573197
MSTRG.10535.1	2	28196153	28196479	-	0.794489	0	0	0	0	1.9854	2.05877	4.35554	1.67242	13.1762	17.2379	1.52437	0	2.67169	9.31668	2.02704	8.00816	6.36164	6.89896	9.70555	4.31198	4.02918	6.6696	2.47687	16.9255	0	1.27982	2.93814	25.2872	6.4419	0	8.0646	4.35603	9.40753	5.13587	25.7333	13.865	3.44361	8.61235	38.0347	9.29048	7.97221	7.69343	6.50694	8.75903
MSTRG.10554.1	2	28670602	28670962	+	2.83903	3.15893	0	1.9989	7.57625	4.25679	1.47137	3.11282	0.597622	1.56946	2.73769	1.08944	0.819719	6.3647	1.47966	2.17303	2.14623	0.649506	0	3.08284	3.08169	0	3.9722	3.54035	7.25782	0.866095	1.82933	4.19966	3.01205	2.30195	2.05488	2.88181	3.11318	0	1.2235	0.919557	0.990906	1.23054	1.23102	4.87894	4.42649	1.26613	5.49835	0	5.00793
MSTRG.10555.1	2	28671760	28672735	+	0	2.10314	6.29085	4.71335	1.20098	0.52483	1.08845	0.575681	0.66314	1.16101	2.53152	0.402959	0.909586	1.88333	1.36823	0.267918	29.6367	19.6995	26.1397	27.3665	38.3748	38.3433	32.6168	38.6301	46.9788	34.5976	40.5976	33.1383	35.0938	41.7205	34.2024	33.0434	43.181	49.1148	24.4375	28.9105	0.733027	0.45515	0.91065	3.60922	6.54902	5.61976	3.66069	11.6105	5.09388
MSTRG.1056.1	1	34594522	34594894	+	7.42675	2.47907	5.05589	16.9943	1.41565	5.56776	9.62253	4.07148	8.5984	10.264	7.16164	8.54973	3.21651	4.16242	4.83837	2.84226	0.935736	0	0	1.00806	0	0	1.0391	0	1.58217	0	2.39271	0	0.984918	0	0	0	2.03597	0	1.60031	2.40551	9.07254	4.82855	14.4912	4.55823	0.964953	5.79622	5.75335	1.52064	0
MSTRG.10619.2	2	30311525	30311961	-	7.45375	3.45567	2.53714	0	2.36799	1.55222	11.2671	3.40524	5.2301	3.43379	1.49743	2.38356	4.48362	4.17756	8.09328	2.37716	7.04354	1.42104	3.59582	0	5.61864	0	1.73814	3.87293	1.32327	5.68473	5.00293	4.59418	2.47125	10.0728	4.49583	6.30505	3.40563	3.67749	5.35375	3.01782	2.16798	6.7307	1.34666	1.52493	1.6141	5.54029	3.60892	2.54362	5.47838
MSTRG.10620.1	2	30408033	30409509	+	0	0	0	0	0.870196	0	0.591496	0	0	0	0.550282	0.43796	0.329531	0.255864	0	0	3.45118	4.69988	4.62491	2.78846	4.95541	2.31521	2.87432	7.8278	3.89023	3.13357	4.04469	6.19037	3.02714	3.70158	4.95643	1.1585	2.50302	0.675708	0	0.739332	0.796698	0.494684	0	1.96136	1.77947	1.27248	2.65243	0.46737	2.01321
MSTRG.10622.1	2	30412654	30413554	+	0	1.26567	0	0	2.16825	3.4111	4.12669	2.4944	1.19723	1.88649	2.74225	2.61901	0.656867	0.765036	0.889272	0	9.74578	12.7515	12.5115	5.86714	23.8714	23.075	29.6024	45.3919	21.3251	23.597	24.5538	24.3986	15.6887	10.1455	18.1131	11.5464	4.98937	6.06112	3.43151	2.21061	1.98511	0.986074	1.97291	4.74743	4.43386	3.04378	3.0842	3.72651	8.02603
MSTRG.10661.1	2	32120867	32122399	+	0	0	0	0	0	0	0	0	0	0	0	0	0.742581	0	0	0	1.94426	3.82451	0	3.84001	4.18754	1.3043	1.7992	3.20719	6.02694	2.35378	2.07148	3.48742	3.41076	0	3.72302	7.83187	0.705054	1.52267	0.554184	0.416512	0	0	0	0.315701	0.334162	0	0	0.526597	0.567084
MSTRG.10675.1	2	32554107	32554841	-	23.8552	24.577	14.4354	24.1053	28.6302	33.1186	11.4475	19.3746	21.3882	17.0949	27.6896	10.1712	15.3061	19.8074	20.7216	18.0336	51.2073	45.4795	33.2458	46.7707	30.3697	26.8844	35.8491	24.7901	26.3513	14.8244	25.6185	29.4067	19.9191	21.4915	22.3823	8.96839	19.3768	15.6927	20.9419	11.4469	24.6702	9.57384	15.324	13.0145	9.18369	9.85072	8.55563	19.8995	35.0663
MSTRG.10676.1	2	32559945	32560150	-	0.99504	0	1.35478	0	1.89669	2.48657	2.57846	0	0	2.75037	0	0	1.4365	0	0	0	1.2537	12.5203	0	17.5579	7.20058	5.04625	4.17659	6.20421	4.2396	3.03554	4.80864	8.5862	3.9588	8.06801	7.20206	5.05016	27.2781	38.2923	25.7292	11.2802	1.73649	0	2.15727	3.66428	3.87855	7.76581	9.63546	10.1868	6.58203
MSTRG.10687.2	2	33043213	33044441	-	2.14762	0.796535	1.29958	3.04519	0.454852	1.19263	0	0.654091	0.251154	0	1.15053	0.915687	0	2.40732	0.621835	0.30441	1.20262	1.3648	2.7628	1.29558	1.7268	1.21016	0.667736	0	0.508357	0.363982	0.384393	0.882467	0.949374	0	1.72715	1.2111	0	0	0	0	1.66574	0	0	0.58583	0	0	0.462143	0.488589	0
MSTRG.10743.1	2	35371896	35373764	-	10.1996	11.7149	12.0952	16.795	2.50862	4.93323	2.55777	4.20872	4.0401	4.24401	3.43713	4.20854	7.9165	12.9082	9.00263	4.61696	19.7601	16.8107	21.9039	27.9863	3.5714	3.33717	3.52929	5.12868	3.50465	2.34202	2.29669	5.27261	5.38148	4.00163	5.55665	5.00963	2.1046	3.8959	3.07218	2.48659	0.38279	0	0.475545	0.403875	0.284994	0.366833	0	1.5719	1.45093
MSTRG.10745.1	2	35551298	35553757	+	0.478548	0.532469	0.868748	0	0	0.398626	0	0	0.167892	0.440915	0	0	0	0.89403	0.415686	0.406985	0	0.182468	0	0.216518	0	0	0	0	0	0	0.25696	0	0	0	0	0.809598	0	0	18.9048	0.258335	4.45407	18.3222	5.87918	54.239	50.3638	48.7308	53.7546	1.30645	0
MSTRG.10752.1	2	35898515	35900604	+	7.50552	11.2309	11.9809	4.66947	7.89329	5.82084	6.03595	5.6754	6.53762	6.43836	6.86324	2.48288	8.5936	6.9626	5.73274	6.60323	12.7175	14.5065	14.2335	12.6466	13.1101	10.5003	12.6739	17.7509	23.7086	14.2118	16.6764	16.5901	14.4156	18.8865	14.9861	13.1355	9.93308	9.19372	12.269	14.2508	7.22661	5.60892	8.97772	15.8847	9.75187	10.0995	10.526	7.94882	17.6906
MSTRG.10759.1	2	36233970	36235201	+	0	0	1.80638	0	0	0	0	0	0	0	0	0	0	0.743578	0	0	0	0	0	0	0	0	0	0	0	1.01185	0	0	0	0	0	0	0	1.96371	24.2998	0	0	0	0	0	0	0	0	0	0
MSTRG.10775.1	2	37073644	37074572	+	0	0	0	0	0	0	0.571758	0	0.23223	0	0	0	0	0	0.28749	0	0.556002	0	0	0.29949	0	0	0	0	0	0	0	0	0	0	0	0	64.7216	72.5008	49.4459	90.762	0.385056	0.478177	0.478361	0	0.573363	0.246003	0.427321	22.1369	20.9198
MSTRG.10780.6	2	37211739	37212144	-	2.01949	1.68528	4.12441	0	9.6236	12.6166	14.3911	6.91951	4.78245	1.39551	7.30276	4.84344	7.28864	9.62073	8.55176	7.7287	11.4501	17.903	10.2295	7.53814	10.9605	7.68124	6.35748	12.5918	5.37782	9.24119	9.75942	8.71309	13.391	12.2809	3.65425	20.4992	4.15218	7.47273	2.17579	5.72345	4.40538	8.75323	7.66202	7.43687	3.93587	8.44348	6.8445	3.10122	4.45287
MSTRG.10829.1	2	38342963	38346387	-	0	0	1.09445	0	0	0	0	0	0	0	0	0	0	0.901042	0	0	0	0.919497	2.32671	1.09108	2.90847	4.07658	1.12468	5.01202	1.71247	2.45224	5.17951	3.9636	2.13206	3.25884	2.90907	0	0	0	0	0	1.40281	0	0	0	1.04442	0.896223	0	0	0
MSTRG.10829.2	2	38343917	38346596	-	1.7371	2.3194	0	0.458647	0.662234	0	0	0	0	0	0	0	0.501557	1.94717	0.452675	0.4432	6.56601	3.9741	3.01683	0.943139	5.65673	7.04765	8.26352	8.66486	9.62174	7.41905	7.27545	8.13714	6.91112	15.4933	13.8304	3.52656	4.7621	1.02845	7.48618	2.81322	1.8189	1.50585	0.753215	3.41172	1.35421	3.87351	1.3457	1.4227	2.29813
MSTRG.10859.3	2	40029697	40045316	+	1.69404	0	0	0	0	5.29167	1.09745	5.80438	4.45747	2.34122	3.06293	3.25031	0.611402	0.949445	2.20726	3.24158	2.13441	3.39112	6.12924	1.14969	1.53236	2.14779	1.18509	1.32032	0	0.645992	2.72887	1.5662	1.68494	1.71695	0	2.14945	18.5761	11.2832	12.776	15.775	6.65177	8.26041	4.59088	5.7185	3.85184	6.13839	5.74146	14.7415	8.40433
MSTRG.10859.4	2	40035751	40037688	+	0	0	0	0	0	0	0	0	0	0	0	0	0	0	0	0	0	0	0	0	0	0	0	0	0	0	0	0	0	0	0	0	52.721	36.1017	35.3752	47.857	0	0	1.01693	0	0.609444	0	0	26.8914	4.13699
MSTRG.10885.1	2	41121593	41123210	-	10.6239	9.38721	14.8902	13.3376	10.1253	3.90422	12.1455	5.9955	7.23524	6.90945	6.02626	2.99762	10.8263	16.4619	8.95689	6.37775	3.93694	6.79111	6.33106	3.393	3.95703	1.58465	6.12058	3.89654	3.32835	6.19601	4.53009	3.85182	2.9007	6.33388	4.52325	6.3435	2.56979	7.39983	6.733	10.1207	10.906	5.41739	4.74204	15.3423	9.74367	11.1481	9.07731	6.39783	3.44486
MSTRG.10909.1	2	42088485	42096008	+	0.558524	0	1.14067	0	0.532313	0.697866	2.89462	0.765483	0.293926	0	0	0.535814	0	0.626064	0.363867	0	12.6669	14.375	16.1665	15.5412	4.54696	4.24875	7.81452	9.57679	7.73409	8.94532	11.6962	6.54075	7.03666	4.52864	9.09579	7.08674	1.53114	1.65337	2.407	2.26131	0	0.605213	0	1.37119	0.725687	0.622716	0	0.571795	1.84727
MSTRG.10930.1	2	42970214	42971811	+	0.9446	2.10207	0	9.56042	1.80054	4.72105	0	2.58924	0	0	0	3.62477	0	0	3.69232	3.61504	11.9015	9.72464	16.4049	8.97503	13.6711	4.79045	9.25138	0	18.1111	12.9675	10.6514	5.82211	16.2852	22.9771	10.2555	23.9708	0	0	0	0	1.64847	0	0	0	0	0	0	0	0
MSTRG.10934.1	2	42990341	42991317	+	0.799135	1.77836	0	0	1.52327	2.99552	0	1.09525	0.420549	1.10444	0	0	0	0	0	0	1.51031	5.02766	1.15655	2.71175	1.44573	6.07911	0.55905	8.71975	1.70245	1.21895	3.86191	1.47766	2.11959	1.61989	2.89206	0	0	2.36564	0.860984	1.29419	0	1.73188	0.866271	0.980951	0.519156	0	0.773842	0.818125	0.881025
MSTRG.10950.1	2	43808157	43808559	+	0	0	0	0	0	0	0	0	0	0	0	0	0	0	0	0	0	0	0	0	0	0	0	0	0	0	0	0	0	0	0	0	13.9436	13.551	12.0559	9.06095	0	0	0	0	0	0	0	5.20717	1.1215
MSTRG.1096.1	1	35808754	35810301	+	0.585652	11.0779	4.78432	0.257716	0	1.46353	0	1.60533	0	0	0	0	0	0.656473	0.76308	0.747108	4.42737	3.3496	5.08552	3.17972	3.17854	0	1.63882	7.30324	3.74296	5.35989	1.88682	5.05359	3.88339	4.7486	2.11946	2.97238	36.9267	48.5429	22.7152	31.2991	2.0441	2.53844	0	2.87559	1.52187	1.30592	0	11.9914	6.45666
MSTRG.10976.4	2	44642355	44660572	-	0.654186	0.363948	0.445349	0	2.28612	2.72465	2.82534	4.78182	2.52464	1.20548	0.788542	1.88276	2.67586	2.19988	2.69919	3.05996	3.02223	4.11573	3.4715	2.81186	2.16975	2.21176	2.89844	4.41885	2.55504	2.66094	3.68833	2.28487	2.02432	3.53619	1.57832	2.76685	0.597796	0.968275	0.469877	0.529724	1.90275	2.83549	2.12743	3.07826	1.84162	2.30968	1.68928	0.892974	0.96163
MSTRG.10983.1	2	44884385	44886705	-	0	0	0	0	0	0	0	0	0	0	0	0	0	0	0	0	0	0	0	0	0	0	0	0	0	0	0	0	0	0	0	0	20.6942	12.0326	5.00492	22.5695	0	0	0	0	0	0	0	10.7005	16.6446
MSTRG.11008.1	2	45677229	45678485	+	0.326139	0	0.222025	0	0.310834	0	0	0	0.343264	0	0.393121	0.312878	0	0.365578	0	0.208025	0	0.186533	0	0.221341	0	0.826991	0	0.50838	0	0	0	0	0.216259	0	0.590145	0	0.894079	0.482725	0	0.264089	0.28458	0.353402	0.353538	0.20017	0.211875	0.363623	0.315816	0	0
MSTRG.11008.2	2	45677239	45678698	+	0	0	0	0	0	0	0	0.423409	0.975471	0	0	0.296374	0	0.692587	0	0	0	0	0	0	0	0	0	0	0	0.235614	0.248827	0	0	0.626228	1.11803	0.783974	0	0	0	0.500317	0.269568	0.33476	0.334889	0	0	0	0	0	0
MSTRG.11014.1	2	46113364	46114437	-	1.52684	1.0618	0.779567	0	1.45519	0.47694	0.494566	1.0463	0.60263	1.05507	0.920211	0.36619	1.10212	1.06967	0.497352	0.730413	0.240468	0	0	0	0.345279	0.967903	0	0	0	0.873352	0.307443	0.705809	0.506215	0	0	0	0	0	0	0	0.33307	0	0	0	0.247977	0	0.369628	0	0
MSTRG.1103.1	1	36088072	36092138	+	5.26429	2.19654	6.27158	0.144784	5.6444	2.46662	4.26295	2.70561	2.77036	2.72829	3.96592	3.78768	6.64986	5.53208	3.00088	1.25917	5.38912	5.64539	3.80938	0.893181	4.76186	5.00575	5.5241	9.23162	19.626	13.0484	14.8402	8.11171	12.6537	10.671	2.38142	15.0289	18.9414	22.4014	10.6345	20.248	4.59348	1.42609	0.713318	3.63487	3.84742	2.201	2.54883	10.1051	7.98014
MSTRG.11033.1	2	46724310	46729363	+	0.511168	0	0	0	0	0	0	0	0	0	0	0	0	0	0.66603	0	0.644048	0	0	0	0	0	0	0	0	0	0.823425	0	0	0	0	0	1.40132	7.56591	2.20292	3.31132	0	0	0	3.7648	1.32831	1.70975	0	1.04663	2.25419
MSTRG.11050.1	2	47775548	47776939	-	0.864887	3.84936	2.35515	0	0.8243	0	0	1.18537	1.36545	2.39061	0	0.829721	0	0.484738	1.12691	0	0	0	0	0	0	0	0	0	0	0	0	0	0	0	0	0	58.0896	52.4857	36.3411	54.6264	0	0.937186	0	0.530831	1.68561	0.96429	0.837513	22.136	16.2097
MSTRG.1105.5	1	36162480	36163358	-	0	1.56215	0	0	0	0	0	0	4.43305	0	0	1.34688	2.02684	0.786869	0	0.895506	0.884463	1.60597	0	0	0	0	0	2.18847	0	0	0	0	0	0	0	0	0	0	0	0	0	1.52132	0	0	0	0	0	1.43732	1.54783
MSTRG.11078.1	2	49244929	49245525	+	11.3277	6.60215	5.14104	2.61107	14.3949	6.73992	11.1824	16.2645	19.8709	23.8558	36.4113	15.5245	12.4597	7.8604	18.9766	13.7625	8.15568	7.40437	9.36806	13.1791	6.83108	5.4712	6.79246	10.09	10.3424	6.58232	13.034	6.64947	10.0151	6.56057	5.85641	10.9509	7.39379	14.3712	16.2726	19.2187	21.6513	32.7325	23.3893	30.4585	13.3164	19.2452	16.715	8.83574	14.2726
MSTRG.11097.1	2	49925853	49926711	+	10.3429	6.27728	0	0	5.37685	11.7485	12.1826	5.15472	4.9482	0	0	3.60814	8.14455	3.16191	3.67539	5.99743	14.2163	5.37779	5.44322	10.2101	0	9.53696	2.63113	8.79403	6.00934	5.73688	10.6025	9.27265	3.74088	19.0597	3.40281	14.3165	2.57765	30.6176	16.2086	13.7048	9.84543	10.1887	4.07704	17.3129	15.8819	27.2567	20.0312	11.5513	20.7324
MSTRG.11109.1	2	50604091	50604409	-	2.57026	7.86463	6.999	0	1.22482	0	1.66509	1.76133	1.35261	3.5522	0	0	0.927645	0.720269	0.837235	2.45913	0	0	0	0	0	0	0	0	0	0	0	0	0	0	0	0	1.76153	5.70645	5.53836	3.12188	3.36411	2.78512	0	27.6066	22.5418	25.0746	16.1779	7.894	11.3346
MSTRG.11115.1	2	50656156	50657742	+	0	0	0	0	0	0	0	0	0	0	0	0	0	0	0	0	0	0	0	0	0	0	0	0	0	0	0	0	0	0	0	0	5.02469	6.3301	5.26599	2.96835	0	0	0	0.374984	0	0	0	1.25096	2.02071
MSTRG.11115.2	2	50656191	50658603	+	0	0	0	0	0	0	0	0	0	0	0	0	0	0	0	0	0	0	0	0	0	0	0	0	0	0	0	0	0	0	0	0	2.32202	0	1.82514	1.37174	0	0	0	0.519864	0	0	0	2.60143	0
MSTRG.11115.4	2	50656251	50663182	+	0	0	0	0	0	0	0	0	0	0	0	0	0	0	0	0	0	0	0	0	0	0	0	0	0	0	0	0	0	0	0	0	11.6798	18.2176	10.2006	11.4998	0	0	0	0	0	0	0	5.81567	2.0876
MSTRG.11115.5	2	50660634	50662177	+	0	0	0	0	0	0	0	0	0	0	0	0	0	0	0	0	0	0	0	0	0	0	0	0	0	0	0	0	0	0	0	0	245.45	203.88	118.018	216.172	0	0	0	0	0	0.365659	0	81.2535	38.3267
MSTRG.11116.1	2	50656255	50661676	-	0	0	0	0	0	0	0	0	0	0	0	0	0	0	0	0	0	0	0	0	0	0	0	0	0	0	0	0	0	0	0	0	11.8997	11.4218	10.3926	10.9352	0	0	0	0	0	0	0	6.91267	6.3807
MSTRG.11120.1	2	51267031	51268388	-	0	0	0	0	0	0	0	0	0	0	0	0	0	0	0	0	0	0	0	0	0	0	0	0	0	0	0	0	0.927773	0	0	0	3.83569	6.21282	10.5522	1.13297	0	0	0	0.858751	5.4538	0.779989	5.41954	4.29725	3.08509
MSTRG.11136.1	2	52374635	52376332	+	1.29939	1.4458	0	0	0	1.62356	2.52534	0.890435	0.683809	0	0	0.623277	0	0	0.423262	0.414402	1.63717	4.83064	1.88054	1.32279	11.166	24.7114	10.4536	18.2292	29.0658	18.829	24.0712	39.2434	9.47769	3.9509	5.87807	18.1358	20.4823	30.772	18.8993	21.5695	1.70072	2.11201	0	3.19004	10.1297	4.70837	5.03304	31.9263	17.1905
MSTRG.11141.1	2	52538131	52539474	-	0	3.49093	0	4.37196	2.99019	7.84032	4.06503	2.86665	2.20144	1.44535	1.26059	5.01642	0	2.34455	0	4.00236	0	0	0	0	0	0	0	0	0	0	0	0.644591	0	0	0	0	15.7684	18.5751	11.2675	21.1709	5.47526	3.39969	10.203	7.70247	9.51168	7.57903	4.05083	28.9078	34.5892
MSTRG.11155.1	2	53250001	53250450	-	0	0	0	0	0	0	0	0	0	0	0	0	0.657597	0	0	0	0	0	0	1.23656	0	0	0	0	0	0	0	0	0	0	0	0	19.9797	13.4841	13.7413	30.983	0	0	0	0	0	1.01572	0	4.66331	6.02621
MSTRG.11163.1	2	53981597	53983179	+	0	0	0	0	0	0	0	0	0	0	0	0	0	0	0	0	0	0	0	0	0	0	0	0	0	0	0	0	0	0	0	0	7.18578	13.9669	19.2037	10.188	3.65951	0	4.54626	0.643514	0.681143	0	1.0153	15.0275	8.09146
MSTRG.11167.1	2	54218563	54218815	+	5.67133	4.5074	5.51552	16.4001	12.3547	4.04928	14.6962	11.104	7.6746	2.23943	3.90635	3.10899	4.67856	6.35715	5.27822	5.16774	7.14562	4.63383	9.3804	7.69795	7.32865	12.3264	4.53427	7.57747	10.356	9.88649	14.3562	8.98861	11.819	9.85381	11.7283	8.22398	0	2.39836	3.49158	3.93629	2.8278	3.51167	8.78255	6.96165	3.15803	5.41985	0	1.65888	3.57285
MSTRG.11170.1	2	54392300	54395119	+	0	0	0	0	0	0	0	0	0	0	0	0	0	0	0	0	0.23869	0	0	0	0	0	0.265058	0	0	0	0	0	0.502472	0	0	0	0	0	0	0	0	0.41056	0	8.37163	7.3843	27.0358	24.2151	0.775782	1.67085
MSTRG.11178.1	2	54838813	54845081	-	0	0	0	0	0	0	0	0	0	0	0	0	0	0	0	0	0	0	0	0	0	0	0	0	0	0.518508	0	0	0	0	0	0	4.65944	4.02511	5.12735	6.60617	0	0	0	0	0	0	0	4.1761	2.24859
MSTRG.11178.2	2	54840119	54845120	-	0	0	0	0	0	0	0	0	0	0	0	0	0	0	0.536301	0	0	0.470827	0	0	0	0	0.575889	0	0	0	0	0	0.545858	0	0	0	7.89859	4.87378	15.0776	7.99904	0.718308	0	0	1.0105	0	0	0	14.327	15.4286
MSTRG.11183.11	2	55216243	55216756	-	4.48857	0	2.03712	0	1.42598	1.86947	5.81566	6.1518	3.93689	2.06779	5.41044	2.87071	0	3.35424	1.94948	3.81734	5.6554	5.13442	0	5.07711	1.35339	3.7939	0	4.66448	0	1.1411	2.41017	1.84438	0.992107	6.06573	0	7.59368	4.10167	6.64364	3.22397	4.84613	13.0554	11.3488	17.8408	12.8562	19.4399	12.5111	18.8349	3.06349	11.5466
MSTRG.11186.2	2	55288206	55291196	-	0.374732	0.416955	0	0	0	0	0	0	1.18323	0	0	0	0	0.840094	0.48826	0.47804	0	0.428651	0	0	0	0	0	0	0	0.571591	0	0	0.496961	0	0	0	4.10917	6.65578	4.03734	4.24812	0	0.812114	0.812426	0	0	0	0.725742	0	0.826263
MSTRG.11187.1	2	55295914	55298648	-	3.53411	5.50524	2.88709	5.90969	2.69461	0	0	3.87493	1.48787	1.95371	0	4.06849	2.04082	2.37689	4.6048	1.80336	0	2.42557	0	0	0	3.58458	0.988941	2.20356	1.50579	0	4.55439	0.871309	2.81211	0	0	0	15.5015	14.6466	18.2766	14.881	3.70052	0	3.06481	2.6029	1.83674	2.36417	0	10.1306	14.0265
MSTRG.11193.1	2	55395061	55396713	-	0.314384	0	0	0	0	0	0	0	0.165446	0	0	0	0	0.352401	0	0	0	0	0	0	0	0	0	0	0	0	0	0	0	0	0	0	135.311	140.994	70.114	123.976	0	0	0	0.192956	0	0	0	34.4384	9.70479
MSTRG.11209.1	2	56257338	56257994	-	2.27333	13.069	3.09521	16.006	8.66657	2.84048	1.96364	1.03857	1.59513	1.04727	0	2.18089	9.84572	8.0694	7.40512	2.41671	0	0	0	0	0	0	0	0	0	0	0	0	0	0	0	0	0	0	0	0.613605	0.661215	0	0	0	0	0.422434	0	0	0.835427
MSTRG.11220.1	2	56878926	56879469	-	0	0	0	0	0	0	0	0	0	0	0	0	0	0	0	0	0	0	0	0	0	0	0	0	0	0	0	0	0	0	0	0	16.5273	17.8466	19.4861	20.7475	0	0	0	0	0	0	0	17.7446	17.4472
MSTRG.11236.1	2	57896355	57908546	-	0.9446	0	1.92916	0	9.00272	1.18026	11.0149	15.5354	8.94781	13.0547	12.5246	10.8743	1.36368	0.529414	7.38465	2.41003	14.8769	12.4259	16.4049	15.3858	6.83557	2.39523	7.26894	8.83456	5.03086	3.60208	6.84733	4.65769	6.88989	7.65903	5.12774	4.79416	11.6529	8.38874	7.12394	7.64885	14.012	11.2592	17.4073	7.53683	14.1141	12.1114	10.9764	7.73637	15.6209
MSTRG.11242.1	2	58029777	58030168	+	8.88936	11.6364	19.9347	24.8512	7.97384	11.7605	13.5501	11.4666	8.25542	14.4535	13.8665	6.01971	8.30384	22.8593	14.9891	13.3412	3.95301	6.57957	10.5948	7.0976	8.51395	23.8667	19.022	16.3019	13.3677	16.7497	15.162	16.7594	11.7889	14.8394	18.9238	10.6157	10.0344	9.28754	9.01397	6.7747	10.038	6.79938	12.4703	5.13498	14.9469	8.16203	9.11436	4.28263	6.91785
MSTRG.1125.1	1	36994290	36998084	-	0.101324	0.112741	0	1.96185	0.579414	0.253205	1.05025	0	0	0	0	0.194408	0	0.113577	0	0.129257	5.74485	4.05661	3.81267	6.6015	2.19968	3.08313	2.41002	1.8953	1.511	1.54553	1.30576	2.37317	2.28435	2.05389	1.83345	1.02851	0	0	0	0.164093	0	0	0	0.124377	0	0.112969	0	0.207463	0
MSTRG.11273.2	2	59950002	59952561	+	0	0	0	0	0	0	0	0	0	0	0	0	0	0	0	0	0	0.99988	0	0.593232	0.790682	0	0	0	0	0	0	0	0	0	0	0	13.1796	10.3503	6.59231	9.20146	0	0	0	0	0.567861	1.94914	0	7.15903	3.85472
MSTRG.11300.1	2	61544708	61544925	-	0	0	0	0	0	0	0	0	0	0	0	0	0	0	0	0	0	1.07556	0	0	0	0	2.63113	0	0	0	0	0	0	0	0	0	0	0	0	0	0	6.11321	0	15.0045	19.5469	11.5317	18.2101	0	0
MSTRG.11301.1	2	61713669	61721557	+	0	0	0	0	0	0	0	0	0	0	0	0	0	0	0	0	1.58444	5.39429	4.54993	22.6165	10.8064	17.5381	5.71826	25.4829	50.2315	20.6202	35.4502	16.2769	7.08779	14.02	1.13775	6.38242	0	0	0	0	0	0	0	0	0	0	0	0	0
MSTRG.11303.1	2	61874418	61875277	-	0.476694	0	0	0	0.454323	0.595621	0	0	0.501725	0	0	0	0.344092	0.267169	0.621112	0.304056	0.300306	1.63585	0	0	0.862395	0	1.33392	0.743062	1.5233	0	0	0.587627	0.31609	0.966285	0	0	46.3918	53.6229	23.625	52.11	0	0	0	0	0	0.26574	0	10.7365	2.62771
MSTRG.11305.1	2	61877515	61878572	+	0	0.463566	0	4.03336	0	0	0	0.571	0	0	0	0	0	0	0.271421	0	0	0.238284	0	0	0.37686	0	0	0	0.887559	0.635488	0	0.256788	0	0	0	0	0	0	0.897733	0.337358	0	0	0	0	0	0	0	0.426522	0
MSTRG.11307.1	2	61980147	61981506	+	0.439867	0.97886	5.98895	16.84	11.7383	15.389	23.9365	24.1143	6.48151	3.64748	7.4229	4.21982	3.81011	4.93059	5.15816	5.05019	0	0	0	0	0	0	0	0	0	0	0	0	0	0	0	0	1.20585	3.90635	0.947821	3.5618	6.14107	2.85983	4.76821	2.69972	2.28607	2.45211	0.851891	1.80128	1.93977
MSTRG.11336.1	2	64587102	64588286	+	0	0	0	0	0	0	0	0	0	0	0	0	0	0	0	0	0	0	0	0	0	0	0	0	0	0	0	0	0	0	0	0	0	0.512055	0	0	0	0	0	1.274	0.898994	3.08573	0.67001	1.06253	0.762812
MSTRG.11349.1	2	66023129	66025559	+	1.5383	1.28372	1.04722	0	0.733054	0	1.99311	4.21662	0.404768	0	1.85423	0.737875	0	2.58648	2.50542	0.981193	8.72183	10.1179	7.79207	18.792	6.95741	11.702	4.84266	4.79575	8.19285	8.21246	6.195	3.31849	9.69027	6.23644	2.78354	11.7111	2.10855	2.27687	1.65735	0.622815	2.01342	0.833445	0.833766	3.77657	2.49838	3.00142	3.72402	1.57485	1.69593
MSTRG.11355.2	2	66528075	66530540	+	0	0	0	0	0	0	0	0	0	0	0	0	0	0	0	0	3.94295	1.78986	3.39682	7.96448	7.7846	9.91916	4.37852	3.65859	6.66685	6.56348	4.41098	3.8577	1.03755	3.17177	1.41567	0	0	0	0	0	0	0	0	0	0	0	0	0	0
MSTRG.11355.4	2	66528212	66528818	+	0	0	0	0	0	0	0	0	0	0	0	0	0	0	0	0	0.572645	0	1.31554	3.08454	0	0	0	0	1.93649	2.07978	0.732137	1.6808	0	0	0	0	0	0	0	0	0	0	0	0	0	0	0	0	0
MSTRG.1136.1	1	37668778	37668993	-	11.3877	12.6708	7.75236	17.1214	5.42664	4.74291	2.45909	0	2.99641	2.62303	6.86324	18.2078	6.84997	6.38238	17.3106	3.63178	5.97831	5.42759	13.734	7.7285	3.43361	4.81263	9.29421	5.91697	4.04332	4.3425	10.7007	5.84907	5.03403	3.84725	17.1716	9.63272	2.60152	5.61839	6.13451	1.53685	6.62439	12.3396	4.11479	15.1434	14.7959	14.8126	20.2166	7.77218	8.36974
MSTRG.11371.1	2	68207249	68208956	+	0	0	0	0	0	0	0	0	0	0	0	0	0	0	0	0	0	0.622767	0.787929	0	0.98494	1.38052	1.90433	2.54595	2.31968	1.24566	4.82355	3.6912	1.80503	1.10359	0.985143	0	64.924	54.7961	31.088	55.988	0	0	0	0	0	0	0	24.5242	17.4064
MSTRG.11377.1	2	68804712	68805271	-	0	0	0	0	0	0	0	0	0	0	0	0	0	0	0	0	0	0	1.05948	0	0	0	0	0	0	0	0	0	0	0	0	0	22.0758	27.0886	16.5632	17.7836	0	0	0	0	0.475584	0	0	8.99353	4.03541
MSTRG.11379.1	2	68910722	68911715	+	21.4295	17.9695	26.2171	49.4736	16.5759	28.7161	17.7054	11.9183	14.0559	10.3014	10.482	18.4726	23.7632	27.5023	21.0425	17.0363	16.4349	17.763	22.4739	15.5975	25.8457	17.3255	25.203	16.4599	23.8188	17.5279	20.512	25.268	18.1225	20.1456	7.86771	12.6101	4.25703	6.43561	6.02297	8.04752	11.3819	16.1537	15.4866	7.62467	12.1058	10.388	9.62378	5.08725	10.9568
MSTRG.11394.1	2	70742407	70745435	-	0	0	0	0	0	0	0	0	0	0	0	0	0	0	0	0	0	0.292724	0	0	0.462959	0	0.716087	0	1.09033	0.780675	0	0.315455	0	0	1.85222	0	5.61227	6.06028	9.37408	7.45978	0	0	0	0	0	0	0	18.8628	22.0058
MSTRG.11394.2	2	70743770	70745357	-	0	0	0	0	0	0	0	0	0	0	0	0	0	0	0	0	0.6999	0	0	0	0	0	0	0	1.18341	0.847318	0	0.684769	0.736687	0	0	0	4.56852	4.93322	1.19698	3.59848	0	0	0	0	0	0	0	3.41218	13.4732
MSTRG.11414.1	2	72238625	72238863	-	3.4306	5.72572	10.5095	30.1926	6.53921	4.28648	2.22244	7.05269	3.61074	0	2.06759	1.64555	1.23815	10.575	2.23496	2.18818	0	0.981054	2.48247	2.32825	0	0	0	0	1.82711	3.9246	0	0	0	0	0	4.35286	4.70233	2.53885	5.54416	2.77791	1.49672	1.85869	0	0	0	2.86866	0	0	1.89107
MSTRG.11418.1	2	72522079	72524118	-	4.91233	10.9317	0.608029	7.86061	8.51238	10.0438	13.8866	11.0169	7.99043	8.64058	4.30635	11.9957	5.15762	6.00695	9.89178	6.26659	1.12533	0.510832	0	1.21231	1.61582	0	1.87446	1.39223	1.90274	2.04353	1.43875	1.6515	0	0	0	2.26652	1.22424	1.32197	3.8491	2.16967	7.7934	3.87125	11.6182	5.48179	8.7035	5.97482	3.45953	4.57187	2.95403
MSTRG.11421.1	2	72593974	72595452	+	0	0	0	0	0	0	0	0	0.40401	0	0	0	0	0	0	0	1.93455	1.75634	2.22214	3.64716	3.47219	1.94668	3.75946	1.19669	4.08875	3.51304	3.0917	4.25865	2.03624	3.11238	1.38916	7.79276	43.1443	43.1795	25.6409	36.6773	0.669882	0	0.832204	4.24069	3.98992	5.13566	2.23023	12.5752	8.46378
MSTRG.11432.1	2	73489994	73507334	+	0	0	0	0	0	0	0	0	0	0	0	0	0	0	0	0	0	0	0	0.685285	0.913374	0	0.706386	1.57397	1.07556	0	0	0	0.66955	2.04681	0	0	5.53624	10.4618	15.2305	5.72345	0	2.18831	0	0	0	0.562899	0.977786	12.4049	10.0189
MSTRG.11440.1	2	74169276	74171857	-	0	0	0	0	0	0	0	0	0	0	0	0	0	0.395466	0	0	0	0	0	0	0	0	0	0	0	0	0	0	0	0	0	0	0	2.08876	0	0.57136	0	0	0	0	0	0	0	5.77897	10.8907
MSTRG.11452.1	2	75010767	75011447	+	1.20398	0	0.409817	0.794718	2.86871	6.01743	2.33993	7.42552	1.58401	0	0	0	1.30361	0.337395	3.52967	1.15193	4.55089	4.47597	5.22741	12.2566	11.4353	16.7912	14.7397	14.0756	12.1834	9.18238	19.8795	13.7286	5.98761	7.32163	4.35719	3.05531	0.825152	0.891022	3.24291	2.92476	4.20226	4.5662	3.26283	2.58634	0.782165	1.67795	1.74882	1.23259	2.65472
MSTRG.11453.1	2	75179727	75180022	-	14.5424	26.9683	39.5999	36.8725	13.1999	20.7662	3.58894	7.59276	16.0348	21.0552	8.34718	11.9581	19.9945	26.392	17.1435	15.9013	5.23506	8.71348	8.01771	8.45957	11.2752	24.5834	3.87558	8.63558	17.7032	13.7317	11.1552	18.7802	11.0204	14.0372	7.51837	3.51464	5.69522	6.14986	1.49218	12.3364	13.2935	6.00306	10.5094	4.25024	6.29827	8.49292	6.70576	7.08949	9.16147
MSTRG.11457.1	2	75504717	75505992	+	7.73503	12.9099	5.26576	0.425474	16.5871	9.66479	2.50549	31.8036	22.3883	18.7077	2.33091	11.1308	12.5626	26.0112	12.598	17.2681	7.30933	9.95399	0	13.1239	3.4984	4.90344	13.528	9.04292	12.3588	10.3237	12.4601	15.4945	3.84676	3.91983	3.49912	0	15.9036	5.72439	8.33367	12.5268	15.1861	10.477	16.7697	11.8686	7.53756	4.31202	7.49021	5.93912	2.13191
MSTRG.11458.1	2	75546827	75549283	-	0	0	0.398693	0	0	0	0.758805	0	0	0	0	0	0	0	0	0	1.84474	0.66992	1.69517	4.37212	6.88684	1.48504	2.86793	4.56452	6.8621	4.91323	7.07558	11.1901	0.388339	1.18715	1.05973	2.97238	0.802755	0	0	0	0	0	0	0	0.380467	0	0.567116	0	0
MSTRG.11458.2	2	75547628	75549276	-	0	0	0	0	0	0	3.00659	0	0	0	0	0	0	0	0	0	0	0	0	0.524954	1.39936	0	1.62336	6.02861	1.64784	0.589925	0	1.43026	0	0	0	0	0	0	0	0	0	0	0	0	0	0	0	0	0
MSTRG.11473.1	2	78038532	78049057	+	7.18077	12.348	5.33284	27.0027	26.1308	17.9445	11.8412	8.94688	10.9932	7.21752	1.57374	8.76756	8.48175	8.78085	4.25284	8.32764	0.822494	1.49345	1.88952	0.88607	0	3.3106	0	0	0	0	3.15472	0	0	2.64651	2.36246	3.31316	3.57916	0	0	3.17159	11.3923	5.65893	9.90694	15.2251	16.9635	11.6452	10.1142	6.68309	5.75753
MSTRG.11479.1	2	78389456	78390834	+	7.2748	6.18991	1.74792	22.2206	7.34126	5.34691	9.98011	14.0759	5.8552	7.09698	5.15818	7.38954	6.17784	4.3171	10.5939	7.09675	4.31337	5.38453	4.95458	3.48508	0	2.17021	2.39493	0	0.911647	3.91641	1.37868	0.527515	1.13502	1.73487	1.54867	2.17189	7.03877	13.9345	12.9094	17.3257	20.9104	15.7659	13.9164	14.7081	8.8961	10.4965	11.6028	14.0191	15.097
MSTRG.11501.1	2	79684434	79685765	-	0	0	0	0	0	0	0	0	0	0	0	0	0	0	0	0	1.21822	2.765	0	0.656193	6.12219	4.90344	4.73479	4.52146	11.3289	6.63665	1.55752	3.57566	0.641126	1.95992	1.74956	2.45362	23.8554	30.0531	16.6673	21.139	0	0	0	1.18686	1.88439	2.69501	1.87255	33.655	25.583
MSTRG.11503.1	2	79694306	79696075	+	6.6122	10.6271	0	0	3.50106	2.75395	3.80762	5.03463	8.50594	20.3074	8.85579	6.34335	8.48512	8.23533	5.74362	8.90371	9.25674	8.82421	11.6961	5.98335	9.96855	13.0407	12.3352	6.87132	10.9561	13.4477	6.50919	8.60379	17.0507	5.95703	6.64706	3.72879	6.04224	6.52458	0.791549	1.78473	5.76963	8.75715	12.7426	6.3129	3.81831	4.91477	4.26861	7.52147	4.85985
MSTRG.11513.1	2	80901442	80901962	+	0	3.25047	0.66291	0	9.28071	14.6005	11.355	5.33838	3.58715	4.03735	3.52128	1.86835	1.40579	1.09152	3.17195	1.24222	0	0	0	0	0	0	0	0	0	0	0	0	0	0	0	0	0	0	0	0	0	0	0	0.597658	0.632606	0	0	0.996907	0
MSTRG.11545.3	2	83162358	83162799	+	0	0	6.10022	0	1.06754	0	0	0	0	1.54802	0	0	0	0	0	0	0	0.640633	0	1.52036	1.0132	2.84024	0	0	1.19311	0	1.80434	0	0	0	0	0	0	0	0	0	0	0	0	0.68747	0	0	0	0	0
MSTRG.11548.1	2	83644629	83645516	-	6.29319	9.00294	3.67217	9.89041	10.2821	15.7265	9.31866	12.3216	6.62365	9.93992	10.8367	3.44989	3.89367	3.02323	11.714	4.58751	1.13273	0	2.60224	3.66087	1.62645	0	0	0	1.91526	0	2.89644	0	0	0	6.50713	0	14.7876	0	15.4977	13.1037	7.84468	7.79344	9.74555	4.41428	5.8405	3.00706	6.96458	9.2039	9.91153
MSTRG.11550.1	2	83747183	83747431	-	11.5249	6.41173	11.2082	7.96952	9.41489	6.17149	2.13319	6.76945	10.3972	2.2754	5.95365	6.31787	10.6959	9.22754	8.58082	5.25076	6.22321	8.47489	4.76555	6.70424	17.8713	4.17481	11.5178	2.5664	3.50746	10.0453	11.9347	5.07389	10.9172	6.67474	8.9375	16.7122	20.3107	21.932	12.4168	27.9966	7.18308	1.78404	12.4931	5.05249	9.62628	8.26037	6.3772	11.7987	10.8907
MSTRG.11551.1	2	83747622	83748598	-	1.63983	1.2164	1.48845	0	2.08383	0	4.24931	4.49491	6.32842	6.04347	5.27097	6.2926	6.31293	1.83813	2.84883	4.1838	6.88702	7.5031	1.58216	11.871	5.93328	8.31623	5.35347	5.11227	4.65791	2.50128	4.40258	5.3905	2.8996	0	3.95633	8.32267	13.4863	17.799	8.24478	8.85227	3.81565	4.73841	5.92529	3.35485	6.39185	6.70375	6.3517	10.0727	7.23146
MSTRG.11552.1	2	83748817	83749121	-	5.6416	1.04621	1.28021	4.96517	3.58457	0	4.87306	12.8868	12.8653	5.19794	4.53352	16.2366	9.50198	6.32383	9.80103	3.59846	8.29285	9.68003	5.44322	11.4864	17.0105	0	11.8401	2.93134	10.0156	8.60533	9.0879	5.79541	3.74088	3.81195	0	28.633	25.7765	22.2674	26.339	19.7958	11.4863	12.2264	22.4237	16.1587	13.4385	12.58	7.28406	23.1026	24.8789
MSTRG.11566.1	2	85242118	85242481	+	0	0	0	0	1.41053	0	3.83511	2.02839	0	0	0	0	0	0	3.85672	0.943999	1.86472	2.53941	2.14192	0	4.01621	3.75281	3.10606	2.30698	7.88229	7.90116	9.53628	8.20981	2.94409	3.00002	5.35605	3.75572	0	0	0	0	0	1.60371	0	0	0	0	0	0	1.63165
MSTRG.11577.1	2	86666839	86668568	+	0.532411	0	0	0	0	0	0	0	0.560368	0	1.28351	0	1.53724	0	0	0	0	0	0	0	0	0	0	0	1.13423	0	0	0.656311	0	0	0	0	16.0551	20.4889	16.0613	18.1069	0	0	0	0	1.38352	0.593602	1.03112	47.9655	35.2181
MSTRG.11582.1	2	87048263	87049812	+	0	0	2.49927	0	1.16632	6.11623	0	0	0	1.69127	0	1.17399	0	0	0	0.780561	0	2.09975	1.77108	0.830525	2.21391	0	0	0	3.91056	0	1.97131	0	0.811455	0	2.21437	0	11.7418	16.3017	22.4138	19.8185	0	2.6521	0	1.50217	0	0	0	17.5396	17.539
MSTRG.11591.4	2	88059814	88063307	-	0	0	0	0	0	0	0	0	0	0	0	0	0	0	0	0	0	0	0	0	0	0	0	0	0	0	0	0	0	0	0	0	6.71628	2.41747	3.5194	7.9353	0	0	0	0	0	0	0	11.7047	7.20264
MSTRG.11606.4	2	89319179	89320990	+	0	0	0	0	0	0	0	0	0	0	0	0	0	0	0	0	0	0	0	0	0	0	0.570165	0	0	0	0	0	0	0	0	0	4.46862	0	0.878101	4.61972	0	0	0	0	0	0	0	2.50317	0.898541
MSTRG.11609.1	2	89663306	89664250	+	1.88053	7.32349	2.56041	0	7.16914	4.69939	2.43653	5.15472	6.92748	2.59897	2.26676	0	9.50198	8.43177	6.12564	4.79794	2.36939	4.30224	0	0	3.40211	0	6.57782	11.7254	8.01246	4.30266	6.0586	5.79541	6.2348	7.6239	0	4.77217	5.15531	0	0	0	1.6409	4.07547	2.03852	2.30839	3.66505	3.145	0	3.85044	2.07324
MSTRG.11621.1	2	91303552	91306058	+	0	0	0	0	0	0	0	0	0	0	0	0	0	0	0	0	0	0	0	0	0	0	0	0	0	0	0	0	0	0	0	0	1.34112	0	0	0	0	0	0	0	0	0	0	0	0
MSTRG.11631.1	2	92571415	92585379	-	0	0	0	0	0	0	0	0	0	0	0	0	0	0	0.625476	0	0	0	1.38949	0	0	0	0	0	0	0	0	0.591756	0	0	3.47453	0	6.57996	0	0	4.66455	0	0	0	0	0	0.535215	0	1.9658	0
MSTRG.1166.6	1	38642015	38725244	-	4.61663	24.6567	2.51428	38.193	0	2.30736	2.39263	0	0	2.55214	0	1.77157	1.33297	7.24486	3.60916	0	38.3905	27.4607	37.416	41.3579	1.67041	4.68256	5.16744	8.63558	5.90107	1.40838	0	1.1382	2.44899	3.74327	0	0	7.59363	2.73327	5.96871	4.48595	0	0	0	3.40019	2.39934	0	0	0	0
MSTRG.11667.1	2	96453474	96455020	-	0	0	0	0	0	0	0	0	0	0	0	0	0	0	0	0	0	0	0	0	0	0	0	0	0	0	0	0	0	0	0	0	0	0	35.705	0	0	0	0	0	0	0	0	0	0
MSTRG.11668.1	2	96965667	96966914	+	39.8877	56.7104	50.537	99.4643	30.6238	42.9169	43.0673	30.371	23.9065	29.0944	25.3754	23.3847	40.7888	60.8569	41.1445	21.9084	44.6725	52.5977	33.6744	48.1256	25.0561	33.7144	27.129	24.1796	23.6043	21.9707	14.2786	17.073	22.0409	31.4434	30.0735	44.9874	10.6311	14.7597	11.9374	4.48595	24.1701	7.20367	15.614	21.7612	17.2753	21.0007	15.0209	11.3432	14.6584
MSTRG.11670.1	2	97739093	97780344	+	6.06445	27.6658	9.08265	16.5457	5.77985	9.09291	7.85745	8.3116	8.29775	6.70503	2.92398	9.30858	13.1325	13.5956	14.2231	8.50996	1.52818	3.46852	3.51071	0	7.67991	6.15105	9.33349	5.67189	2.5839	4.62515	3.90762	5.98058	6.43402	2.45859	8.77885	9.23373	4.98753	3.59045	0	0.982131	4.23334	3.94284	3.94435	7.4442	3.93975	4.73301	5.8725	3.72513	2.67435
MSTRG.11672.1	2	97931006	97933434	-	0	0	0	0	0	0	0	0	0	0	0	0	0	0	0	0	0	0	0	0	0	0	0	0	0	0	0	0	0	0	0	0	31.8334	41.8473	15.2305	30.2525	0	0	0	0	0	0.562899	0	1.03374	0
MSTRG.11672.2	2	97931459	97933485	-	0	0	0	0	0	0	0	0	0	0	0	0	0	0	0	0	0	0	0	0	0	0	0	0	0	0	0	0	0	0	0	0	1.09859	1.18629	0.431754	0.648994	0	0	0	0	0	0	0	0	0
MSTRG.11680.1	2	98404254	98406683	+	0	0	0	0	0	0	0	0	0	0	0	0	0	0	0	0	0	0	0	0	0	0	0	0	0	0	0	0	0	0	0	0	0	0	0	0	0	0	0	3.71843	1.31196	2.25159	0	0	1.11322
MSTRG.11682.1	2	98677216	98678857	-	0.785357	1.7477	0	0	1.497	0	6.10533	6.45821	0	0	0	0	0	0	0	1.00187	3.95805	3.59344	6.81966	5.33	7.10402	3.98287	9.88941	17.1388	5.0193	5.98966	3.79533	5.80873	11.4568	3.18393	11.3688	0	2.15298	2.32485	0	0	4.11169	3.40403	0	16.3887	16.3266	11.3831	18.252	0	1.73167
MSTRG.11688.1	2	98724029	98725703	+	0	0.775763	0	0	3.98692	1.74229	3.61336	0	0	0	0	0	1.00653	0	0.908429	0	1.75689	6.38019	0	0.946346	6.30663	10.6074	10.7303	4.34716	1.4853	1.06347	1.12311	6.01618	1.84923	2.82655	0	0	0	2.0639	0	1.12912	0	7.55487	0	17.1166	10.8705	8.5507	13.5028	0	1.5373
MSTRG.11695.1	2	99069161	99071204	-	0	0	0	0	0	0	0	0	0	0	0	0	0	0	0	0	0	0	0	0	0	0	0	0	0	0	0	0	0	0	0	0	1.35079	1.45862	2.12348	3.19193	0	2.1357	0	3.62905	5.12167	2.19747	4.77141	3.02667	1.08646
MSTRG.11695.2	2	99069615	99071194	-	0	0	0	0	0	0	0	0	0	0	0	0	0	0	0	0	0	0	0	0	0	0	0	0	0	0	0	0	0	0	0	0	0	0	0	0	0	0	0	7.86294	5.8259	2.14253	1.24057	2.62311	4.23718
MSTRG.11696.1	2	99230944	99233886	-	0.612485	0.681497	0.555946	1.88666	0.778323	1.02039	0.529047	1.11925	0.644646	1.12864	0.492184	0.783442	1.76844	0.686551	0.798042	0.520892	0	0	0	0	0	0	0	0	0.434939	0	0.328878	0.503346	0.270754	0	0	0	0	0	0	0	0	0	0.442627	0.250612	0	0.455253	0	0.418026	0
MSTRG.11699.1	2	99612118	99614786	-	0.309168	0	0	0	0	0	0	0	0	0	0	0.593194	0	0	0	0	0.389537	0	0	0	0.559321	0	0.432568	0.963851	0	0	0.49803	1.14335	0	0	0	0	0	0.915212	1.99857	2.50347	0	0.670025	0	5.31312	2.4102	3.79171	2.99382	3.16514	4.09019
MSTRG.11699.2	2	99613343	99614786	-	0	0	0	0	0	0	0	0	0	0	0	0	0	0	0	0	0	0	0	0	0	0	0	0	0	0	0.710094	0	0	0	0	0	0	0	0	0	0	0	0	2.16442	1.71824	0.491477	1.70745	0.902576	0.97197
MSTRG.11706.1	2	100526081	100526801	+	0	1.52558	0	0	0	0	0	0	0	0	0	0	0	0	0.446619	0	60.4629	70.9689	64.4903	27.9156	60.7715	52.1502	44.6016	55.5681	91.279	101.432	106.567	103.945	100.462	86.1577	99.2391	102.642	0	0	0	0	0	0	0	0	0	0	0	0	0
MSTRG.11708.1	2	100796144	100796719	+	0	0	0	0	0	0	0	0	0	0	0	0	0	0	0	0	0	0	0	0	0	0	0	0	0	0	0	0	0	0	0	0	12.4621	22.0204	18.7004	20.0782	0	0	0	0	0	0	0	20.308	8.201
MSTRG.11709.1	2	100848201	100853134	+	93.8886	153.113	209.802	306.871	51.9136	59.1039	55.7164	31.433	65.6277	63.393	55.2899	53.6301	93.1213	122.917	86.8471	76.8006	37.0237	33.6131	29.0432	34.0486	42.7881	29.0777	63.1746	29.047	44.2786	45.9151	51.9535	51.2427	29.4649	26.1505	25.9375	25.4627	3.92957	23.3379	21.6209	16.2498	16.2599	17.0856	26.4152	20.2347	27.0052	25.5706	18.0446	35.2194	20.5439
MSTRG.11716.1	2	101781699	101782923	-	0.329547	0	0	0	0	0	0	0.903319	0	0	0	0	0	0.738796	0	0	0	0.753929	0	0.447308	0	1.67127	0	0	1.40411	1.50801	1.06172	1.21871	0.874075	0	0	1.67256	25.2958	16.5842	13.492	17.612	0.575108	0	0	0.404524	0	0.367423	0	6.0728	3.63317
MSTRG.11717.1	2	101816368	101817695	-	0	0	0	0	0	0	0	0	0	0	0	0	0	0	0	0	0	0	0	0	0	0	0	0	0	0	0	0	0	0	0	0	23.1564	20.0039	12.1342	18.2396	0	0	0	0	0	0	0	11.5302	6.20832
MSTRG.11722.1	2	101976378	101978647	-	0	0	0	0	0	0	0	0	0	0	0	0	0	0	0	0	0	0	0	0	0	0	0	0	0	0	0	0	0	0	0	0	4.64404	5.6416	3.65029	3.77228	0	0	0	0	0	0	0	2.60143	3.26835
MSTRG.11723.1	2	101992093	101995480	-	0	0	0	0	0	0	0	0	0	0	0	0	0	0	0	0	0.713434	1.61928	0.81949	0.76858	0.512196	2.87163	1.58449	0.882642	2.41259	2.15926	2.73641	2.44304	4.50559	3.44339	6.14762	1.43693	54.3301	61.1814	19.522	77.4879	0	0	0	0.347533	0	0.315659	0.548316	6.95632	4.36984
MSTRG.11724.1	2	102088003	102090688	+	0.326659	0.181733	0.667136	0	0.622658	0.816309	1.26971	1.3431	0.859528	1.80582	0.393748	0.94013	1.41475	0.915401	1.9153	0.208357	2.88102	0.934151	3.3093	0.886776	0.590964	0	0.22852	1.01838	0	0.747395	0.263102	0.604015	1.73283	1.98647	0.591086	0.828951	6.26852	6.76892	4.92716	5.2902	0	0	0	0.601468	0.424426	0.182101	0	5.01631	4.32159
MSTRG.11725.1	2	102169484	102172021	-	0	0	0	0	0	0	0	3.27618	0	0	0	1.14661	2.58821	0	0	0.762355	10.5414	8.88669	1.72977	5.67808	15.1359	12.1228	10.8697	11.1784	14.0043	8.20391	17.3279	10.3135	15.8506	19.382	6.48816	12.1322	0	1.76905	0	0	1.04291	0	2.59124	0.733569	0	0	1.15738	0	0
MSTRG.11732.1	2	102610921	102611356	+	0.940267	0	0	0	0.896142	0	2.43653	2.57736	0.98964	1.29948	3.40014	2.70611	0	0	0.612564	0	0.592347	1.61334	1.3608	1.27627	0	2.38424	0.657782	2.93134	0	0.71711	0	0	0.62348	0	0	2.38609	2.57765	1.39171	0	1.52275	4.92271	5.09434	2.03852	2.88548	1.83253	1.04833	1.82101	1.92522	0
MSTRG.11733.1	2	102652252	102653411	-	0.980757	0	0	0	1.86946	2.45088	0	0	0	0	0	0	0	0	0	0	1.23571	12.3406	0	9.31857	0	4.97382	4.11664	0	6.26812	1.49598	0	1.20899	3.90197	0	0	0	0	0	2.11332	1.58833	0	0	2.1263	1.20389	2.54858	3.28043	0	0	0
MSTRG.11735.1	2	102822817	102825143	+	0	0	0	0	0	0	0	0	0	0	0	0.334428	0	0	0.227107	0	1.53728	2.59195	2.01806	1.41952	5.36064	1.76791	6.8284	3.26037	7.42651	8.77363	12.635	14.6107	7.85925	7.06637	5.67714	5.30783	16.2462	11.8674	10.1407	12.138	0	0	0.377889	2.56749	2.49115	3.10934	1.68784	6.42395	6.1492
MSTRG.11735.2	2	102822834	102823552	+	0	0	0	0	0	0	0	0	0	0	0	0	0	0	0	0	0.949497	0.862029	2.18129	0	3.40836	0	2.63596	0	4.81631	1.72423	3.03487	1.85794	1.9988	3.05517	2.72725	1.91238	3.09887	2.23083	5.68344	2.44088	0	0	0	1.38758	1.46872	1.68042	0	1.54301	1.66164
MSTRG.11744.1	2	103844240	103846330	+	0	0	0	0	0	0.805399	0	0	0	0	0	0	0	0	0	0	3.24859	8.84799	4.66439	2.18731	4.08146	3.26896	4.50932	2.00954	19.9115	13.2733	23.8819	14.3026	14.1048	9.14628	10.4973	13.086	357.832	293.852	245.149	340.311	0.562448	0.698469	0	1.18686	0.418753	0.718669	0	188.072	103.753
MSTRG.11760.1	2	105452100	105452681	+	0	0	0	0	0	0	0	0	0	0	0	0	0	0	0	0	0	0	0	0	0	0	0	0	0	0	0	0	0	0	0	0	16.4137	20.8517	13.6603	27.9485	0	0	0	0	0	0.392675	0	4.32678	4.65944
MSTRG.11769.1	2	106388431	106389323	-	0.688617	1.02161	1.2501	4.34336	0.875068	0	0.594808	0.629187	0.724776	0.634463	0	0.440412	2.65101	0.257296	0.897239	1.17128	0.289208	1.05027	0.664401	0.623126	0.415263	1.16409	1.28463	0	0.978004	0	0.739515	1.13182	0.304409	0	0	0	0.629259	0	0.989215	1.11521	1.20174	0.497454	0	0.845288	0.298239	0.511841	0.889095	0.939973	1.01224
MSTRG.1177.1	1	39056876	39058067	-	0.198238	0	1.34954	0	0.755741	0	0.513698	0	0	0	0	0.380356	0	0.666632	0	0.758669	0.249771	0.226762	0	1.34539	0	1.00535	0.832087	0	0	0	0	0.244371	0.262899	0.80368	0	1.00613	0	0	0	0.642089	0.345955	0	0	0.24334	0.25757	0.442044	0.383927	0.405897	0
MSTRG.11771.1	2	106692915	106693121	+	1.98047	15.4253	0	0	0	0	0	0	7.29561	2.73708	0	0	0	3.32994	1.29023	5.0529	0	1.13271	0	1.34409	0	0	0	0	0	0	0	0	0	0	0	0	8.14389	5.86266	8.53497	9.62203	3.45621	6.43806	0	1.21553	1.2866	3.31213	5.75335	2.02753	2.18341
MSTRG.11774.1	2	106965902	106968879	-	6.37627	14.3981	6.12813	4.86901	0.714946	3.28055	1.45791	0	0.986924	0.518367	1.35632	0.719648	1.08296	5.46561	2.68789	0.717716	51.2746	36.2541	21.7131	50.4014	9.16048	8.5597	8.3965	2.33864	6.79189	5.72114	4.53148	8.32248	2.48708	6.84268	6.10824	0.951815	1.54235	1.11031	1.21231	1.51857	1.6364	0.406428	1.62634	1.61143	0.974664	0.836365	0	0.383987	0.827019
MSTRG.11780.1	2	107606605	107609132	+	0	0	0	0	0	0	0	0	0	0	0	0	0	0	0	0	0	0	0	0	0	0	0	0	0	0	1.02864	0	0	0	0	0	0	7.56119	2.75193	7.23901	0	0	0	0	0	0	0	6.53735	8.44796
MSTRG.11788.1	2	107913367	107913954	-	26.3987	44.9237	15.8571	14.3501	23.6799	27.1639	6.03595	17.0262	24.5161	23.6073	11.2308	26.8151	21.2972	23.4988	28.3265	20.8002	11.7392	15.0986	2.24739	9.48497	9.83261	3.93761	10.8634	9.68232	9.92452	4.73728	6.25367	9.5712	15.4453	12.591	11.2396	11.822	17.0281	9.19372	11.7113	8.80198	13.5499	16.8268	18.5165	16.2024	20.1763	9.52237	13.5334	9.53859	11.9839
MSTRG.11798.1	2	108224954	108226680	-	9.91104	11.0278	4.29362	37.6661	0	0	0	0	0	0	0	0	0.650371	0	0	0	0	0	1.30398	0	0.815011	4.56936	0.630314	2.80894	0	1.37433	0	0	0	0	0	2.28645	2.47001	1.33359	2.91221	4.3775	0	0	0	1.106	0.585334	0.502279	1.74497	4.61206	0.993332
MSTRG.11799.1	2	108243329	108243538	-	5.85652	4.34427	9.30284	29.2078	3.72112	9.75684	2.52935	2.67554	1.02734	8.09393	7.05933	5.61839	8.45482	12.0353	6.359	7.47108	11.0684	17.8645	8.47586	13.2489	7.06343	19.8005	5.46272	12.1721	4.15885	14.8886	14.1512	9.62589	14.2391	7.91433	24.7271	14.8619	2.67585	0	0	0	1.70342	4.23073	6.34853	2.39632	2.53645	2.17654	1.89039	1.99856	2.15222
MSTRG.11807.1	2	109112693	109114156	-	0	0	0.518746	0	1.45248	0.952108	0	1.04436	0	0	0	0	0	1.28122	0.992855	0.972074	0	1.74329	1.10281	1.0343	0.689275	0	1.06614	2.37559	0	1.74346	2.45497	4.22698	4.04219	1.54462	2.75767	3.86741	55.3573	49.6256	41.8697	48.1281	2.65961	0.8257	1.65203	4.20916	2.97019	5.52226	5.90306	57.728	61.3262
MSTRG.11808.1	2	109247443	109257340	+	7.70973	4.10273	22.5915	9.44045	6.70898	6.70134	3.90881	4.59415	2.11684	3.24287	3.2324	2.25103	2.41961	6.76334	5.67787	4.27617	1.68937	1.15031	0.970254	1.13747	0.303213	3.39993	1.6415	2.09005	1.07117	0.25565	1.07995	1.65285	2.00044	0.679481	1.81965	2.55192	4.59467	2.97687	3.61148	4.07147	3.5099	1.45291	3.2703	2.05735	1.52436	2.61612	1.62298	2.4022	5.54333
MSTRG.11808.3	2	109247558	109255588	+	1.48766	3.0741	2.31486	1.02873	3.03824	5.04533	2.20285	6.40799	3.24339	2.93714	3.84256	2.2427	2.45448	1.54845	1.66145	2.1689	0.803307	0.607755	0.307574	0.144233	0.384479	1.07779	0.148674	0	0	0.972504	0.342347	0.39297	0.98645	0.430796	0.769116	0.539312	0.582611	0.31456	0.915883	1.20462	2.59619	2.99375	2.30377	2.21744	1.93291	1.06627	1.85217	0.652718	0.468601
MSTRG.11810.2	2	109250852	109251193	-	14.3844	4.66819	18.7689	0	7.99715	5.99104	7.76555	11.5001	11.9856	14.9099	5.77957	9.19971	7.78733	13.4366	15.6186	8.41043	6.04124	2.05677	8.67413	0	7.59009	6.07911	1.67715	0	3.83052	2.74263	6.75835	0.738829	4.76908	2.42984	2.16904	3.04191	1.64307	5.32268	1.29148	0	12.5515	5.19563	14.2935	0.735714	3.89367	6.01413	12.7684	6.13593	6.60769
MSTRG.11823.1	2	110662188	110662639	+	29.3993	45.4331	25.5735	30.1866	26.463	22.4485	21.1619	8.95401	53.2908	54.1745	31.4998	62.6753	56.59	92.4555	23.4092	19.7939	6.17362	11.2098	7.09136	27.7117	8.86446	8.28309	5.713	17.8216	10.4385	19.9305	13.1551	7.04684	6.49811	0	11.8217	8.28951	13.4326	2.41747	12.3179	15.8706	8.55101	14.1586	17.7051	17.0416	12.7328	26.4047	11.0712	5.01631	9.00331
MSTRG.11824.1	2	110688263	110688615	+	0	2.16184	0	0	0	0	0	0	1.02247	0	0	0	0	1.08894	0	0	0	0	0	0	0	0	0	0	0	0	0	0	0	0	0	0	5.32634	25.8819	6.27988	15.7327	0	0	2.10615	1.19248	2.52443	0	1.88143	11.9345	17.1362
MSTRG.11848.1	2	111736028	111737283	+	2.5771	0.44115	0	0	7.17954	6.93547	9.76026	9.781	5.00754	6.57534	5.25695	8.36782	1.71713	0.444421	5.16592	4.55201	10.2406	10.431	14.9188	8.87955	8.24863	7.03743	5.26989	4.32614	2.1116	8.46662	10.5381	5.37616	9.72726	5.62576	7.1742	12.0735	11.9559	7.042	10.2519	13.8049	11.7625	11.1701	10.3148	15.8171	18.545	16.7977	15.3571	10.9592	15.7358
MSTRG.11853.1	2	111839061	111841079	+	0	0	0	0	0	0	0	0	0	0	0	0	0	0	0	0	0	0	0	0	0	0	0	0	0	0	0	0	0	0	1.55191	0	9.99245	12.0595	13.3984	11.4589	0.374181	0	0.464851	1.31597	0.557169	0.47811	0.415252	26.3409	20.329
MSTRG.11860.1	2	111947618	111950001	+	0	0.54433	1.99822	0	3.73001	0	2.53539	4.02289	1.02979	0	0	0	0.70625	0.548367	1.27484	1.87223	3.69828	3.91719	1.41602	3.32012	4.42518	0	1.36894	6.10056	2.08439	2.98482	5.51636	4.22138	2.59511	5.94992	1.77044	2.4829	9.38782	1.44818	3.16242	4.75361	2.56122	0	3.18184	3.00255	0	1.09087	0.947449	6.00999	1.07868
MSTRG.11860.2	2	111947629	111952151	+	2.24492	0.384287	1.41071	1.36783	1.64582	4.31537	3.13239	4.26013	1.81754	1.90927	3.74674	1.65665	2.493	1.74212	2.02502	1.32176	8.92063	9.28406	10.4966	10.3133	5.62337	3.50304	4.34901	7.53704	5.88615	8.95572	15.2996	8.5149	7.78641	4.20053	6.87442	8.7644	8.99464	10.2239	11.9073	14.2628	2.4109	2.99394	2.62071	1.27185	2.46807	2.50293	3.34441	10.2538	8.75755
MSTRG.11862.1	2	112016342	112018304	-	0	0	0	0	0	0	0	0	0	0	0	0	0	0	0	0	0	0	0	0	0	0	0	0	0	0	0	0	0	0	0	0	8.57906	8.93305	20.7115	7.24014	0	0	0	0	0.145216	0.249222	0	16.4767	17.0042
MSTRG.11862.2	2	112016360	112018225	-	0	0	0	0	0	0	0	0	0	0	0	0	0	0	0	0	0	0	0	0	0	0	0	0	0	0	0	0	0	0	0	0	2.17521	0.782949	2.27966	0.856671	0	0	0	0	0	0.294886	0	1.08309	0
MSTRG.11867.1	2	112105435	112106441	+	0.704393	0	0	0	0.447558	0	0	0	0	0	0.56604	0	0	0	0	0	0	0	0	0	0	0	0	0	0	0	0	0	0	0	0	0	25.1033	13.2061	18.2138	14.8298	0	1.0177	2.03618	0	0	0	0	21.6339	8.28345
MSTRG.11876.1	2	112613429	112613669	-	3.40213	15.1419	23.1606	12.3511	4.86371	8.50181	6.61199	11.6569	7.16155	11.7547	8.20171	3.2638	12.2788	14.3008	9.97387	8.68009	3.21489	3.89165	2.46187	2.30893	13.8484	4.3134	0	10.6064	3.62389	6.48673	6.85049	12.5816	6.76774	6.89631	3.07806	4.31674	9.32661	0	9.16358	5.50971	8.90582	12.9028	9.21986	4.17617	5.52546	5.68971	8.23612	8.70742	7.50151
MSTRG.11889.1	2	113571236	113572932	+	0.4035	0	0.54938	0	1.53826	4.03334	0	0	0.424688	0	0	2.32256	0	0	0	0	10.1678	4.61559	10.5114	9.31071	16.0596	24.5558	11.8556	16.3532	15.4729	13.5404	9.74981	7.95842	6.95647	9.81502	0	4.0958	0	1.19446	0	0.653465	2.81667	1.74892	0.874797	0.495303	1.5728	1.7995	0.781459	0.826177	0.889697
MSTRG.1189.1	1	39676562	39678669	-	2.25747	0	2.4589	0	30.982	37.2329	29.2491	29.7021	3.80161	9.9837	10.8844	12.9941	6.51803	2.53046	1.17656	1.72789	0	1.03292	0	1.22566	0	0	0.631702	0	0	1.37736	0.727299	1.11313	0.598761	0	0	0	1.23773	0	0	0	4.72754	5.87083	4.89424	1.66265	1.75987	3.5237	1.74882	1.84889	0.99552
MSTRG.11910.1	2	114535077	114535429	-	5.22607	9.04544	4.74366	0.255526	8.8548	4.35326	10.533	1.59168	8.55632	4.81509	5.59947	5.57065	5.02978	7.81073	12.1055	8.8891	6.58461	2.6569	3.36153	6.3054	6.30306	2.94484	4.06222	3.62058	7.4223	0.885723	7.48314	2.14742	6.9307	2.35412	4.2029	2.94712	6.36746	8.5947	3.75369	7.52318	6.08018	7.55059	6.29458	9.97903	12.8259	12.9483	12.3705	4.75578	3.84107
MSTRG.11922.7	2	115177267	115177906	-	0	0	0	0	0	5.53766	7.65641	0	0	3.06257	0	0	0	0	0	0	0	0	0	0	0.668162	0	0	0	0	0	0	0	0	0	0	0	0	0	0.795828	0	0	7.20367	0	0	0	0	0	0	0
MSTRG.11939.2	2	116253161	116253566	+	15.1462	21.9086	24.0591	47.7663	7.69888	10.0933	7.84971	5.53561	16.4729	9.76854	10.9541	10.6556	13.8484	16.4118	11.8409	12.2371	7.63339	7.50772	2.92271	6.16757	9.13374	5.12083	11.3022	7.86987	7.52895	8.47109	3.25314	8.09073	6.02595	4.09362	1.82712	0	5.53624	2.98909	4.35157	4.90582	6.16754	5.47077	5.47287	2.47896	3.93587	2.81449	0.977786	7.23617	8.90573
MSTRG.1194.1	1	39748232	39750035	+	7.4992	7.71205	10.2104	16.5501	6.71411	8.80225	6.4776	7.16346	5.85994	5.96726	7.66978	5.23221	5.90525	8.15133	7.69848	7.24744	0.715807	0.259947	0.986658	0.925363	0	0.576235	0.158976	0.708462	0.484123	0.34663	0	0.280133	0.602744	0.460646	1.23361	0.576682	3.1149	1.68178	3.42771	2.02415	1.98291	2.21621	2.21706	1.11581	1.77158	0.886784	1.10028	4.18767	3.5075
MSTRG.11941.2	2	116297667	116300353	-	0	0	0	0	0	0	0	0	0	0	0	0	0	0	0	0.334812	3.96819	6.60484	2.27904	1.06873	9.02147	14.6412	9.91473	13.9098	15.0965	17.6147	13.1063	21.0297	12.5303	14.8964	15.1972	0	41.7309	41.9545	29.9735	42.0795	0.458025	0	0	0	0.341008	0.585241	0	26.8693	13.8888
MSTRG.11941.3	2	116298881	116300347	-	0	0	0	0	0	0	0	0	0	0	0	0	0	0	0	0	1.7649	2.13642	0	0	2.53415	2.36795	1.95986	2.91131	0	0	2.25645	0.57558	0.61922	0	0	0	2.56004	2.7644	0	1.51235	0	0	0	0	0	0	0	0.956032	0
MSTRG.11954.1	2	117601291	117604102	-	1.80996	3.52433	3.08041	0	6.03759	9.04607	12.898	23.5661	7.14376	16.2593	8.72677	10.4182	3.26621	4.05767	9.43322	7.50407	4.56094	11.3872	15.7168	14.7404	8.18609	9.17906	8.23026	2.82134	9.63971	4.83139	5.10233	6.6935	9.00124	1.83445	9.82533	6.88963	11.1641	9.37638	11.7003	10.9921	12.6346	4.90316	3.92404	8.33159	11.7584	7.56744	10.5161	15.7503	12.9703
MSTRG.11960.1	2	118135591	118135885	+	3.02924	1.12352	0	0	3.84944	2.52332	2.61657	16.6068	3.1883	11.164	14.6055	5.81213	1.45773	0	0	5.15247	24.1724	4.62013	2.92271	5.48228	7.30699	5.12083	4.23832	3.14795	0	4.62059	1.62657	4.97891	1.3391	12.2809	7.3085	20.4992	19.3768	26.9018	28.2852	19.6233	15.8594	32.8246	32.8372	8.67635	19.6793	14.6354	17.6001	6.20243	22.2643
MSTRG.11974.1	2	119217600	119219041	-	0	0	0	0	0	0	0	0	0	0	0	0	0	0	0	0	0	0.889836	0	0	0	0	0.544199	0	0	0	0	0	0	0	0	0	25.5907	27.6335	35.2007	22.0467	0	0	0	0.477446	0	0	0	57.3401	30.8743
MSTRG.11977.1	2	119759877	119762930	-	2.05861	3.27223	5.20532	0	0	4.40947	3.04828	1.61224	1.85717	3.25151	2.83589	0.564258	2.54736	2.6372	2.29909	1.12549	0.741071	1.0092	0	0.399176	0.532037	2.98286	1.2344	0.916834	0.626512	1.79432	1.89494	0	1.56004	0	0	0	3.22484	1.74114	3.80216	4.28643	0.513224	2.54936	1.27517	2.16597	3.82105	1.96732	4.55645	12.6451	14.9142
MSTRG.11980.1	2	119772910	119776380	+	9.37958	4.07276	8.09845	8.35563	22.2395	10.8621	16.5989	23.202	7.70506	10.1174	10.4787	6.58406	4.62373	7.69305	8.64427	11.6736	29.1122	49.1972	37.7441	33.8467	38.4902	59.1696	56.0142	62.7622	60.9206	55.8322	50.4872	55.2737	51.8797	52.8653	35.6004	47.6046	2.50861	3.38608	4.92952	1.85246	3.1939	4.95788	2.47989	4.77393	3.86412	6.12152	7.08895	4.21572	3.02656
MSTRG.11983.1	2	120540931	120542701	+	0	0	0	0	0.618225	0	0	0	0	0	0	0	0	0	0	0	3.26915	5.194	3.75513	4.84254	10.5616	23.0275	11.3447	19.2114	24.1832	13.3573	21.9432	21.5897	6.02172	11.8339	7.04252	8.23049	0.889127	0	0	0.525253	0	0	0	0	0	0.361609	0	0	0
MSTRG.11985.1	2	120636881	120647765	-	1.63983	3.64919	0	7.03564	1.56287	3.0734	0	0	0	2.2663	0	0	0.591837	1.37859	0.534156	0	0.516526	2.81366	0	2.78226	0	2.07906	0.573586	0	0	0	1.32077	0	2.1747	0	0	0	35.9634	35.1936	20.3175	24.5651	0.715434	0.888453	0.888794	5.53551	3.72858	5.02781	3.96981	21.8243	18.9826
MSTRG.11986.1	2	120761006	120762140	-	0	0	0	0	0	0	0	0	0	0	0	0	0	0	0	0	9.74578	12.3872	8.95563	11.549	7.69647	9.80687	10.2813	2.41145	3.29569	2.94962	2.49203	2.86052	2.5645	4.7038	6.99823	3.92579	2.12048	1.14488	0	0	0.674938	0	0	0.474743	1.00501	0	1.49804	0.791883	2.5583
MSTRG.11998.1	2	121773100	121773333	+	3.5039	0	0	0	0	0	4.53986	4.80226	4.60986	0	6.3353	1.68072	1.26461	0	1.14136	0	1.10369	0	0	3.567	1.58474	4.44243	3.67683	0	0	1.33615	1.41108	1.07983	0	7.10261	0	0	7.20421	5.1862	1.88754	4.2559	9.17224	9.49202	13.2939	13.9786	5.69075	13.6731	3.393	3.58716	3.86296
MSTRG.12002.1	2	122424616	122431304	+	0	0	0	0	0	0	0	0	0	0	0	0	0	0	0	0	0	0	0	0	0	0	0	0	0	0	0	0	0	0	0	0	3.26703	0.705565	1.02717	2.509	0	0	0	0	0	0	0	0.976042	0.788313
MSTRG.12013.1	2	124678689	124680840	-	0	0	0	0	0	0	0	0	0	0	0	0.600439	0.451784	0	0	0	0.394295	0	0	0	0	0	0	0	0	0	0	0	0	0	0	0	37.7479	35.2028	25.6244	37.5039	0	0	0	0.768287	0.406606	0.348911	0	26.9119	15.8706
MSTRG.12017.1	2	125558143	125558466	-	8.47018	2.82737	4.61298	0	3.22907	4.23334	10.9745	6.96526	8.91494	11.7061	10.2098	13.0012	3.66841	7.59556	11.0363	4.32211	4.26881	5.81335	7.35509	6.89816	6.12942	4.29557	10.6658	5.28127	7.21783	7.7519	9.55105	7.30892	7.86307	6.86781	9.19602	8.5978	9.28807	20.059	5.47543	4.11521	4.43451	11.0139	1.83635	11.437	4.4021	2.8331	1.64042	6.93716	5.60288
MSTRG.12018.1	2	125586323	125586613	-	22.5406	15.6752	16.3039	11.1588	24.1681	17.6025	40.1567	21.2389	20.7586	23.3639	23.7737	18.9211	23.3888	15.7915	20.1915	17.9717	4.43751	10.4747	2.03887	2.86831	3.82299	10.7168	5.91325	6.58797	9.00369	1.07443	12.4815	6.07821	9.34149	8.56706	12.7459	0	9.65513	6.25552	4.55345	18.2521	11.0634	13.739	9.16283	6.91722	14.6434	11.7802	8.18518	11.5381	13.9783
MSTRG.12032.1	2	126827898	126832481	+	0	0	0	8.81438	0	0	0	0	0	0	0	0	0	0	0	0	0.841248	0	0	0	1.20792	0	0	0	0	0	0	0	0	0	0	0	0	0	0	0	1.1652	1.44699	0	17.2114	11.2777	12.6551	9.05168	0	0
MSTRG.12048.1	2	128231625	128233621	+	30.7467	27.5031	51.7128	66.5892	16.0884	16.5723	14.0602	9.91525	22.2087	16.664	7.26696	9.25383	16.5366	27.0313	18.8526	11.5362	37.2203	31.7227	45.3708	64.6466	66.5312	39.7467	60.7326	31.9517	59.0801	36.7835	32.0482	19.3226	28.7828	12.2207	28.3634	45.8971	150.398	135.634	146.795	125.95	24.1985	23.5179	24.834	14.0608	10.9664	14.7877	18.6815	108.628	75.7708
MSTRG.12050.2	2	128389383	128391403	+	0	0	0	0	0	0	0	0	0	0	0	0	0	0	0	0	0.645658	0	0	1.39113	0.927075	2.59882	2.86793	6.39033	7.64188	3.1266	9.08032	5.68529	4.07756	2.07751	1.85453	5.20167	2.80964	0	0	0.829901	0	0	0	1.25807	3.32909	0	0.992453	1.04924	2.25983
MSTRG.12078.1	2	131214845	131216001	+	11.0273	12.6307	9.71499	16.6985	8.65515	7.29447	5.04269	7.11221	10.2409	10.7578	10.9464	7.46749	12.1739	10.9066	6.76147	12.4124	5.72102	7.79099	12.2042	6.16323	5.28081	16.4482	9.07572	11.1224	15.2008	9.39959	15.1513	9.59543	16.3447	10.5191	7.04252	8.23049	14.226	7.68083	4.19321	9.97982	6.22609	9.13757	6.32844	9.15684	10.5351	11.9331	13.819	7.96895	11.4422
MSTRG.12087.1	2	131990649	131990917	+	33.528	39.8494	32.1622	16.7659	20.3348	26.659	29.6188	27.1533	23.2584	31.5934	31.229	38.0129	20.9013	17.0829	34.7499	31.1064	21.1219	18.3045	24.2618	22.7545	20.6782	11.5933	14.926	19.0047	27.5968	24.4084	12.2749	15.9686	19.2004	24.7139	8.273	30.9393	29.2453	15.79	19.7034	18.5108	39.8941	28.0738	42.9529	25.2549	14.8509	20.3899	26.5638	17.1624	18.4819
MSTRG.12088.1	2	132023704	132025459	+	0	0	0	0	0	0	0	0	0	0	0	0	0	0	0	0	0	0	0	0	0	0	0	0	0	0	0	0	0	0	0	0	95.2306	83.1413	35.0375	94.5608	0	0	0	0	0	0	0	16.1422	2.17291
MSTRG.12091.1	2	132716678	132717398	+	31.9447	28.8795	44.853	86.1005	14.5885	25.778	18.9701	10.9454	43.4285	34.0313	34.4945	28.7304	34.1075	37.6726	29.9162	27.1676	7.12739	16.3674	10.5948	10.3883	19.8659	32.0634	22.3475	31.1217	31.1913	30.9615	31.6257	20.5097	20.7408	20.2355	12.0424	18.5774	10.0344	10.8355	9.32127	13.4724	29.6162	26.6824	31.7426	22.0571	20.7528	20.7761	20.6224	8.17593	16.1416
MSTRG.12123.2	2	136206272	136207760	-	0	0	0	0	0	0	0	0	0	0	0	0	0	0	0	0	0	0	0	1.34409	0	0	0	0	0	0	0	0	0	0	0	0	108.585	155.361	57.611	129.897	0	0	0	0	0	0	0	83.1286	50.2184
MSTRG.12142.1	2	137464777	137464978	+	18.2654	2.25816	6.90805	0	7.73699	7.60744	13.1476	5.56301	10.6803	16.829	17.1241	7.78787	8.78966	7.96218	9.25518	5.17798	10.2282	1.16075	0	2.75471	7.34317	5.14618	1.41977	0	4.32355	0	3.26924	3.75267	4.03719	0	3.67234	5.15017	13.9091	9.01167	2.18656	9.8602	21.2505	21.9914	24.1998	13.7018	19.7768	9.05096	11.7915	8.31085	0
MSTRG.12146.1	2	137675584	137676853	-	0.592423	0.659175	0.806604	3.38904	0	0	1.53515	0	0.623531	1.6375	1.42819	0	0.855256	0.664063	0	0	0	0	1.71477	1.60824	0	0	0.828881	0	0	0	0	0	0	0	0	0	14.6166	12.276	12.7654	19.1885	2.06773	2.56778	5.13754	0.727208	0	0.660511	0	29.112	30.044
MSTRG.12153.1	2	138807293	138808569	+	0	0	0	0	0	0	0	0	0	0	0	0	0	0	0	0	0	0	0	0	0	0	0	0	0	0	0	0	0	0	0	0	0	0	17.6087	0	0	0	0	0	0	0	0	0	0
MSTRG.12186.6	2	141486819	141487107	+	16.3131	31.5674	19.3139	28.0901	9.46376	5.31731	7.35174	0	13.4372	3.92094	8.54936	9.526	10.2394	19.8759	18.4829	3.61921	9.83008	13.7925	20.5298	16.3662	8.98204	10.791	10.916	11.0559	12.088	8.65495	17.1381	14.8635	7.52491	8.62635	15.4009	7.19954	7.77756	10.498	6.11328	6.89191	4.9511	3.07423	16.9148	5.22382	5.52928	8.69863	10.9891	8.71345	7.81948
MSTRG.12193.1	2	141884899	141885141	-	15.1836	11.2629	26.4155	31.5516	41.8052	29.5114	13.1151	9.24879	11.5417	9.32634	2.03355	9.71081	4.87109	9.45538	21.9817	10.7608	8.50249	9.64905	7.32482	13.7395	7.63025	8.55579	11.8022	7.8893	5.3911	7.72	10.8706	5.19917	5.59336	6.83955	21.3691	8.56242	0	4.99412	9.08816	1.36609	1.47209	5.48428	1.82879	12.4254	5.47998	21.6311	3.26733	12.0901	1.85994
MSTRG.12221.1	2	144276080	144278971	-	0	0	0.388157	0	0	0	2.95501	0	0	0	0	1.09399	0	0	0.371458	0.363683	8.97994	5.86995	4.12594	6.1914	5.15758	7.22899	4.78653	11.5541	4.85874	4.34854	5.05164	4.56862	6.42731	4.62312	3.09518	13.0223	0	0	1.22861	0.461697	0	1.23568	0.618077	1.74975	0.740826	0.317854	1.10426	0.583724	1.25721
MSTRG.12222.1	2	144282576	144286577	-	0.923325	0.684908	0	3.65678	1.17333	1.53824	0.797543	2.53092	0.323936	2.55214	0.741972	0.590522	0	0.689987	0	0.392624	5.04117	8.09738	6.236	10.4439	11.136	18.7302	12.9186	7.67607	13.1135	8.45027	13.882	8.72618	8.97961	7.48653	4.45533	4.68619	2.53121	0.91109	2.65276	1.99375	0	1.33401	1.33453	0.755598	0.39989	1.02945	0.596068	0.630177	1.35726
MSTRG.12222.2	2	144283609	144286569	-	0.255903	1.70842	3.48421	1.35132	3.41451	1.27899	2.6525	4.91017	1.61604	0	1.85076	1.47299	0.369437	2.00794	0.666862	2.61161	27.0838	28.9797	20.7399	25.0091	28.7034	27.2536	31.8659	30.3162	16.355	22.6396	22.6725	24.921	20.023	20.7492	20.3744	25.9759	5.61227	6.81782	2.75708	3.72989	0	3.32754	0.554803	3.14125	2.32745	2.28251	2.47803	2.61984	2.25701
MSTRG.12233.1	2	145051041	145051352	-	3.7784	9.45931	14.1472	18.7052	9.00272	35.4079	14.6865	15.5354	29.826	5.22189	13.6632	25.3734	17.7278	8.47062	20.9232	14.4602	5.95076	9.72464	5.4683	5.12859	5.12668	19.1618	7.92976	11.7794	12.0741	7.20415	16.7379	5.82211	6.26354	0	6.83698	19.1767	0	5.59249	0	6.11908	1.64847	10.2356	6.14374	2.31902	3.68194	2.10633	1.82941	5.80227	0
MSTRG.12235.1	2	145165910	145167351	+	0	0	0	0	0	0	0	0	0	0	0	0	0	0	0	0	0	0	0	0	0	0	0	0	0	0	0	0	0	0	0	0	30.7906	16.6243	21.7817	29.1034	0	1.21706	1.21753	6.20418	4.37798	5.63515	3.26286	12.6484	14.8592
MSTRG.1228.4	1	41241841	41243447	-	0.234261	0	0	0	1.3396	0	0	0	0	0	0.564747	0.449472	0	0	1.22093	0	1.18063	1.07187	0.678069	2.22581	0	0	0	0.730324	0.998123	0.357326	0	0.577554	0	0	0	0	0.642204	0	0	0.758766	0	0	0.507882	0.287559	0	0	0	0.479655	1.03307
MSTRG.1230.1	1	41248742	41249794	-	5.61584	2.88398	11.1752	0	19.7623	11.335	13.433	24.2744	7.04741	16.1196	19.2662	13.676	12.4729	12.832	10.1315	13.2259	4.35428	2.96487	2.50078	1.75907	2.73531	3.28618	3.92867	3.36688	1.38044	2.30624	3.47938	2.66259	2.86446	5.25398	5.47175	0	2.96063	1.27879	2.32711	1.3992	4.14635	8.42579	6.08763	3.44677	4.49023	4.09392	6.27473	0.442253	1.90502
MSTRG.12304.1	2	150015945	150017601	-	0	0	0	0	0	0	0.320557	0	0	0	0	0	0	0	0	0	0	0	0	0	0	0	0	0	0	0	0	0	0	0	0	0	57.6511	62.6194	37.8511	56.4953	0	0	0	0	0	0	0	27.6084	13.3653
MSTRG.12320.1	2	151250052	151253148	-	0.381	0	0	1.17361	0	0	0	0	0	0	0	0	0	0	0	0.972074	0.960086	0.435821	0	0	0.689275	1.93221	0	1.18779	0.811671	1.16231	0	0.93933	0	3.08924	0	0	1.04448	0	0	0	0	0	0	0	0	0	0	0	0
MSTRG.12325.1	2	151709680	151711380	+	0	0	0	0	0	0	0	0	0	0	0	0	0	0	0	0	0	0	0	0	0	0	0	0	0	0	0	0	0	0	0	0	132.053	142.595	84.6562	126.145	0	0	0	0	0	0.380895	0	78.3436	39.9237
MSTRG.12342.3	2	153183662	153183990	+	18.9476	11.4995	15.2441	30.3195	42.6835	47.3494	33.4767	49.5763	38.072	33.328	49.8306	34.7019	31.0839	18.3426	35.9097	20.8751	1.08514	0.985176	4.9858	10.5211	10.9068	0	8.43508	8.05504	0	3.94109	0	3.18504	2.28435	0	0	8.7423	167.634	155.521	107.637	170.164	30.0603	27.9975	29.8754	19.0296	24.6185	14.4036	21.6838	33.5053	24.6872
MSTRG.12369.1	2	154071739	154072213	+	0	1.40787	0	0	0	0	0	0	0	1.74869	0	0	0	0	0	0	7.17397	13.0262	5.49362	5.15233	4.57815	3.20842	5.31098	1.97232	1.34777	14.475	23.4397	17.1573	16.7801	0	11.4477	6.42181	3.46869	3.74559	4.08967	4.09827	0	2.74214	0	3.10635	0	0	1.22525	3.88609	2.78991
MSTRG.1237.1	1	41448087	41483199	-	130.517	91.2298	177.703	224.213	35.0849	29.2705	43.3603	22.9332	42.2677	55.5012	30.2543	60.9997	56.7681	98.471	68.6772	46.9611	9.48722	1.91406	0	3.40685	16.6495	12.7289	24.5822	13.0415	32.0825	10.2093	30.9978	13.4075	16.6431	13.5674	18.1668	4.24626	114.679	108.974	113.576	108.395	64.2431	72.5267	65.2992	235.182	290.242	229.47	252.772	116.488	73.7904
MSTRG.1237.3	1	41477532	41483454	-	0.962339	2.67693	1.96539	0	0	0	0	0	0	0	0	0.92321	0	0	1.88083	0.613821	0	0	0	0	0	0	0	0	0	0	0	0	0	0	1.74134	0	1.31908	0	0	0	0	1.04278	2.08637	4.1345	4.37627	0.536471	3.72752	0	1.06095
MSTRG.12387.1	2	155468157	155470222	-	0	0	2.23268	0	1.56287	0	0	0	0	0	1.97661	0	0	0	3.20494	1.04595	0	0	0	0	0	0	0	0	0	0	0	0	0	0	0	0	0	0	0	0	4.29261	1.77691	0	2.01291	2.13062	0.914147	1.58792	0	0
MSTRG.12388.1	2	155475246	155477282	-	0	0	1.26857	0	0	0	0	0	0	0	0	0	0	1.04439	0	0	0	0	0	0	0	0	0	0	0	0	0	0	0	0	0	0	0	0	0	0	1.62599	2.01921	0	0	2.42115	1.0388	0	0	0
MSTRG.12394.1	2	156506429	156507403	-	2.00959	3.35404	2.73613	0.884319	3.83057	5.0219	10.415	11.0169	4.23023	5.55466	7.26696	7.71152	11.6047	9.01042	2.61841	8.97262	5.06398	10.3443	8.72515	1.36385	3.63559	5.09573	1.40585	6.26503	4.28117	4.59794	8.09298	9.90901	5.33015	4.07355	10.909	10.1994	2.75455	11.8978	4.33024	21.1543	14.0281	28.3085	15.2489	20.9678	11.7497	12.3231	11.6759	10.2867	24.3707
MSTRG.12398.4	2	156813165	156814244	-	2.47459	0.917804	4.49232	0	0.786153	2.0613	7.48117	1.13051	9.11584	6.83994	1.98854	6.33059	4.76328	3.69844	2.6869	2.63066	1.03929	0.471774	0	2.79905	0	2.09161	0.577048	3.85734	0	1.88728	1.32875	1.01682	0.546957	0	1.49258	0	2.26128	2.44179	2.6661	6.01135	6.47778	7.15052	7.15327	8.60652	6.43043	7.81715	7.98755	5.06678	2.72816
MSTRG.12404.1	2	157154612	157155819	-	9.98113	15.1688	17.8986	19.8184	18.5614	9.73366	12.6167	14.0132	17.6795	17.4952	17.6064	21.486	15.1122	13.9169	9.83304	17.3911	15.3363	15.8728	18.3208	13.5478	19.3783	14.8151	17.0305	14.42	15.04	17.0812	15.6862	9.30293	10.9768	12.8302	9.69114	23.4755	15.3496	14.413	13.1141	18.9241	12.7453	16.8827	17.417	18.5274	15.8151	15.471	20.7449	10.966	17.7136
MSTRG.12424.2	2	157964894	157965096	-	5.04873	0	0	0	1.92472	0	7.84971	2.7678	3.1883	2.79101	7.30276	0	1.45773	1.13185	1.31566	0	3.8167	5.77517	8.76814	13.7057	0	10.2417	0	0	2.15113	1.5402	0	0	4.0173	0	3.65425	0	16.6087	29.8909	52.2189	32.7054	28.1945	10.9415	13.1349	18.5922	14.4315	16.887	19.5557	35.1471	24.4908
MSTRG.12425.1	2	157963851	157964838	+	53.171	53.1602	68.1975	54.595	60.2235	50.068	49.9214	35.9086	55.152	40.4697	48.3007	45.8343	72.311	68.2387	65.2635	57.0161	69.9058	76.6882	46.8403	73.2173	51.5816	97.7	73.3155	67.2666	82.0825	43.4903	65.7905	51.2959	47.0095	65.6057	30.6765	43.0213	59.1504	54.7476	83.0234	72.3823	29.5856	35.0705	35.084	30.2694	27.0332	19.7607	31.3406	37.8675	57.7701
MSTRG.12430.1	2	158317665	158319237	-	6.68407	8.42884	3.64024	18.8245	5.09632	2.2271	3.46411	0	7.03505	9.85348	7.51972	3.41989	6.43302	7.99185	2.90302	8.52678	24.142	38.2291	32.2451	33.2661	16.123	22.5984	27.4324	12.5028	32.2763	10.8751	19.3809	29.6624	18.3195	16.2588	20.9643	15.8312	2.44317	6.5955	3.84074	7.21653	5.44352	5.79426	8.69473	9.84577	9.26355	10.4332	7.76702	10.9486	5.89521
MSTRG.12432.1	2	158413410	158415489	+	0	0	0	0	1.32897	1.74229	3.61336	1.9111	0.733815	1.92713	1.68079	2.67543	1.00653	0	0.908429	1.77883	1.75689	0.797523	8.07225	0.946346	1.26133	3.53581	0.975486	0	0	2.12694	0	0.859455	3.69847	2.82655	2.52317	0	0	0	1.50233	1.12912	2.43345	4.53292	6.04622	1.71166	0	3.10934	0	1.42754	1.5373
MSTRG.12433.1	2	158415076	158416234	+	4.27038	0.95031	2.32571	0	13.0239	2.13431	4.42636	32.7754	5.39354	2.36073	18.5307	14.7483	0	2.87207	4.4513	5.44766	21.5219	38.1017	12.3606	19.7077	32.4476	8.66274	19.1195	21.3011	20.0144	88.587	19.2613	17.8981	22.6531	20.7751	24.7271	13.0042	9.36547	12.6414	7.36141	5.53267	28.3193	14.8075	40.7364	12.5807	5.54848	8.57013	49.6226	10.4924	7.53277
MSTRG.12434.1	2	158417332	158418862	+	1.60139	0.593944	2.18035	1.52683	6.61372	5.33577	8.29943	11.7055	5.89918	8.85274	9.65143	9.21768	1.92655	0.299174	4.52085	5.44766	7.73444	7.63255	8.49794	10.1437	2.41426	5.41421	4.10771	4.16037	6.82311	3.66399	4.72934	5.59317	4.95537	10.8204	0.965902	12.1914	4.39007	3.16034	5.17599	9.94152	9.31555	13.3037	8.67963	12.122	9.01628	11.0102	10.8549	4.91833	2.94249
MSTRG.12439.1	2	158614048	158618929	+	0	0	0	0	0	0	0	0	0	0	0	0	0	0	0	0	0	0	0	0	0	0	0	0	0	0	0	0	0	0	0	0	2.88909	0	1.13544	5.12021	0	0	0	0	0	0	1.02052	0	5.80933
MSTRG.12466.2	2	160629823	160646867	+	0	0	0	0	0	0	0	0	0	0	0	0	0	0	0	0	0	0	0	0	0	0	0	0	0	0	0	0	0	0	0	0	23.641	22.5826	29.3027	23.0976	0.57883	0	0	0	0.43095	1.1094	1.92709	11.5451	5.85069
MSTRG.12474.3	2	161646333	161648780	+	0	0	0	0	0	0	0	0	0	0.637317	0	0	0	0	0	0	0.145255	0	0.333695	0.156482	0	0.584662	0.161301	0	0.736804	0.351699	0	0.284229	0.305779	0	0.417217	0	0	0	0.496833	0	0	0	0	0	0	0	0	0.236051	0
MSTRG.12498.3	2	163128405	163129449	-	1.94292	6.12522	1.32268	1.56747	7.40698	4.8553	10.9086	8.87621	6.13483	6.26545	4.68392	6.83438	2.80492	3.26681	8.43849	6.60949	5.71198	7.03786	5.6238	3.95582	6.44412	13.1378	8.60832	9.08578	5.51885	5.43327	7.82449	5.18931	8.15942	9.18963	8.2033	9.86098	13.3158	15.3374	10.4665	7.86636	16.9534	11.2285	21.0615	17.0923	21.4576	19.8571	19.4414	7.95636	8.56808
MSTRG.12513.1	2	164431479	164432462	-	29.3719	34.9992	32.0494	40.8836	37.7218	38.5217	36.7064	27.979	23.0212	20.1526	17.0744	22.3822	26.1635	31.5227	30.3991	29.2314	7.87387	9.29309	6.02958	5.93775	12.4364	19.0158	9.61805	12.9885	18.6387	15.2517	15.1003	15.9209	12.7078	16.0458	15.8314	24.3167	14.2766	9.24978	8.97733	8.77131	13.8143	15.3493	16.2584	10.2282	10.5556	10.4514	8.87559	8.53044	11.9422
MSTRG.1252.2	1	42294432	42295299	-	0	0	0	2.29973	1.10685	0	0	0	0.305583	0	0	0.557065	0	0	0	1.11114	0.731623	0.332113	0	1.18226	0.525255	0	0	0	0.618525	0	0	0	0.385039	0	1.05073	0	1.59187	0.85947	0.625616	0	0.506682	0	0.629458	0.356394	1.1317	0.323707	0.562296	0	0
MSTRG.12538.1	2	165904901	165906974	+	0	0	0	0	0	0	0	0	0	0	0	0	0	0	0	0	1.35928	0.822708	1.0409	2.44058	1.95174	1.82373	2.51573	3.36333	1.53221	2.19411	2.89644	2.21649	3.81526	1.4579	2.60285	0	0.985839	0	0.774885	0.582386	0	0	0	0	0	0	0	1.47262	0
MSTRG.12540.1	2	165912067	165914076	+	0	0	0	0	0	0	0	0	0	0	0	0	0	0	0	0	4.13221	5.62732	7.11973	4.45161	7.4166	10.3953	9.75096	7.6684	6.98686	15.633	8.58503	4.04287	14.6792	4.98603	8.90175	6.242	3.37157	0	2.65011	3.3196	0	0.888453	0.888794	1.00646	0	0.457074	1.58792	0.839396	0.903932
MSTRG.12574.1	2	167755366	167756651	-	1.07883	0	0	0	0	0	0	0	0	0	0	0	0	0	0	0.688126	0	0	0	0	0	0	0	0	0	0	0	0	0	0	0	0	930.139	930.937	657.878	834.268	0.941361	0	2.33893	0.662142	0	4.8113	1.04469	527.936	367.52
MSTRG.12587.1	2	168684259	168685134	+	0	0	0	0	0	0	0	0	0	0	0	0	0	0	0.304884	0	0	0	0	0	0	0	0	0	0	0	0	0	0	0	0	0	8.98059	9.00481	4.03365	4.92635	0	0	0	0	0	0	0.453175	3.35375	3.09566
MSTRG.12591.2	2	168990078	168990785	+	30.4873	22.3744	34.8856	28.8299	22.2561	19.4519	23.5326	21.3366	36.8672	30.4803	28.148	25.5139	32.7758	35.9918	30.004	28.9623	15.9371	14.469	9.38782	10.1253	11.7351	13.1586	9.98329	18.2003	15.2008	16.3256	11.4941	11.1947	15.9145	13.1488	16.4326	4.93829	16.0043	26.8829	24.4604	29.9394	20.3763	30.2243	33.7517	19.9062	28.6554	20.6117	25.1254	16.602	23.5995
MSTRG.12605.1	2	169780836	169781256	-	0	0	0	0	0	0	0	0	0	0	0	0	0	0	0	0	0	0	0	0	0	0	0	0	0	0	0	0	0	0	0	0	93.4323	60.5344	34.6214	77.2734	0	1.05517	0	0	0	0	0.942948	1.99381	3.22066
MSTRG.12612.1	2	170119255	170121595	+	3.55711	2.47369	1.21078	3.32627	0	2.22227	5.76099	3.65638	1.40396	1.22901	4.28766	2.55936	3.20953	2.49204	5.79345	1.70166	3.92157	5.08616	1.28701	1.81058	1.60881	0	2.48844	1.38619	0	2.71289	0	2.74056	2.94835	1.80261	1.60914	0	1.21893	1.31624	1.9162	0.720087	3.10384	2.89084	3.85594	1.6374	1.15543	1.48722	1.72226	1.82082	3.92161
MSTRG.12612.2	2	170119256	170119670	+	0.665514	0	2.71836	0	3.8057	3.32619	0	0	0.70046	0	0	1.27691	0.960775	3.72996	1.73427	0.848986	0	0	1.92633	1.80666	1.20399	3.37509	1.86229	0	1.41779	2.03026	0	0	0.882589	0	2.40848	0	0	3.94017	1.43404	1.07779	2.32284	0	2.8857	2.45079	0	0.742003	1.2889	0	1.46742
MSTRG.12619.2	2	170169438	170171435	+	1.62681	0.905057	2.58412	0	3.10094	4.74291	2.81039	2.97283	1.71223	2.24831	1.96093	1.56067	1.17428	1.82354	1.05983	1.38353	1.02485	3.41163	2.35441	2.57617	1.47155	0	1.51742	3.38113	1.73285	0.413572	2.62058	1.33693	4.31488	1.09921	1.96247	0	3.71646	3.21051	4.08967	1.3173	3.3122	4.11321	6.4661	3.66105	3.87513	2.72068	2.10043	3.33094	3.58703
MSTRG.12673.1	2	172556184	172556489	-	2.00959	8.19875	7.29634	16.2125	6.38428	6.69587	12.1508	7.34463	19.7411	5.55466	9.68928	15.423	7.73644	6.00695	7.85524	1.70907	0	0	0	0.909235	0	0	0	0	0	0	0	0	0	0	0	0	0	1.98296	0	0	3.50703	1.45172	4.35683	0	0.87035	0	1.29732	0	1.47701
MSTRG.12676.1	2	172717988	172735099	+	40.5686	35.6366	44.5761	29.4404	28.4899	17.7859	60.8625	13.6564	26.2186	15.7382	6.86324	15.0214	4.10998	73.3974	12.983	16.343	327.313	627.701	628.332	333.291	361.817	4742.85	390.357	523.652	4560.87	389.74	531.979	735.228	284.108	730.015	1584.08	3384.7	19.5114	77.9551	108.888	25.3581	1.24207	3.08491	0	25.3361	29.5919	38.883	12.4057	14.5728	18.8319
MSTRG.12681.1	2	172733791	172734187	-	55.7623	35.0442	47.803	57.0285	38.3829	10.3221	88.3042	7.07638	28.2583	14.2714	9.95775	14.8597	11.9262	59.6117	22.8732	11.1972	301.849	628.999	659.068	372.837	398.852	5755.37	421.882	547.283	5178.55	436.307	706.132	831.87	347.158	841.471	2018.03	4785.01	18.4007	59.6087	75.6538	20.0681	2.70315	1.11896	3.35816	24.084	21.4672	30.51	6.99967	11.6289	9.10763
MSTRG.12695.1	2	173142029	173142974	+	0	3.81395	0	0	9.14724	1.71316	0	7.51658	5.77235	7.5796	13.2215	5.26137	11.8763	2.30534	7.1459	6.99633	9.50132	3.92093	9.92158	11.1663	2.48047	0	5.75504	6.4117	1.46046	3.13706	4.41731	2.53525	3.63662	8.33784	4.96196	0	3.75872	6.08815	14.7721	7.77164	7.17827	5.94283	8.91767	7.57367	8.01653	6.1147	14.6047	12.633	6.04637
MSTRG.12701.2	2	173653632	173654633	+	0.273304	0.304099	0	0	0.520957	0.682979	0	0.749152	0.575311	1.51087	0.658871	0	0.789117	0.306354	0.712208	1.04595	0.344351	0	0	0.741936	0	0	0.38239	0	1.16448	0.83376	0.440258	0.336906	0	1.10801	0	1.38711	0	3.23619	1.17783	1.32784	0	1.1846	1.18506	0	0.710205	0.609431	0	0.559597	0
MSTRG.12703.6	2	173845357	173849610	+	0.622089	0	0	0	1.77869	0.77729	2.41804	0	0.327377	0	0	1.19359	1.79617	0.348658	0.405278	1.19038	0	0	0	0	0	0	0.870388	0	1.32528	0.474446	0	0.383429	0	0	0	0	0	0	0.670235	0.503733	0.542818	0.674092	0	1.90906	0.404138	1.04038	0.602399	0	0
MSTRG.12705.1	2	173891062	173892652	-	1.33623	0.297359	1.45546	0	0	1.33568	1.38504	5.12784	1.96896	2.21607	5.79841	5.64037	1.92907	0.599128	4.87496	1.70461	6.06093	5.5026	3.09419	4.71569	4.83481	2.71063	7.4783	8.33159	3.416	6.11461	4.7355	5.9299	6.73391	2.1669	2.90148	10.8509	6.59368	7.12004	6.91032	3.02962	19.1218	9.26678	9.84974	12.1378	12.8476	17.8777	14.4921	8.20791	7.07118
MSTRG.12716.1	2	174243941	174245147	+	0	0	0	0	0	0	0	0	0	0	0	0	0	0	0	0	0	0	0	0	0	0	0	0	0	0	0	0	0	0	0	0	8.0853	13.0961	9.53276	8.35871	0	0	0	0	0	0	0	9.05823	8.12888
MSTRG.12723.1	2	174767165	174769164	+	12.7118	21.5698	25.9614	20.837	12.1153	11.1183	9.88211	6.09775	16.3897	14.0546	4.59677	9.75597	11.9285	13.5366	12.0082	6.89193	15.6159	12.3598	11.0383	11.2153	16.673	19.3401	11.5606	13.8705	27.0809	17.4508	15.3578	14.8866	12.2221	7.73028	11.501	16.1292	13.0681	10.3483	14.3804	14.9253	7.2098	8.26468	5.5119	8.19208	7.43238	8.14937	7.38569	11.0618	15.4159
MSTRG.12728.1	2	175034223	175059047	+	0	0	0	0	0	0	0	0	0	0	0	0	0	0	0	0	0	0	0	0	0	0	0	0	0	0	0	0	0	0	0	0	24.5333	26.4917	14.6922	14.4931	0	0	0	0	0	0	0	6.98042	2.81891
MSTRG.12734.1	2	175197815	175198854	+	0	0	0.268351	0.0867313	0	0	0	0	0	0	0	0	0	0.220929	0	0	0	0	0	0	0	0	0	0	0	0	0	0	0	0	0	0	0	0	18.262	0	0.343959	0	0.85461	0.241937	0	0	0	0	0
MSTRG.12757.1	2	176340684	176341525	-	18.5457	5.97338	17.9412	13.5301	13.0239	17.0745	7.58805	5.35109	14.8964	10.7919	16.4718	17.7916	26.7736	24.6178	21.6206	19.9229	11.6833	14.5149	12.7138	13.9113	24.722	19.8005	21.8509	18.2581	31.1913	22.3329	24.3714	27.6744	14.8863	13.8501	22.9609	17.3389	2.67585	1.44473	1.05163	3.16153	9.36878	9.51914	7.40662	4.19357	9.51168	5.98549	11.3423	6.99496	11.8372
MSTRG.12772.1	2	177007658	177009416	+	0	0	0	0	1.84301	4.8324	0	0	0	0	0	1.85513	0	2.1676	3.77941	0	0	17.696	19.5904	5.24954	5.24759	0	9.46957	15.0715	4.11961	16.2229	4.67255	8.3432	7.69351	3.91983	10.4973	0	0	0	2.08342	1.56585	3.37469	0	0	2.37372	1.25626	1.078	1.87255	1.97971	2.13191
MSTRG.12791.1	2	178139870	178145029	-	0.378888	0.140526	0.171956	1.61172	0.481476	0	2.29091	3.46189	0.930494	1.04727	1.82681	1.69625	0.364656	0.849411	1.64558	0.644455	0.159127	1.01128	0.731128	1.02856	0.228484	0	0.353411	0	0	0	0.610339	0.155687	0	0	0	0	1.03868	1.49547	1.63284	1.43174	3.96729	1.91595	4.10718	2.63551	4.26648	2.67542	1.71218	2.06875	1.67085
MSTRG.12794.1	2	178162301	178163681	-	6.25888	26.6957	2.84056	34.6572	4.97097	6.51697	4.05468	0	1.09792	2.88333	2.51477	3.0022	3.76487	5.26181	2.03876	4.65754	9.20021	11.3358	13.5873	9.91135	8.49229	5.29022	10.9463	13.0083	8.88914	9.54688	14.2832	11.5731	8.99208	6.34355	7.55025	7.94148	2.85969	1.54398	2.24776	1.68936	2.73067	1.13035	1.13078	1.92072	2.03303	0.581519	2.02026	2.13587	0
MSTRG.12799.1	2	178389120	178389485	+	0.56005	0	0	0	0	0	0	0	0.589458	0	0	0	1.61704	0	0	0.714448	0.705637	1.28127	1.62107	3.8009	0	2.84024	0	0	0	0	0	0	0	0	2.02681	0	1.53532	3.31577	0	3.62798	0.977369	0	0	0.68747	0	0	1.08465	2.29343	1.23488
MSTRG.12803.1	2	178401196	178401565	-	9.41792	5.54776	13.5771	19.259	11.6159	2.76883	2.87115	4.55566	8.1632	9.18771	6.67775	9.56646	6.39824	9.31482	8.66199	6.36051	4.88606	2.53483	3.20708	3.00785	6.01346	2.80954	1.55023	6.90847	8.26149	1.69005	2.67725	2.04875	1.46939	6.73788	4.0098	5.62343	3.03745	4.91988	0	5.38314	5.80082	7.20367	1.20107	4.76027	6.47822	6.79434	6.43753	5.67159	8.55071
MSTRG.12804.1	2	178410756	178410958	-	9.08771	0	0	0	3.84944	2.52332	7.84971	5.53561	6.3766	8.37303	7.30276	9.68689	4.37318	5.65925	2.63131	5.15247	3.8167	5.77517	0	9.594	1.82675	0	4.23832	0	2.15113	3.0804	4.87971	8.71309	14.7301	4.09362	14.617	0	11.0725	0	13.0547	3.27054	10.5729	4.37661	24.0806	12.3948	18.3674	14.6354	7.82229	12.4049	8.90573
MSTRG.12808.6	2	178505594	178506492	-	4.04972	3.11956	0	21.6591	1.18759	1.55694	0	0.853897	0.327875	0	0	0	0.449724	0.698376	1.62358	0	13.3449	10.3339	8.11519	11.4166	0.563571	4.73949	1.74342	1.94235	1.99094	3.32617	2.50907	2.30407	4.13127	5.0517	3.38212	0	0.853994	0	0	1.5135	0	0.675116	0.675376	0.764784	0.404752	1.04196	0.603315	1.27568	4.12127
MSTRG.12828.1	2	179431338	179433956	-	1.54409	1.71807	1.05117	11.2114	2.94326	1.92932	3.00092	0	1.62517	1.067	0	0.740655	3.901	0.432704	0.502972	0.492444	0	0	0	0	0	3.91536	0.540099	0	0.822371	0.588814	0.621834	0.475856	0	0	0	0	75.1354	74.277	44.9171	66.8922	1.34733	2.50975	1.67381	1.42155	1.50467	0.860779	0	37.1484	22.1302
MSTRG.12828.2	2	179432509	179433992	-	0	0	0	0	0	0	0	0	0.522377	0	0	0	1.43302	0	0	0.633142	0	0	0	0	0	0	0	0	0	0	0	0	0	0	0	0	1.3606	2.93843	2.13891	0	0.866143	0	1.07602	0	0	0.553358	0	1.01622	0
MSTRG.12831.1	2	179623971	179625957	+	57.2384	65.3701	76.4617	94.4777	69.9916	71.2486	43.6573	62.1662	81.6135	55.5232	65.0887	65.8933	58.9343	71.1814	53.7533	69.9873	66.6749	79.3103	72.5227	85.9011	82.8408	96.3946	87.6395	75.418	79.6053	69.1872	73.763	58.577	54.9977	60.4208	60.9709	64.6783	43.8174	48.594	36.7683	44.0748	70.865	49.1504	58.0666	33.6723	30.0284	33.233	31.3736	51.3013	46.673
MSTRG.12833.1	2	179656913	179657650	+	0	0	0	0	0	0.809216	0	0	0	0	0	0	0	0	0	0	0	0	0	0	0	0	0	0	0	0	0	0	0	0	0	0	0	1.91717	13.2575	0	0	6.31601	0	0	0	0	0	1.98909	4.99804
MSTRG.12854.1	2	180710041	180712331	-	0.348602	1.55153	0.474635	0.767011	1.32897	0	1.80668	1.9111	1.46763	2.89069	2.52119	1.33771	2.01305	0.781516	1.81686	4.00236	0.439223	0.797523	0	0	0.630663	0	0	0	1.4853	0.531735	1.12311	1.28918	0	1.41327	0	1.76928	1.91132	0	0.751164	1.12912	0.608363	2.26646	2.26733	2.13958	1.35881	1.94334	3.37569	0	0.76865
MSTRG.12854.2	2	180710234	180711225	-	5.19872	5.7845	3.03353	4.9022	2.83129	3.71184	11.547	8.14296	5.47171	6.15843	0	1.42496	2.14434	1.66497	3.8707	6.63194	3.74294	7.64582	2.14968	3.02419	6.71793	0	3.11731	4.63067	3.16434	3.39848	4.78541	0.915506	0.984918	3.01089	5.37545	0	2.03597	0	1.60031	4.81102	10.3686	9.65709	8.05067	8.20481	6.75467	8.28032	4.31501	4.56193	3.27512
MSTRG.12863.1	2	181047912	181058416	-	0	0	0	0	0	0	0	0	0	0	0	0	0	0	0	0	0	0	0	0	0	0	0	0	0	0	0	0	0	0	0	0	20.909	18.3447	4.10869	20.072	0	0	0	0	0	0	0	0	1.05108
MSTRG.12864.1	2	181058575	181064739	+	0	0	0	0	0	0	0	0	0	0	0	0	0	0	0	0	0	0	0	0	0	0	0	0	0	0	0	0	0	0	0	0	40.7194	35.176	6.40123	16.8386	0	0	0	0	0	0	0	13.6858	0
MSTRG.12864.2	2	181063331	181064733	+	0	0	0	0	0	0	0	0	0	0	0	0	0	0	0	0	0	0	0	0	0	0	0	0	0	0	0	0	0	0	0	0	30.6109	16.5272	5.15585	14.2084	0	0	0	0	0	0	0	1.63307	1.75862
MSTRG.12890.1	2	183079720	183082799	+	0	0	0	0	0	0	0	0	0	0	0	0	0	0	0	0	0	0	0	0	0	0	0	0	0	0.350516	0	0	0	0	0	0	11.3394	14.2853	20.3016	7.44305	0.401028	0.498012	0	0	0	0.256207	0	6.58719	5.57357
MSTRG.12899.1	2	183489009	183489869	+	2.34708	2.90171	2.13042	0	3.47968	1.95509	4.73046	4.28904	0.548961	0	1.25739	1.00073	1.88243	2.33858	1.69897	0.665363	18.0718	15.2138	11.3227	22.6545	5.66153	7.93533	4.01364	0	3.33343	1.98893	6.7215	4.50066	5.53359	1.05726	2.83135	1.32358	2.85969	3.85996	1.68582	2.11171	1.36533	2.26069	3.95773	0.640239	5.42142	1.74456	5.05065	3.2038	1.15004
MSTRG.12927.1	2	184788968	184794226	-	0.455507	0	0	0	0	0	0	0	0	0	0	0	0	0	0	0	0	0	0	0	0	0	0	0	0	0	0	0	0	0	0	0	7.49238	16.181	8.83369	16.2292	0	0	0	0	0	0	0	16.7879	6.02621
MSTRG.12927.2	2	184792092	184794226	-	0.39879	0	0	0	0	1.99313	0	0	0	0	0	0	1.15143	1.34104	0	0	0.502457	0	0	2.70648	0	0	0.557963	0	0	1.21658	0.6424	0	0	0	0	0	16.3987	23.6103	14.6082	15.5001	0.695948	0	0	3.91617	3.10888	2.22312	2.31701	16.3307	11.431
MSTRG.12932.1	2	185129756	185130101	+	2.36969	5.93257	0.806604	0	9.03394	0	3.07031	0	5.61178	8.1875	5.71275	12.5034	0.855256	3.98438	5.40331	7.55745	8.21068	6.09898	12.0034	16.8865	5.35881	3.00442	2.48664	1.84692	1.26208	2.71093	1.90863	0.730288	5.4996	4.8035	6.4319	3.00674	12.9926	10.5223	11.4889	18.229	10.3386	7.70335	10.2751	18.9074	13.0854	20.4758	10.3261	18.195	14.3689
MSTRG.12950.1	2	185954719	185955303	-	0	2.40585	0	15.7946	0	0	0	0	0	0	0	0	0	0	0	0	0.544859	0	0	0	0	0	1.81514	0	0.921263	0	0	0.533079	0.573497	1.75318	0	4.38959	13.0405	15.3617	7.45459	20.3098	0.754678	1.87437	0.937547	1.59249	1.12374	1.44644	0.837513	6.19807	6.6746
MSTRG.12985.1	2	187115292	187116765	+	0	0	0	0	0	0	0	0	0	0	0	0	0	0	0	0	0.464502	0.843424	1.06711	0	0	0	0	0	0.785394	0.562338	1.18775	0	0	2.98923	0	0	23.2452	15.2788	14.2991	19.7027	0.643376	0	0	0.452543	0.479005	0	0.713995	9.05823	17.8835
MSTRG.1300.1	1	44658048	44660920	+	2.212	1.64082	2.00781	0	1.40546	0	0	6.06328	0.776049	0	1.77753	1.4147	3.19337	1.65299	0.960713	1.88121	11.148	14.3382	17.0737	11.0089	9.33744	11.2179	10.3163	18.3894	15.7079	14.6208	11.8775	9.0892	12.7118	2.98923	5.33678	11.2266	0	0	3.17759	2.3882	5.14701	0	1.59855	4.52543	0.958011	0.822075	0	0	4.87733
MSTRG.13004.1	2	187924488	187924713	-	6.34888	5.04589	19.7582	0	24.2038	11.3326	4.70056	4.97225	7.63687	7.52091	6.55956	13.9217	2.61875	12.1999	7.09057	6.94215	0	0	0	1.23109	0	0	0	0	0	0	0	0	0	0	0	0	0	0	0	0	9.49692	5.89681	9.83179	1.11334	0	4.0449	0	0	0
MSTRG.13006.1	2	187960820	187961361	+	43.401	58.7641	77.6028	97.1036	51.8299	40.5083	50.1353	25.7999	45.68	24.5709	34.0361	25.0821	46.8035	66.8196	47.0112	39.3566	42.8242	33.496	33.298	38.327	32.1638	42.4297	30.7278	53.7962	40.1032	36.6897	53.0668	30.9404	33.9797	40.2783	37.8476	39.8087	57.3396	47.9856	58.5908	55.0444	39.2394	24.9311	37.411	23.7493	39.4055	30.3161	26.3304	61.0275	55.3428
MSTRG.13017.1	2	188441627	188441984	-	23.615	26.2759	34.7249	38.6574	37.8114	40.1289	26.9253	28.4816	19.884	33.9423	22.772	32.6229	10.9094	28.5884	22.1539	30.1253	22.6129	28.0934	21.8732	25.6429	11.9623	14.3714	15.8595	17.6691	4.02469	12.9675	12.173	12.8086	10.0217	15.3181	6.83698	14.3825	12.9477	16.7775	20.3541	16.8275	62.6417	59.3667	40.9583	53.3375	65.0476	44.2329	69.5174	19.3409	20.8279
MSTRG.1302.1	1	44680100	44682979	+	1.45375	1.61755	3.95865	4.15818	0	0	1.88356	0	1.53008	0	1.75232	2.78927	4.19743	3.25909	3.78834	2.78179	10.0741	14.9663	18.9354	10.8528	14.465	14.7451	4.06798	13.5964	17.0336	13.3047	16.3926	16.1285	10.6036	11.7873	21.0443	11.0674	0	0	3.13251	7.06298	5.074	0	0	1.7845	0.944422	2.43124	0	2.97658	3.20543
MSTRG.13036.4	2	188753969	188755205	-	2.49973	3.24496	0	0	3.97071	2.08225	2.1592	1.142	1.754	1.15158	1.00438	0.799365	1.80438	3.73603	1.08568	4.25183	1.57477	2.38284	1.20592	3.393	1.50744	6.33859	1.16582	0	0	2.54195	4.02675	5.13577	2.21006	3.37807	0	6.3435	1.14213	4.93322	1.79547	2.02415	2.90827	1.8058	5.41948	4.09129	1.62395	1.85802	2.42062	3.41218	0.91863
MSTRG.13043.1	2	188828852	188831672	-	0.249365	0	0	0	0	0	0	0	0	0	0	0	0	0	0	0	0.314189	0	0	0	0	1.26463	0	0.777413	0	0	0	0	0	0	0	0	2.05083	3.69091	1.61199	1.61538	0	0	0	0	0	0.278025	0.965891	1.02116	1.64951
MSTRG.13043.2	2	188830007	188831616	-	0	0	0	0	0	0	0	0	0.336046	0	0	0	0	0	0	0	0.402279	0.365221	0	0	1.15523	1.6192	1.34015	0	1.36037	0.974019	0	1.57433	0.423423	0	0	1.62046	7.8775	7.56119	7.5678	11.3756	0	0	0.692207	0	0.829679	0	0	7.84482	9.85596
MSTRG.13068.1	2	189790758	189791297	+	28.3741	40.2804	49.2895	71.6868	35.435	39.1205	29.1569	22.7964	32.4385	14.8743	24.7666	23.4658	28.25	36.7406	30.5961	29.3316	75.8147	72.7478	75.0488	80.3468	69.9178	57.0624	87.6121	80.8324	83.3754	75.3668	62.2561	95.2826	64.2289	55.5326	49.5722	67.0382	41.5747	36.2044	29.5159	45.1593	19.636	20.1439	14.8486	28.8245	26.0606	30.5443	26.5286	37.0616	37.7537
MSTRG.1307.6	1	45112302	45114076	+	0.762001	0	0	0	2.90497	0	0.987293	0	1.20302	1.05311	2.7555	2.19305	0.550035	1.28122	0.496428	0.486037	0.480043	0	0	0	0	0	0	0	0	0	0	0	0	0	0	0	0	0	0	0.617026	0.664902	4.9542	3.30407	2.8061	4.45528	2.12395	2.21365	0.780108	0
MSTRG.13088.1	2	190267017	190268506	+	0	0	0	0	1.14917	0	0	0	0	0	0	0	0	0	0	0	0	0	0	0	0	0	0	0	0	0	0	0	0	0	0	0	0	0	0	0	0	0	1.30705	0	0	0	0	7.40643	5.31725
MSTRG.1309.2	1	45151555	45152406	-	0	0	0	0	0	0	0	0	0	0	0	0	0	0	0	0	0.606251	0.275202	0	2.61245	0	0	0	0.750039	0.512534	0	0	0	0	0	0.870672	1.22105	0	0	0	0	0	0	0	0	0	0	0	0	0
MSTRG.13104.1	2	190671395	190672147	-	2.75344	1.02123	5.83163	0	3.49897	3.82264	1.58556	3.35441	7.08405	3.38254	2.95017	1.76099	3.97503	2.40054	3.18899	2.73196	1.54187	4.89941	4.42769	1.66105	1.10695	6.20614	2.14024	1.90756	1.30352	4.66657	1.97131	4.90274	2.84009	6.20153	4.42873	7.76368	2.5161	3.6226	4.61461	4.45917	3.20344	5.30419	4.64295	6.00869	3.97503	5.4576	5.33258	3.75849	4.72203
MSTRG.13123.1	2	191517391	191524026	+	0.402708	0	0	0.177211	1.15143	0	0.521772	0.55193	0.211927	0	0.970831	0	0.872059	1.12852	0.787067	0.513728	0.253697	1.15163	0	0.546613	0.364273	0	0.563444	0	0.428958	0.614264	0.64871	0.992847	0.267031	0	0.728696	0	1.10398	1.19211	0.86775	1.30436	1.05418	0.872743	0.873079	0.49433	1.30809	0.224496	0	0.824554	0.887949
MSTRG.1313.2	1	45410443	45411786	-	0	0	0	0	0	0	0	0	0	0	0	0	0	0	0	0	0	0	0	0	0	0	0	0	0	0	0	0	0	0	0	0	0.43935	2.84653	1.03601	2.85501	0	0	0	0	0	0	0	0	0
MSTRG.13149.2	2	192508705	192509869	-	0	0	0	0	0	0	0	0	0	0	0	0	0	0	0	0	0	0	0	0	0	0	0	0	0	0	0	0	0	0	0	0	1.55229	1.6762	0.813415	4.27941	0	0	0	0	0	0	0	0.386462	0.416175
MSTRG.1315.1	1	45431585	45442517	+	0.816646	0	0	0	0	0	0	0	0	0	0	0	0.29474	0	0	0	0	0	0	0	0.369353	0	0	0	0.434939	0.311415	0	0	0.270754	0.827694	0	0	169.586	184.332	91.5044	200.036	0	0	0	0.250612	0.530532	0	0.395399	45.1468	26.1096
MSTRG.13179.1	2	193838770	193840364	+	11.2947	7.91278	16.5173	21.9058	8.77122	7.31763	3.25202	14.9066	13.2087	11.5628	4.0339	4.01314	13.8901	9.8471	16.8968	6.40378	2.10827	2.39257	2.42168	1.70342	3.02718	0	2.92646	3.91245	2.67354	3.19041	4.04319	2.06269	6.10247	3.39186	1.5139	4.24626	57.3396	37.1501	27.0419	52.1652	5.11025	6.34609	6.34853	5.13498	2.1741	2.79841	3.24066	35.1176	17.5252
MSTRG.13202.6	2	194490024	194491222	+	1.02575	0.380441	0	0	0.32587	0.427218	0	0.468611	0	0	0.412138	0.328013	0	0.191631	0	0	0.646196	0.586668	0.494838	1.39229	1.54641	0.866996	0.71758	1.59892	0.728405	0.782302	0.826172	0.210742	0.22672	0	0	0.867668	0.468664	1.01215	0.368377	0.830593	0	0.370497	0.37064	1.04927	0.444249	0.190606	0	0.35004	0.753905
MSTRG.1321.1	1	45636521	45641460	-	1.00809	0	1.83007	0	0.640521	0	0	0	0.353675	0	0	1.28947	0.485113	0.75333	0	0.428669	2.11691	0.38438	0	1.36832	1.21584	0	0.940304	0	3.57934	1.02512	0.541301	2.07114	2.22818	1.3623	1.21609	0	8.29075	9.94731	9.41295	10.8839	0.586422	3.6412	1.45704	5.77475	6.98563	6.36906	5.8571	9.63241	7.40928
MSTRG.13215.3	2	194959342	194960320	+	0.339368	0	2.31031	0	0.646884	1.69614	2.63823	0.930239	0.714376	1.87608	0	0.651138	0.979863	1.52163	3.09528	0.432927	1.71035	1.1646	2.94691	1.84256	0	1.72107	0.949645	0	1.44596	1.0353	0	1.25503	0.900124	4.12751	1.22817	5.16722	0.930345	0	2.1938	0	0.592247	2.20642	0	0.41658	1.32282	1.51349	1.31451	0	1.49658
MSTRG.13229.1	2	195452209	195452572	-	0	0	0	0	0	0	0	0	0	0	0	0	0	0	0	0	0	0	0	0	0	0	0	0	0	0	0	0	0	0	0	0	24.0826	6.50128	15.7744	16.598	0	0	0	0	0	0	0	5.99568	1.61416
MSTRG.13230.1	2	195453102	195453971	-	0	0	0	0	0	0	0	0	0.297575	0	0	0	0	0	0	0	0	0	0	0	0	0	0	0	0	0	0	0	0	0	0	0	27.1276	15.902	13.4028	19.6887	0	0	0	0	0.367348	0.315223	0	7.52562	3.74041
MSTRG.13250.1	2	196290331	196290800	-	0.436124	0	1.1876	0	0.831315	0	2.26027	1.19546	0.918049	1.20548	0	2.51035	0	0.488863	1.1365	0.556357	0	2.49438	0	0	0	2.21176	0	0	0	0.665234	0	0	3.47027	0	0	0	1.19559	0	0.939754	2.11889	1.5222	0.945162	0	0.535349	0	0	0	0.892974	2.88489
MSTRG.13283.2	2	197056922	197059572	-	1.36425	4.74364	0.464368	0	4.87585	6.39227	7.07039	12.1535	4.30765	3.77088	6.98886	5.8895	1.47713	1.52922	3.55512	2.61053	4.29722	4.48657	3.45522	4.39791	2.46809	0	2.62456	4.25313	1.08988	2.34105	1.09881	1.2613	2.71385	2.07406	0	0.865502	4.20745	5.55295	3.30712	3.86642	6.24964	5.91316	7.76401	9.2105	8.8628	7.22496	8.91721	6.98333	4.51214
MSTRG.13316.1	2	198120409	198122599	+	0	0	0	0	0	0	0	0	0	0	0	0	0	0	0	0	0	0	0	0	0	0	0	0	0	0	0	0	0	0	0	0	30.6061	27.7614	18.2832	35.438	0	0	0	0	0	0	0	4.57187	2.95403
MSTRG.13317.1	2	198128875	198131086	-	0	0	0	0	0	0	0	0	0	0	0	0	0	0	0	0	0	0	0	0	0	0	0	0	0	0	0	0	0	0	0	0	54.9078	32.7992	23.8748	45.5496	0	0	0	0	0	0.475128	0	11.3432	7.51711
MSTRG.13324.1	2	198333795	198334576	-	0	0	0	0	0.999279	0	0.679237	0	0	0	0	0.502925	0	0	0.341532	0	0.33026	0.899508	0.758709	0	0	1.32932	0	0	0	0	0	0	0.695236	0	0	0	45.989	34.9173	19.2037	44.5727	0	0	0.568283	0	0	0	0.507648	13.4175	10.9813
MSTRG.13351.1	2	199108728	199117477	-	0.409547	0	1.11523	0	2.73229	4.09378	2.12253	2.80651	0.862104	1.69803	0.49366	1.96447	2.66061	0.918145	2.93492	1.56736	1.03202	0.468475	0	0	0.370459	0	3.15157	0	1.30873	0.937043	1.31945	2.27185	2.17253	0.830175	0.741071	5.19647	0	1.81854	2.20622	1.32651	1.7868	0.887565	0.443953	3.01635	2.66061	2.96801	0.793169	1.25784	3.61212
MSTRG.13361.1	2	199402748	199403613	+	0	0	0	0	0	0	0	0	0	0	0	0	0	0	0	0	0	0	0	0	0	0	0	0	0	0	0	0	0	0	0	0	8.22334	17.7596	21.5456	14.5739	0	0	0	0	0	0	0	4.09461	2.20471
MSTRG.13381.1	2	200022809	200045639	-	23.6081	33.3564	44.8985	35.7834	5.00005	7.49154	3.88419	1.02717	3.15527	4.14315	4.51694	2.87596	9.73773	15.9618	11.7182	10.5169	8.02646	9.00166	0	3.56048	5.42347	5.70125	1.5729	5.84125	6.38653	5.71591	6.64009	2.77162	6.95745	1.5192	2.71229	1.90189	9.24562	1.1093	6.45974	6.06874	4.57773	3.24846	1.62485	3.67991	2.92132	3.3424	9.43465	12.2764	6.61011
MSTRG.13395.1	2	200370067	200372354	+	0	0	0	0	0	0	0	1.03857	0	0	0	0	0	0	0	0.483342	0	0	0	0.514281	0	0	0	0	0.80717	1.15586	0	0.934121	0.502472	1.53605	0	3.84597	22.8511	25.7968	32.6569	19.0217	0	0	0	0	0	0.422434	0	24.0492	14.2023
MSTRG.13434.1	2	202335256	202336447	-	0	0.76535	0	0	0.327784	0.859453	0.891214	1.88545	1.62892	2.37657	2.07279	2.30958	0	0.771026	0.448118	1.09684	1.08332	1.37693	0.995487	1.63388	0.311099	1.74417	1.20299	0	0.366341	1.31149	1.38504	0.635939	1.82441	1.3943	0	1.74553	0.942833	3.56334	0.370541	1.39245	0.600197	0.745346	0.372816	0.211086	1.11714	1.5338	0.333038	1.05629	1.89583
MSTRG.13452.3	2	202964627	202965761	+	0.766274	0	0.521654	0	0	0.957447	2.97849	2.10043	0.403255	0	0.923651	0	0	0.858937	0.998423	0.977525	0.482735	0	0	0	0	1.94304	0	0	1.63244	0	0.617184	0	0	0	0	0	2.10067	2.26836	0.825579	1.24097	2.00589	0.83033	2.49195	1.88123	0.497808	1.70869	0	0.784482	2.53439
MSTRG.13485.5	2	204166895	204168982	+	8.39465	6.26643	8.39136	5.51771	7.08923	5.31088	6.60856	5.53417	6.82231	7.34286	7.42895	7.13586	9.51113	11.3156	8.03034	5.42225	5.08761	4.86204	7.38178	4.327	4.99823	3.23337	4.6089	5.63171	7.24402	5.51086	6.84694	7.07346	7.75068	5.16955	7.3066	9.16831	4.66089	3.77472	2.06074	3.44179	5.37781	3.45433	6.68093	5.60881	6.21292	7.70083	5.5565	4.13388	3.74881
MSTRG.13508.2	2	204555463	204558591	-	0.71173	0	0	0	0	0	0	0.390184	0.299641	0.393455	0.686324	0.273116	0.616497	0.797797	0.370942	0.907944	3.22829	5.8618	7.41638	3.47782	3.60529	1.44379	2.78826	5.32528	4.85199	4.55963	6.42043	7.36982	6.98471	8.6563	6.69692	5.77963	0.390228	1.26414	0.306725	0.922112	0.248415	0	0.308609	0.524196	0.739797	0.634824	0	0.291457	0.941596
MSTRG.13517.1	2	204777469	204778281	+	9.31719	7.97463	10.734	29.3309	15.0276	16.1193	5.57164	11.7874	7.54341	9.90516	24.1893	11.0011	3.10404	11.2473	3.73536	13.7144	5.41811	9.01815	4.14902	9.72818	9.07626	14.5389	11.0305	17.8751	10.6879	8.74574	5.77262	7.95146	1.90096	5.81122	7.78125	7.27506	7.85914	16.973	12.3548	17.4105	12.5076	20.1921	10.8769	15.8358	6.51849	8.78988	9.71632	7.33738	4.7409
MSTRG.13524.1	2	204892992	204895956	-	23.6864	19.2596	28.5287	30.0668	8.68262	11.383	9.4429	14.983	17.2593	25.1811	24.1586	17.4795	26.3039	36.7625	29.6753	25.5677	5.73918	7.29468	13.1847	4.94624	9.8888	4.62013	2.54927	5.68029	15.5264	8.3376	8.80516	3.36906	3.6245	0	3.29694	0	2.49746	0	5.88913	2.95076	11.129	19.7434	25.6763	7.82799	4.7347	8.12575	5.29308	1.86532	4.01748
MSTRG.13562.1	2	206336700	206337176	+	8.9121	12.2046	19.6013	8.1452	9.14724	10.2789	5.3294	9.39572	5.05081	5.6847	8.26343	5.26137	9.89695	6.14758	9.82562	17.4908	5.18254	3.92093	7.93726	1.86104	13.6426	0	11.5101	2.13723	14.6046	8.36549	4.41731	8.45083	5.45493	2.77928	0	3.47938	15.0349	12.1763	5.90882	11.1023	4.78551	8.91424	5.94511	4.20759	8.01653	6.87903	7.96617	11.2294	7.55796
MSTRG.13584.1	2	206860517	206860734	-	43.2523	63.819	38.4062	36.4112	43.0148	35.2455	26.8018	20.6189	16.8239	20.7918	20.4008	14.4326	16.2891	16.8635	13.4764	26.3887	7.10816	9.68003	8.16482	6.38133	17.0105	33.3793	30.258	41.0388	32.0498	20.0791	10.6025	23.1816	16.2105	38.1195	20.4169	19.0887	25.7765	13.9171	20.2608	21.3185	3.28181	14.2641	4.07704	13.8503	17.1036	10.4833	16.3891	11.5513	6.21972
MSTRG.13613.1	2	207829062	207829274	+	1.92468	0	2.62052	0	5.50307	2.40485	2.49372	10.5514	7.0901	2.65998	13.9198	11.0785	1.38929	0	6.26944	4.91057	2.42501	8.80645	8.35649	7.83735	3.48197	0	4.03934	3.00016	2.05014	4.40366	7.75102	1.18629	8.93362	15.6057	3.48269	4.8842	26.3816	11.395	14.5155	10.9095	18.4737	18.7701	18.7773	10.6316	16.2547	9.65648	9.3188	13.7929	25.4629
MSTRG.1362.4	1	46929329	46929821	-	3.81	0	0	10.7302	0	3.80843	1.97459	2.08871	0.802013	0	0	2.92407	2.20014	0	2.97857	1.94415	6.7206	4.35821	2.20562	3.10289	1.37855	11.5933	1.06614	2.37559	3.24668	3.48692	4.90994	0.93933	4.04219	6.17848	0	0	2.08895	0	0	0	2.65961	1.6514	0	0	0	1.69916	0	1.56022	0
MSTRG.13634.1	2	208340089	208340461	-	2.61674	1.94106	1.1876	0	1.66263	0	4.52054	2.39091	3.6722	2.41096	4.20556	1.67356	1.25923	0.977726	3.40951	1.11271	2.19798	0	5.04945	1.18394	0	0	0	0	1.85821	0	2.81016	3.2257	3.47027	3.53619	3.15665	0	7.17355	10.3283	3.75902	8.47558	7.611	1.89032	7.56421	1.0707	2.26661	3.88999	3.37856	1.78595	0
MSTRG.13694.1	2	209997453	209998267	+	0.251507	0	0.342436	0.885404	0	0	0	0.689404	0	0	0.606323	0	0.36309	0.281921	1.31081	0.641688	0	0	0	0	0	0	0	0	0	0	0	0	0	0	0	0	0	0	0	0	0	0	0.545273	0	0	0.280413	0	0	0.554559
MSTRG.13697.1	2	210073803	210074801	-	0	0	0	0	0	0	0	0	0	0	0	0	0	0	0	0	0	0	0	0	0	0	0	0	0	0	0	0	0	0	0	0	13.4326	9.66989	14.0776	26.451	0	1.76983	0	0	0	0	0	3.34421	1.80066
MSTRG.13703.1	2	210199910	210200576	+	9.04316	1.11801	5.47226	33.6041	9.57642	10.0438	10.415	8.26271	7.4029	13.8866	4.84464	5.78364	11.6047	11.263	10.4737	7.69082	2.53199	12.6431	2.90838	8.18311	0	5.09573	2.81169	6.26503	2.14058	3.0653	1.6186	6.19313	3.99761	4.07355	3.63634	15.299	11.0182	11.8978	8.66048	9.76354	12.2746	13.0655	4.35683	8.63381	10.4442	4.48111	9.72993	4.11469	8.86208
MSTRG.13710.3	2	210486204	210486979	+	1.00234	0.557639	2.72944	2.86701	0.955301	0	0	0	1.05497	0	1.2082	0	1.44704	0	0.653003	0.639334	1.2629	0.573281	0	0	1.81335	0	0.701205	1.56243	0	0	1.61464	1.8534	0	2.0318	0	0	1.37391	0	3.23974	0.811639	1.74923	0	0	0.615193	0.651166	1.11754	0	1.02616	0
MSTRG.13725.1	2	210994146	210995395	+	0	0	0	0	0	0	0	0	0	0	0	0	0	0	0	0	0	0	0	0	0	0	0	0	0	0	0	0	0	0	0	0	6.50882	11.714	17.0535	8.9719	0	0	0	0	0	0.882381	0	16.2046	3.49008
MSTRG.13726.1	2	211011191	211012562	+	0	0	0	0	0	0	0	0	0	0	0	0	0	0	0	0	0	0	0	0	0	0	0.752737	0	0	0	0	0	0	0	0	0	14.7488	20.704	17.3892	16.5544	0	0	0	1.98121	1.39804	0	1.04194	19.8282	14.2351
MSTRG.13729.2	2	211055791	211056537	-	0	0.30532	0	6.15827	0	1.37144	0	0	0	0	0	0	0	0	0	0	0	0	0	0	0.496426	0	0	0	0	0	0	0	0	0	0	0	0	0	0	0	0	0.59468	0	0	0.356529	0	0	0	0
MSTRG.13743.1	2	211520191	211524151	-	0.164509	0	0.223985	0	0.313578	0.411103	1.27888	0.450934	0.692589	0.454715	0	0.31564	0.237495	0	0.643045	0	0	0.376359	0.476172	0	0	0	0.230171	0	0	0	0	0.202793	0.218168	0	0	0	0.450986	0	0	0	0.574185	0	0	0	0.213746	0.550249	0.318604	0.336836	0
MSTRG.13756.1	2	211724834	211726202	+	0.458564	0.510234	3.74611	0	4.37045	3.43781	4.75314	0	0.482643	1.26751	2.21098	0.879838	0	0.514017	1.79247	1.16997	10.3999	20.4573	14.6005	11.8262	25.7175	34.8835	26.3054	18.5849	22.4689	37.771	29.5475	26.5681	27.9743	18.5907	21.574	16.2916	10.0569	2.71492	2.96433	9.65432	0	0	0.994177	1.68868	1.78743	0.511268	0	7.51137	4.04444
MSTRG.13763.1	2	211837247	211837580	+	7.71885	7.63429	15.1804	0	6.53921	4.28648	11.1122	25.8599	8.12416	9.48243	14.4731	8.22777	3.71446	9.61363	4.46993	10.9409	19.4508	16.6779	24.8247	17.4619	6.20636	30.4464	11.9997	8.02134	3.65422	10.4656	11.0525	9.51513	17.0609	6.95402	6.20764	8.70572	4.70233	10.1554	3.69611	2.77791	16.464	24.1629	20.4534	25.2667	10.0291	12.4309	28.2371	5.26817	13.2375
MSTRG.13793.1	2	212439245	212442215	-	6.57078	1.68073	3.18778	8.44176	5.61459	6.41708	9.58991	11.8004	7.94921	8.14165	8.73963	6.8108	5.77881	6.01082	7.38057	7.03339	1.52255	2.6782	2.40472	1.64024	1.36636	0.383024	2.11343	1.17729	1.76988	1.26723	1.70328	1.30343	2.80451	1.22477	1.09331	1.14996	17.5991	14.0853	16.5998	13.9438	10.9398	12.1123	15.2281	12.145	11.0888	11.0311	11.5555	11.9074	13.9886
MSTRG.13836.1	2	213830600	213834139	+	8.64887	0	4.7103	4.18652	1.6486	4.32265	8.96478	4.74147	10.0133	4.78123	2.08503	3.31888	4.99441	3.8779	6.76147	4.4133	3.26915	2.968	0	4.6958	18.7762	13.1586	15.7313	16.1781	3.68505	5.27696	1.39322	2.13232	1.14699	0	0	0	9.48402	28.163	11.1819	23.8115	3.01871	1.87437	9.37547	8.4933	4.49497	0.96429	3.35005	15.9379	9.53515
MSTRG.13884.1	2	214840513	214841357	+	1.69804	0.539821	1.32111	1.60119	0	0	0.628596	0.664928	0.510631	2.01151	0	1.39629	0.700399	0.271912	0.632138	0.309453	1.22255	0.832444	0	0.329261	0.877704	1.23021	0.6788	2.26876	1.03356	0.370012	1.95381	1.49515	0.643402	0	0.877885	0	6.65004	1.43618	1.56811	2.35711	0	0.525712	1.05183	1.48884	1.26072	0.811373	2.349	0	1.06974
MSTRG.13926.1	2	216075659	216076446	-	6.7543	5.88157	7.59687	0	10.6356	7.3386	9.89273	15.2943	9.27256	7.30541	4.95569	8.45174	12.2946	8.22943	9.1832	8.61636	1.48002	1.6796	0.850015	0.398604	4.78147	4.46789	2.87615	4.5776	0.625614	2.68762	0.473057	2.89604	1.16836	0	0	0	8.8556	15.6478	8.859	9.51175	7.17484	5.72785	4.4567	4.32574	7.63115	3.27417	1.70622	6.61415	1.94255
MSTRG.13938.1	2	216300924	216362718	-	15.71	6.65911	2.03712	5.92558	25.6676	22.4336	9.69276	14.3542	8.66116	14.4746	9.01739	18.6596	9.71996	13.417	9.74738	10.4977	31.1047	41.0754	28.1498	37.5706	20.3009	11.3817	13.607	16.3257	14.3435	9.12876	15.6661	9.22189	10.9132	12.1315	16.2441	22.781	22.5592	24.36	29.0158	21.8076	16.972	17.8339	22.7064	33.0588	37.9079	36.6993	31.8744	36.7619	16.4951
MSTRG.13952.1	2	216731583	216731961	-	4.32672	8.42491	12.5183	6.1879	2.06184	4.05462	2.80297	2.96498	4.55391	2.98984	6.51917	3.11309	3.12315	4.24369	6.34222	4.13965	7.49576	12.3732	12.5237	8.07516	20.5473	19.1997	19.6744	18.5471	53.0006	22.2739	34.8489	34.6685	27.2555	28.5041	27.402	19.2146	5.93064	4.80305	5.82697	11.3865	3.77538	2.3442	8.20786	5.31111	5.62168	3.015	8.37955	9.96644	4.77009
MSTRG.13966.5	2	217270933	217272410	+	0.902988	0	0	0	0	0	0	2.47517	0	0	0	0	0	0	0.588278	0	0	0.516458	0	0	1.63361	0	0	2.81512	0	0	0	0	0	0	0	0	0	0	0	0	0.787923	0	1.9577	0	0.586623	0.503385	0	0	1.99104
MSTRG.13977.1	2	217508446	217509286	-	22.1352	13.8329	9.90835	9.60715	20.8075	16.6703	21.2151	29.0906	20.7444	15.9245	20.4679	22.6897	16.1967	20.0535	22.5199	23.9826	10.3152	18.3831	10.5321	16.0515	10.4227	6.15105	16.5457	14.1797	14.2114	15.263	13.1882	8.59709	11.6617	12.293	16.4603	7.69478	17.4564	14.3618	11.7608	16.6962	25.4	32.1998	24.9809	20.8438	20.4867	17.5798	21.141	14.9005	14.709
MSTRG.14020.1	2	219011781	219012616	-	23.7656	11.8995	17.7967	0	18.1203	17.8168	23.0941	21.1717	18.7601	13.138	27.2142	18.2394	25.7321	8.65784	23.9983	17.4325	29.9435	35.3407	37.8343	24.1936	39.7702	36.1575	27.4324	40.7499	16.4546	20.844	22.0129	24.1694	37.0329	38.5394	27.9524	36.1855	9.77267	22.8644	21.7642	22.1307	24.8847	37.3408	28.3384	26.2554	29.3346	27.8219	32.2187	13.3817	17.0306
MSTRG.14043.2	2	219794959	219795543	+	3.22293	0	0.877626	0	0	6.44319	3.34065	1.76687	0.678433	0	0	1.23675	0.930562	0.722534	0.839868	0.822289	2.43644	7.37333	0	2.62477	6.99679	0	0.901864	2.00954	4.11961	2.94962	4.15338	2.38377	0.854835	2.61322	0	0	0	0	0	2.0878	1.1249	1.39694	1.39748	0.791239	2.51252	0	1.24837	2.63961	1.42128
MSTRG.14044.1	2	219802947	219805723	-	0	0	0	0	0	0	0	0	0	0	0	0	0	0	0	0	0	0	0	0	0	0	0.42425	0	0	0	0	0	0	0	0	0	11.6376	10.7713	11.7608	22.0979	0	0	0	0	0	0	0.58725	14.9005	7.35448
MSTRG.14044.4	2	219804942	219805694	-	0	0	0	0	0	0	0	0	0	0	0	0	0	0	0	0	0	0	0	0	0	0	0	0	0	0.493934	0	0	0	1.3128	0	0	4.43861	7.6687	7.6754	9.43963	0	0	0	0	0	0	0	4.64121	2.14202
MSTRG.14049.1	2	219859758	219861951	-	0	0	0	6.71981	0	0	1.52196	0	0	0	0	0	0	0	0.765267	0	23.6803	28.2172	20.4004	19.9302	20.1884	20.8501	36.1573	36.6208	22.5221	31.3556	22.7067	23.1683	27.2616	23.811	31.8831	20.8663	0	0	2.53114	0	1.02498	0	0	0.720957	1.52623	0.654833	2.27496	2.40515	1.29503
MSTRG.14056.1	2	220182931	220183338	+	0	0	0	0	0	0	1.30187	0	0.528778	1.38866	0	0	0	0	0	0	13.293	9.76966	14.5419	9.54697	18.1779	17.835	9.84093	17.2288	18.195	15.3265	6.47438	17.3408	6.66268	2.03678	0	5.09968	0	0	0	0	0.876758	1.08879	0	0	0	0	1.94599	0	0
MSTRG.14062.1	2	220396780	220397301	-	0.392679	0	0	0.345596	0	0	0	0	0	0	0	0	0	0	0.511644	0	1.97903	0.89836	0	3.731	0.710402	0	0.549412	1.2242	0.83655	0.598966	0.632555	2.4203	0.520761	1.59196	0	3.98595	3.22947	0	0	0	0	0.851008	0	3.85615	11.7347	10.5074	11.4075	0.804019	0.865835
MSTRG.14065.1	2	220535805	220537160	+	14.2535	15.8595	12.0136	17.9206	18.1128	37.3151	26.3823	22.3257	32.8613	41.2737	44.1793	39.0683	29.3959	24.346	24.7622	37.2317	2.56553	20.1863	3.92921	12.8979	4.91165	6.88429	0	6.34801	4.33787	0	0	5.02013	5.40074	0	2.45633	0	1.86069	6.02767	8.77519	4.39682	27.2434	23.5352	38.2594	9.99791	5.29127	10.5944	10.5161	1.38973	1.49658
MSTRG.14081.1	2	220926363	220928098	+	0	0.820411	0	0	1.40546	0	0	2.02109	0	0	0	0	0	0	0	0	4.64502	3.3737	4.26842	1.00081	4.00176	3.73931	4.12652	4.59736	7.85394	4.49871	4.75099	0.90892	0.977833	8.96768	0	14.9688	20.2132	30.5576	12.7103	25.0761	0	0	0	0	0	0	0	3.01941	6.50311
MSTRG.14091.1	2	221314239	221315170	+	0	0	0	0	0	0	0	0	0	0	0	0	0	0	0	0	2.19132	1.98946	2.87666	1.01173	0	0	0	0.774586	1.58792	0.757964	0.400235	1.83767	4.2835	7.05095	0.899167	3.78303	2.04338	0	3.21225	4.02376	0	0	0	0.91496	0.322821	0.277014	1.92476	2.54362	1.64351
MSTRG.14094.1	2	221365803	221374621	-	5.92783	3.12431	3.82308	0	1.7841	0.779656	2.4254	0.855197	0.328374	0.862367	0.752136	0	0	1.7486	1.62605	1.99001	3.14476	4.28259	3.61224	2.96435	9.03087	3.16447	8.29386	4.86327	5.31725	7.13836	3.01547	4.99975	5.79258	3.79454	5.64545	4.75038	11.1188	21.2421	18.1514	14.1475	2.17788	1.35229	0.676403	13.0211	12.1611	14.2618	12.6889	22.3583	21.3256
MSTRG.14108.1	2	221800530	221800859	-	58.4368	69.0225	30.6014	30.4625	68.547	83.1257	72.2196	76.3938	52.0429	67.0944	82.3589	74.1727	71.3839	40.3098	46.8558	61.9313	37.3802	12.3406	41.6358	21.9652	40.6612	50.1527	22.6415	67.2666	34.4746	41.1395	24.6197	21.0566	36.9604	40.0923	39.0428	31.9401	12.323	13.3067	15.4977	14.5597	23.534	40.9156	31.1858	19.8643	10.5129	11.0259	27.8583	23.9301	33.6992
MSTRG.14110.1	2	221801140	221802504	+	0.901003	2.00505	0.613374	2.37891	3.43488	0	0	2.46973	0	0	0	0	0	0.504979	0	0.574698	30.0834	22.1589	26.0796	20.179	20.3753	34.2702	13.8669	22.4715	16.3155	19.2406	25.3995	17.2155	17.3259	14.6111	22.825	16.0051	6.17504	4.00078	0.970735	0.729583	1.57238	4.88161	4.88348	4.42398	10.536	3.51595	4.36243	1.84483	0.993332
MSTRG.14117.1	2	222101779	222103013	+	5.17295	9.35321	2.64118	25.0399	2.4651	0	0	0	0	0	0	0	0	1.44963	0.842518	0.824883	0	0	0	0	0	0	0	0	0	0	0	0	0	0	0	0	1.77264	1.91415	2.78665	2.09439	2.25689	5.60538	2.80377	0	2.52044	0.720936	1.25231	2.64794	7.1288
MSTRG.14119.1	2	222212503	222213907	+	0	0	2.01748	0	1.88298	3.7029	1.27991	2.70778	1.55958	0	1.19073	1.89536	0.713057	0	0	0	0	0	2.85933	0	0	0	0	0	0	0	0	0	0	0	0	0	39.2673	49.7126	46.8292	35.9957	4.30985	2.14085	1.07084	0.606299	0	1.10138	0	30.3396	18.5143
MSTRG.14126.1	2	222791143	222792655	+	0.434276	0	0	0	0	0	0	0	0	0	1.04693	0	0.626946	0	0.565843	0.554	0	0	0	0	0.785657	0	0	0	0	0.662416	0	0.535338	0.575927	0	0	0	8.33368	5.14225	16.8439	14.7694	0.757875	2.82347	0.941519	0	0.564252	1.93675	3.36425	16.0054	19.1511
MSTRG.14143.1	2	223321045	223321517	+	1.0676	3.56366	0.726784	0	0	1.33394	1.38324	2.92638	0	0	0	2.04837	0	0.598348	0	0	0	0	0	0	0	0	0	0	0	0.814219	0	0	0	0	0	0	0	1.58017	0	0	0	0	1.15728	0	0.69356	1.1903	0	0	0
MSTRG.14149.1	2	223529746	223530853	-	4.46576	0.496894	1.21606	1.57212	8.51238	7.81185	4.62887	9.79284	9.40051	6.17184	6.45952	5.14101	1.93411	2.00232	6.98243	5.6969	3.37599	4.08666	2.58523	7.27388	0	2.26477	3.74893	2.78446	4.75685	0.681177	4.31626	1.101	2.96119	3.62094	6.4646	0	3.67273	5.28789	7.69821	5.06257	12.4694	11.6138	19.3637	10.9636	9.28373	7.46852	4.32441	6.40062	2.95403
MSTRG.14159.1	2	223888296	223892132	-	1.98458	0.630911	0.77202	4.36655	3.24247	1.41697	2.204	1.55426	0.298398	0.783645	2.05043	2.17587	1.22788	0.63559	1.84701	0.361671	20.0038	24.9714	27.9012	25.3982	23.0807	41.6962	30.9403	35.3545	32.011	39.7852	32.4256	27.959	31.2068	35.6309	21.5464	18.7059	2.33165	2.51778	0.610905	3.67314	0.494768	0	0	2.08808	1.10509	2.21267	1.64722	2.32198	3.75075
MSTRG.14169.2	2	224114074	224116161	-	0.230313	0	0	0	0	1.15109	0	1.89392	0.727219	0	1.66568	0.441896	0	0	0	0	2.61165	1.58071	0.666641	1.25045	1.24999	0	0.322239	1.43603	0.49065	0.702607	0.371004	0	0.610871	0.933713	2.50049	0	1.26276	0.681782	0.99255	0.745978	0.803859	0.499131	1.49797	1.97899	1.19698	1.28391	1.33814	0.471571	1.52348
MSTRG.14169.3	2	224114291	224115869	-	0.778398	1.73221	2.47291	0	1.97832	1.29679	0	0	0.273091	0.717184	4.37857	0.995665	1.12374	0.581685	0.676147	2.31698	1.96149	1.484	3.75513	0.352185	6.10226	9.21101	7.26058	4.85342	6.08034	6.72813	6.2695	5.11756	4.47327	7.36334	3.75601	5.26751	2.84521	0.768083	1.11819	2.10101	0.452807	0.562312	3.37517	1.91099	1.68561	3.18216	0	0.531263	0
MSTRG.14172.1	2	224182484	224182737	+	1.614	0.897931	0	0	1.53826	0	0	2.21206	0.849376	0	0	0	0	0	1.05149	0	3.05035	0	0	1.09538	0	0	0	0	0	0	0	0	0	0	0	0	126.102	117.057	81.729	75.8019	2.81667	1.74892	1.74959	1.98121	2.09706	1.7995	1.56292	61.1371	32.0291
MSTRG.14174.1	2	224308368	224314298	-	0	0.218462	0	0	0	0	0	1.07637	1.03325	0	0.473327	1.50685	0.283447	0.220082	0.255822	0.250467	0.989514	1.34754	1.70492	1.599	0.355201	0.995717	1.64823	1.8363	0.83655	0.598966	0.316277	0.24203	1.04152	0.795982	0.710548	0.996488	0.538246	0.581212	0	0.31797	0.342641	0	0	0.482019	0.255103	0.218905	0	0	0
MSTRG.1417.5	1	49218126	49219187	+	18.4015	10.8854	23.7857	19.0651	15.5399	24.4475	21.1258	20.4314	25.9871	22.5342	24.7077	17.4298	16.8136	21.1489	25.4938	21.3945	15.848	15.9867	10.1132	12.3305	9.69215	5.90641	14.9914	10.1664	8.43584	10.6589	11.6318	7.46554	9.57609	5.66594	16.0164	10.6398	8.30121	6.89529	4.51723	6.03564	19.9183	15.6489	21.7149	13.7244	12.1058	12.2059	9.0223	9.06166	8.21756
MSTRG.1418.1	1	49261853	49263094	+	1.90382	0	0	2.51333	0	0	0	1.73952	1.33586	0	0	0	0.916157	0.711349	0	1.61912	3.99788	1.45184	0	3.44552	0	0	0	3.95686	0	0	1.02227	1.56458	3.36641	0	2.29663	0	1.73972	0	0	0	0	0	4.12753	1.55798	0	0.707544	1.22904	7.79625	13.9928
MSTRG.14182.1	2	224705498	224716856	-	25.3843	54.3707	42.338	154.988	21.7738	44.4042	26.3115	17.3952	46.7551	35.0821	39.777	24.3522	26.5686	35.5674	38.0359	43.7162	13.5928	27.5849	20.2056	14.6435	10.3327	12.8734	24.8613	23.7412	21.6312	13.5518	18.4009	21.1218	23.5649	7.71831	20.6697	19.3251	20.8766	22.5431	6.83722	14.3884	8.85987	11.0025	6.87921	19.4748	14.8418	11.3207	15.9776	9.09562	18.1906
MSTRG.14185.1	2	224765594	224766760	+	0	0	0	0	0	0	0	0	0	0	0	0	0	0	0	0	0	0	0	0	0	0	0	0	0	0	0	0	0	0	0	0	33.0546	30.5942	3.71164	22.3167	0	0	0	0	0	0	0	1.17562	0
MSTRG.1419.1	1	49362980	49363555	+	6.76144	6.73136	0.969046	2.66217	8.13996	7.11436	7.37727	11.7055	5.99282	10.82	2.57371	4.09675	7.70622	2.79229	5.10045	6.80958	0	0	0	0	0.643802	0	0	0	0	0	0	0.87736	0.47194	0	0	0	0	0	1.53363	0.57632	6.21037	5.39858	4.62914	5.67879	4.16136	3.17412	7.58123	0.728642	1.56933
MSTRG.14194.1	2	225042003	225044952	+	2.34261	2.60656	9.56863	18.0401	1.11634	2.92705	0	3.21065	4.93124	3.23757	4.2356	1.12368	5.07289	5.25179	6.86772	1.49422	35.4189	37.5155	28.8179	23.8479	33.9044	26.7307	31.1375	31.0388	63.6304	49.1323	49.0573	46.9262	45.0473	42.7374	27.553	17.8343	1.60551	8.66837	0	6.6392	3.06615	2.53844	3.80912	14.3779	6.08747	9.14147	6.80539	2.39827	9.03932
MSTRG.14194.2	2	225042308	225044967	+	6.68407	0.826356	0	0	0	0	0	0	0.781672	0	0	0	1.07217	2.49745	0	0	3.74294	5.09721	6.44903	4.03226	4.03076	11.2992	8.31284	9.26135	7.91085	6.79696	4.78541	4.57753	2.95475	12.0436	0	7.53865	0	2.1985	1.60031	1.20275	0	1.60952	0	0.911645	0.964953	1.65606	1.43834	1.52064	0
MSTRG.14205.1	2	225471184	225471513	-	7.35348	1.02276	7.50902	0	40.2983	41.3462	59.5475	80.6263	35.7957	30.4884	42.1027	28.2179	19.9048	7.21238	16.7672	37.5229	0	4.20577	2.66059	1.24765	1.66291	0	2.57213	0	0	0	0	0	2.438	0	0	0	2.51986	0	0	2.97722	32.0823	15.9364	37.8634	9.02651	3.58287	6.14897	1.78018	1.88205	2.02675
MSTRG.14206.1	2	225471593	225472535	-	1.16465	0	0	0	2.21999	1.94028	11.0659	6.38482	2.04301	4.29224	2.80769	3.72431	2.24181	0	3.03498	3.96194	0	0	0	1.05389	0	0	0	0	0	0	0	0	0	0	0	0	0	0	0.836524	0	2.70998	5.04803	1.68332	0.953083	1.51322	0.432835	0.751858	0	0.855996
MSTRG.14212.4	2	225666537	225667805	+	2.05801	0	0	0	1.96144	0	1.06659	2.25648	1.94947	2.2754	2.48069	2.3692	0	0	1.34075	1.31269	0.518601	1.88331	0	0.558686	0.744638	0	0.287945	0.6416	1.3153	0.313916	1.32608	0	1.63757	0	2.23437	0	1.12837	1.21845	1.77383	1.33317	2.51408	1.33803	2.67709	3.03149	0.80219	1.60618	3.1886	1.26415	0.907562
MSTRG.14214.1	2	225669304	225670423	+	2.01318	0	0	0	0.697711	0	0.474253	0.501665	0.770506	3.03522	2.64725	0.702299	0.264213	0.205148	0.238463	0.700414	0	0	0	0	0	0	0	0	0	0	0	0	0	0	0	0	0	0	0	0.296393	0.638781	1.58652	2.3807	0.898622	0.237792	0.612152	0.354447	0	0
MSTRG.14219.1	2	225795254	225798520	+	4.54975	6.12817	7.82482	0	2.28223	3.59043	1.24104	0.656383	1.76424	4.63321	3.46369	3.67559	3.80269	5.90519	4.05609	1.83286	0.603418	0.273916	0.69312	0.32503	0	2.4288	0.670077	0	0	0.365257	2.31444	1.47593	0.635134	0.9708	0	3.64603	1.31292	0	2.06395	1.16341	0.835788	1.03791	2.07662	3.5273	3.73356	2.66982	2.78258	4.41271	3.16799
MSTRG.142.2	1	4244624	4246094	+	0.33168	1.66074	0.677391	0	1.26446	0.414429	0.429744	0	0.872741	0.458394	0	0	1.91533	0.929473	0.432165	1.26936	0	0	0	0.225102	0	0	0	0	0.7066	0.252961	0.267147	0	0.439866	0	0	0	0	0	0.7147	0.268576	0.868246	0	0	0	0	0.554701	0.321182	0.679123	0
MSTRG.14239.1	2	226244556	226245060	+	0	0	0	0	0	0	1.05181	0	0	0	0	0	0	0	0	0	0	0	0	0	0	0	0	0	0	0	0	0	0	0	0	0	25.5928	45.6591	21.8656	29.5806	0	1.75931	0	0	0	0	0	16.6217	2.68495
MSTRG.14258.1	2	226526174	226560513	-	5.75089	5.94182	7.27076	0	4.69801	0	2.12891	0	2.59409	2.27084	2.97086	4.72891	5.93023	5.52543	5.35227	5.24024	8.79854	12.217	7.13399	8.92107	15.6061	12.4993	21.2652	10.245	21.0026	17.5441	19.1896	16.2039	12.5296	8.3267	11.8928	16.6787	1.12611	1.216	0	0	5.73495	1.78047	4.45288	1.00847	1.60116	3.66392	5.56887	0.841078	0.905743
MSTRG.14259.1	2	226719358	226719601	-	12.6011	14.021	5.71896	0	0	2.09932	0	2.30272	1.76837	2.32203	2.02522	1.61183	3.63834	4.70831	0	1.07167	11.643	7.6876	12.158	2.28054	4.55938	12.7811	17.6307	13.0949	14.3173	10.2512	12.1793	10.3557	8.9127	10.2173	15.2011	12.791	0	2.48683	0	0	10.2624	7.2824	10.9278	1.03121	3.27451	0.936626	6.50789	1.72007	0
MSTRG.14264.1	2	226870127	226871784	-	0	0	0	0	0	0	0	0	0	0	0	0	0	0	0	0	0	0	0	0	0	0	0	0	0	0	0	0	0	0	0	0	42.0491	31.6464	28.0435	56.4558	0	0	0	0.570553	0	0	0.900184	28.5509	17.4227
MSTRG.14288.1	2	227580112	227581779	+	1.1987	0	0	0	0	0	0	0	1.26165	0	0	0	0.865259	0	0	0	12.0825	15.083	19.0831	8.94878	7.59009	3.03956	6.7086	5.60555	11.4915	4.57105	5.79287	5.17181	11.1278	4.85968	8.67617	12.1676	0	0	2.58295	0	0	0	0	3.67857	1.55747	0.668236	4.64305	1.22719	1.32154
MSTRG.14292.1	2	227702176	227702438	-	0.779385	0.867203	0	0	8.91372	3.89532	2.01963	8.54546	1.64062	4.30856	1.87891	2.99078	1.12517	0.873634	2.03101	0	0.981989	5.34917	11.2797	4.23157	1.41	0	0	2.42978	1.66038	1.18882	1.25549	0.960759	5.16801	0	2.82058	3.95564	4.27322	11.5358	13.4353	11.3599	19.042	13.5126	27.0356	17.2207	16.2024	8.68961	13.5849	11.1707	8.59251
MSTRG.1430.1	1	50022839	50023179	+	0	0.66884	0	0	6.8748	6.00861	12.4613	18.1247	8.85743	9.96907	4.34739	6.92002	2.60339	2.0214	2.34966	1.53365	3.78685	4.8132	8.69957	3.26365	3.26243	0	0	1.874	3.84175	2.75068	2.90493	5.92797	4.78306	9.74786	8.70161	6.10166	8.23942	1.77943	1.29526	6.81443	8.39219	11.7244	10.4257	14.7574	4.68611	11.3933	10.4775	7.38471	7.95248
MSTRG.14303.1	2	227975111	227976052	+	0	0	0	0	0	0	0	0	0	0	0	0	4.71208	0	0	0.832764	4.11247	2.24018	3.77905	19.4935	3.54296	3.3106	3.65341	2.03514	2.78139	4.97866	5.25786	3.21885	0.865724	0	2.36246	3.31316	0	5.79732	0	3.17159	0	1.41473	1.41528	0.801319	2.54453	0.727824	0	1.33662	0
MSTRG.14346.1	2	228796546	228796998	+	15.4925	17.9012	21.9049	8.65296	14.7655	19.3577	18.529	9.79996	15.0517	6.58808	12.9284	16.0059	9.46252	9.35093	24.0681	19.7636	17.2676	6.81604	6.89896	16.1759	11.8579	3.02188	14.1729	9.28827	7.61649	5.45337	19.1973	16.8943	9.4827	14.4943	15.095	9.07268	17.9686	3.52782	11.5557	6.755	15.5981	11.6222	14.2104	10.2401	26.323	13.9514	10.3861	17.0807	10.5108
MSTRG.14358.1	2	229126322	229126649	+	0	0	0	0	0	0	0	0	0	0	0	0	0	0	0	0	0	0	0	0	1.13058	0	0	1.94827	0	0	1.00669	0	0	0	0	3.17175	32.5507	36.9991	30.9718	30.3622	0	1.35435	0	0.767116	0.811973	3.48379	1.21031	48.6235	48.2281
MSTRG.14370.1	2	229482441	229483378	-	0.48117	1.33846	0	0	0.458589	0	1.24686	0	0.253218	0.664994	0.579992	1.84642	0.694645	1.34839	0.313472	1.22764	0.909377	0	0	0.979669	0	0	0	0	0	0	0	0.296572	0.638116	0	0	1.22105	0	0	2.07364	0.779249	0	1.04278	0.521593	0.885965	0.31259	0.268236	0.46594	0	0.530476
MSTRG.14379.17	2	229658317	229663197	+	0.15083	0.167825	0	0	0	0.18846	0.586273	0.20672	0	0	0	0.144697	0	0.253604	0	0.096206	0	0.0862663	0	0	0	0	0	0	0.160662	0.230066	0	0	0	0.611483	0	0	0.206743	0.223247	0.162504	0.366402	0.394831	0.326877	0.163502	0.185146	0.293959	0	0.146056	0.617657	0.166286
MSTRG.14379.18	2	229658676	229663323	+	0.0758898	0	0	0	0	0	0	0	0	0	0.182952	0	0.109559	0	0	0	0	0	0	0	0	0	0	0	0	0	0	0.0935504	0	0	0	0	0	0	0	0.122903	0.132439	0	0	0.186312	0.0986031	0.169224	0	0.155386	0
MSTRG.14379.19	2	229660467	229661463	+	0	1.49721	2.44276	9.27664	0	0	0	0	1.41625	1.23977	0	0.860586	2.5901	1.00554	2.33766	0	0	0.513067	3.89482	0	0	0	0	0	0.955534	0	0	1.10582	0	0	0	0	0	0	0	0	0	0	0.972423	0	0.582772	0	0	0	0
MSTRG.14393.2	2	229860324	229866045	+	0	0	0	0	0	0	0	0	0	0	0	0	0	0	0	0	0	0	0	0	0	0	0	0	0	0	0	0	0	0	0	0	1.05825	0	4.15899	2.50064	0	0	0	0	0	0	0	0	0.85116
MSTRG.14394.1	2	229862789	229868246	-	0	0	0	0	0	0	0	0	0	0	0	0	0	0	0	0	0	0	0	0	0	0	0	0	0	0	0	0	0	0	0	0	7.39379	15.968	3.48698	6.98864	0	0	0	0	0	0	0	1.10447	0
MSTRG.14398.1	2	229951483	229951936	+	0.451494	1.5071	1.84417	0.19868	0.860612	0	0	0	0	0	0	0	0.651803	1.01218	0	1.72789	21.0479	10.3292	11.7617	11.6438	40.8403	43.5045	24.6364	53.4874	48.0924	33.0566	22.5463	49.5341	18.5616	43.9298	35.9469	20.6234	0	0	0	0	0	0	0	0	0	0.503385	0	0	0
MSTRG.14418.1	2	230511823	230512665	-	3.21115	2.38198	0.364341	3.4149	1.02015	0.668713	0.693425	0	0.563294	0	0.645109	1.02686	0.772634	0.899866	0.697332	0.682736	1.01147	0.306099	0.774557	1.8161	1.93645	6.78543	1.87202	2.50274	1.71023	2.44904	0	1.31948	2.12927	1.08486	0.968424	6.79069	12.471	18.2194	6.91934	10.4008	0.466994	0.57993	2.32061	0.328478	0.347685	0.298351	2.59126	10.9582	13.5708
MSTRG.14430.1	2	230754351	230754800	+	14.1207	8.61614	13.024	13.8307	4.34131	13.6596	15.3447	3.74576	9.10909	2.51811	4.39247	3.49589	8.54876	13.7859	6.52858	6.39192	10.3305	4.16839	9.22927	4.32796	6.59253	4.62013	8.92244	8.52044	8.73358	8.3376	5.87011	3.93057	4.22858	3.69336	4.94542	11.5593	1.24873	5.39365	1.96304	0.737689	1.58985	1.97434	3.9502	1.11828	0.591838	2.5393	0	2.79799	5.02184
MSTRG.14431.1	2	230754997	230755373	-	9.24305	6.65469	10.3639	5.02443	8.2911	10.8697	7.04461	17.8843	13.7342	12.0228	11.7968	15.648	10.2041	7.3135	9.20959	6.24241	10.9608	18.0363	18.8852	13.284	18.689	24.8163	11.4109	6.78019	9.2664	5.80536	9.6343	10.0536	6.48949	22.0426	11.806	8.27852	10.4337	1.60951	8.20104	6.16372	14.2328	9.42655	15.324	10.0112	8.47725	10.9116	6.318	6.67954	5.99424
MSTRG.14447.4	2	231088710	231103077	-	1.04688	1.3978	0.570143	4.4225	1.5964	2.61611	0.542557	2.29567	1.10185	1.15746	2.01901	1.6069	2.41813	2.11225	2.72807	1.33548	0	2.39501	1.81811	0.852582	1.51514	1.06183	4.10123	3.2637	0	1.27747	0.674553	1.0324	1.38834	1.69766	1.51545	1.06265	0.573982	3.71881	0.902318	1.01724	1.46156	2.72253	1.36179	2.05609	2.99244	2.56783	0.810993	3.0009	2.3083
MSTRG.14467.1	2	231690569	231691229	-	16.1254	25.8783	31.6662	47.6248	26.0085	16.2737	22.5001	11.0503	22.5207	16.2858	15.6993	19.0396	20.5934	25.0274	14.5459	20.9665	22.2708	19.5098	9.87355	22.3086	27.4897	12.5813	27.3343	19.3353	15.8552	23.6505	19.9815	15.2908	14.3938	15.0863	10.1003	3.14776	22.9532	7.34385	20.0462	22.5994	21.1059	30.2423	24.8755	25.1233	26.1895	25.9308	22.8219	22.858	29.4017
MSTRG.14494.1	2	232594463	232595197	-	0	0	0	0	0	1.13326	0	0	0.477304	0	0	0.870105	0	0	0	0.578513	15.9986	5.18743	21.0021	14.7731	8.2042	4.59968	7.61397	5.65516	0	4.15036	3.65258	7.26734	11.4268	1.83851	11.4882	4.60325	0	0	0	1.46885	0.79141	0	0	0	0	0.505612	0	1.85707	0.999925
MSTRG.14503.1	2	233008130	233008941	-	0	0	0	0	0	0	0	0	0	0	0	0	0	0	0	0	0	0	0	0	0	0	0	0	0	0	0	0	0.370351	0	0	0	0	0	0	0	57.5077	13.3147	49.0411	25.3671	25.7619	47.9491	20.5522	0	0
MSTRG.14550.1	2	233924726	233925116	+	0	0	0	0	0	0	0	0	0	0	0	0	0	0	1.11283	0	1.0761	3.90786	0	2.31855	10.8159	4.33137	1.19497	2.66264	0	1.30275	4.12742	2.10566	3.39797	0	9.27266	0	35.1205	15.1696	12.8825	26.2802	0	0	0	1.04839	0	0	1.65409	8.74371	7.53277
MSTRG.1456.1	1	51683783	51698360	-	0	0	0	0	0	0	0	0	0	0	0	0	0	0	0	0	2.17637	1.31726	1.6666	2.3446	2.08331	2.92002	0	3.59007	8.58638	8.78259	6.49257	3.54887	8.39947	0	2.08374	5.84457	7.89225	8.52227	7.44412	7.45978	1.00482	0	1.24831	1.41356	0	0.641957	0	29.4732	15.2348
MSTRG.14567.1	2	234267027	234267257	+	4.43676	4.93668	14.4979	3.90478	0	4.43493	0	0	0.933946	0	6.41757	0	5.12413	8.95191	0	6.79189	0	0	0	0	0	0	0	0	0	0	0	0	0	0	0	0	0	0	0	0	0	0	0	0	0	0	0	0	0
MSTRG.14620.1	2	235646042	235649187	+	0	0	0	0	0	0	0	0	0	0	0	0	0	0	0	0	0	0	0	0	0	0	0	0	0	0	0	0	0	0	0	0	7.05804	5.86266	3.41399	3.84881	0	0	0	0.243105	0	0	0	2.83854	1.31005
MSTRG.14620.3	2	235646079	235647906	+	0	0	0	0	0	0	0	0	0	0	0	0	0	0	0	0	0	0	0	0	0	0	0	0	0	0	0	0	0	0	0	0	30.8051	27.529	14.194	27.6111	0	0	0	0	0	0	0	9.52056	1.70876
MSTRG.14620.4	2	235646108	235665901	+	0	0	0	0	0	0	0	0	0	0	0	0	0	0	0	0	0	0	0	0	0	0	0	0	0	0	0	0	0	0	0	0	11.2988	13.0142	7.69692	13.7946	0	0	0	0	0	0	0	1.1252	3.02926
MSTRG.14670.1	2	237548404	237549161	+	17.1084	20.4728	9.22959	28.4096	10.4602	7.26001	2.50943	4.42413	4.75651	4.46122	7.00375	4.9548	17.7085	24.243	10.0943	14.4127	6.50742	6.2772	6.54043	5.25781	4.08789	6.54821	3.61314	8.05081	11.0029	9.84756	4.15992	8.75426	6.84945	3.92601	4.67283	4.91496	3.53971	2.8667	2.0867	4.70495	5.63334	4.19741	3.49919	5.5474	4.19413	4.67871	9.3775	5.28753	4.9823
MSTRG.14674.1	2	237551617	237558915	+	9.05526	2.74788	2.24165	3.98476	1.56915	0	0	0	0	0	0	1.57947	1.18843	2.76826	4.29041	0	7.26041	0.941654	7.14832	3.35212	0	0	2.30356	0	0	0	0	1.01478	1.09172	6.67474	0	0	0	0	3.54767	3.99952	0	1.78404	1.78473	2.021	0	0	0	3.37107	0
MSTRG.14688.1	3	172738	180837	-	0.389692	0	0	0	0	0	0	0	0	0	0	0	0.562583	0	0	0	0	0	0	0	0	0	0	0	0	0	0	0	0	0	0	0	43.8005	58.8328	35.2676	47.9638	0	0	0	0	0	0.434481	0	19.9476	4.29625
MSTRG.14694.1	3	491572	492153	-	0.444638	0	0	0	0.847545	1.11114	4.60879	12.1879	6.55181	6.14507	6.4315	17.0624	0	0.498407	2.89673	2.83609	7.84313	3.56031	5.14803	4.82821	3.21761	0	0.62211	1.38619	0.947243	0.678222	0.716255	2.19245	4.71735	0	0	4.51338	4.87573	15.7949	11.4972	10.0812	24.0547	17.3451	21.2077	27.8358	14.4429	9.91483	22.3894	10.0145	9.80403
MSTRG.14700.1	3	593036	594852	+	3.5039	3.89871	1.59023	0	7.7921	11.6748	15.1329	9.60452	7.99043	9.68505	7.03922	5.60239	6.74459	1.30921	8.36997	6.70482	3.67896	9.35215	5.07103	3.17067	1.0565	2.96162	1.63415	9.10304	2.4882	5.34462	4.70361	1.43977	9.29359	4.73507	10.5671	0	4.80281	15.5586	26.4256	13.2406	17.3253	18.984	22.7896	15.7707	22.0042	32.5551	15.834	10.7615	23.1777
MSTRG.14702.1	3	690047	690723	-	10.8999	2.35823	10.306	3.59736	2.88566	1.51325	8.63042	3.31973	6.69213	6.69513	6.56925	6.3902	7.43075	9.16348	5.12853	5.40743	3.81482	10.0438	5.25829	4.93163	7.66857	15.3549	6.35435	7.55135	4.51514	10.6221	7.31596	5.97175	6.42452	4.90993	12.0531	9.22009	4.15014	8.96286	12.3959	9.31646	5.81224	12.4672	4.59495	5.5749	1.18018	5.06359	4.69106	4.9595	8.01121
MSTRG.14709.1	3	1233415	1234693	+	1.49619	0	0	0	0	1.24631	0	0	0	0	0	0	0	0	0	0	0	0	0	0	0	0	0	0	0	0	0	0	0	0	0	0	225.592	228.836	169.796	197.884	0.870358	1.08084	1.08126	1.8366	1.94399	1.1121	0.965891	207.296	151.755
MSTRG.14718.1	3	1296567	1299171	+	0.279643	0.311152	0	0	0.53304	0.698819	0.724643	1.53305	1.47163	0.772954	1.3483	0.536545	0	1.25384	0.728726	1.07021	1.40935	0.959639	0	1.51829	0.505907	1.41818	1.56504	0	0.595742	0.426549	0.900937	0.34472	0.370856	0	0	0	0	0	0	0.452879	1.46405	1.81812	0	0.686532	0.726677	0.935348	0.541584	1.14515	0
MSTRG.14721.6	3	1352050	1352569	-	0	0	0	0	1.14245	2.99552	9.31866	3.28576	0.630823	1.65665	2.88978	2.29993	2.59578	0.671829	0	0	0.755155	0	0	0	0	0	0	0	2.55368	0	0	0	0	0	0	0	0	0	0	0	1.04596	0	0	0.735714	1.55747	0	3.48229	1.22719	0
MSTRG.14725.2	3	1476539	1477061	-	0	0	0	0	0	0	0	5.15472	0	2.59897	0	0	0	0	0	1.19949	7.10816	0	0	0	0	0	0	0	0	0	0	0	0	0	0	0	0	0	0	0	1.6409	4.07547	0	1.15419	1.22168	2.09667	1.82101	0	0
MSTRG.14749.2	3	1726398	1731177	+	2.26634	0.840569	0.685713	0.110811	0.479998	0	0	0	1.06016	0.696038	1.21414	0.483154	2.18122	1.12907	1.31242	0.321238	0.317277	0.576098	0	0	0	0	0.704651	0	0	0.768207	0.811286	1.55209	0	0	0	0	8.97429	5.21806	3.79827	3.67032	0.439456	0	0.545942	10.5097	7.85239	7.2997	8.29076	2.0624	1.11048
MSTRG.14755.3	3	1885475	1886369	-	1.24229	0.691135	0	0	0	0	0	0	1.30752	0.858447	0.748717	0	1.34509	1.04439	0.809328	0.396194	1.56523	1.42104	0	0.843109	1.12373	0	1.3036	1.93646	0.661635	2.36864	3.00176	0.382848	3.295	0	1.12396	0	3.40563	4.59686	2.67688	5.53267	0	1.34614	0.673329	0.762467	1.21058	2.77014	0.601486	3.17953	4.79358
MSTRG.14783.1	3	2747850	2748337	-	19.328	17.5442	35.3185	48.3457	0	0	0	0	0.535339	0	0	0	9.54577	11.4028	9.94087	6.48853	0	0	0	0	0	0	0	0	0	0	0	0	0	0	0	0	0	0	0	0	0	0	0	0	0	0	0	0	0
MSTRG.14788.2	3	2801532	2803517	+	16.1507	5.54231	13.5638	5.51299	0.287716	0.377197	1.56455	0.413744	2.22414	3.3377	1.81942	2.31686	16.561	11.336	16.9136	18.4851	0.380358	0	0	0	0	0	0	0	0	0	0	0	0	0	0	0	1.65516	0	0.650493	0.488896	0	0.327118	0	1.29698	2.35341	1.17802	0.292328	2.16339	1.33127
MSTRG.1482.14	1	52716954	52719702	-	2.62312	0	0	0	2.14288	3.74577	6.79734	6.16304	2.76086	3.10736	8.13049	5.03293	0	0	4.39434	2.86824	16.5251	14.5741	14.1006	13.2246	6.10141	0	5.24301	10.5143	1.59663	6.2875	4.82916	4.61937	8.44833	7.59602	5.42459	5.70567	2.05458	9.98368	7.2672	6.06874	5.88566	5.6848	8.93669	12.4197	7.79019	8.35601	7.98316	5.37091	10.7414
MSTRG.14826.6	3	3724352	3725450	-	6.81444	6.67239	8.53585	9.5958	7.27401	4.08697	4.94434	7.4716	4.01647	8.28767	3.28559	4.18391	2.75456	11.305	4.9722	3.47723	6.18183	8.10674	7.88977	6.65966	8.38312	6.91176	7.62747	9.34756	5.22621	7.89966	10.5381	7.72823	5.78378	7.73542	8.87807	8.30054	8.2197	12.1034	9.39754	5.73867	7.13532	0.590727	2.95477	5.0189	5.66653	5.16639	4.7511	8.37163	7.21222
MSTRG.14833.1	3	3840201	3842737	-	5.19052	3.04519	3.59778	0.539874	9.71398	6.13171	15.8958	17.3319	9.0389	10.4342	7.73536	7.96715	7.62958	9.73225	9.71417	11.5575	6.06419	6.90893	6.55592	7.6858	2.56098	1.91442	3.5651	5.29585	2.01049	3.45481	2.88843	3.37372	4.13013	4.59119	5.80608	3.35283	8.02016	7.26355	6.91403	7.33614	16.3048	16.771	19.0281	15.2915	17.0439	12.7316	17.1806	11.4006	7.90732
MSTRG.14866.17	3	4585283	4593064	-	0.070078	0	0.0477069	0	0	0.262684	0.544783	0.0960452	0.0737578	0	0.168941	0.201686	0.151753	0.0785524	0.0456544	0.268193	0.264885	0.240484	0.202841	0.19024	0.253559	0	0.0490244	0.109236	0.298584	0.320677	0	0.0863862	0.278808	0.426156	0.126806	0	0.384225	0.622344	0.0755016	0.453963	0.183445	0.151872	0.151931	0.430109	0.728416	0.390661	0.74646	0.358716	0.309037
MSTRG.14866.3	3	4585243	4587763	-	1.09295	0.110555	0	0	1.32575	1.73807	1.54483	2.45118	1.46407	2.47173	2.15578	2.09703	0.717205	0.222749	1.42407	1.01401	0.625941	0.79559	0.575192	0.674323	0.359505	0	0.139017	0.309759	0.423344	0.303112	0.480165	0.979853	0.790608	1.61126	0	0.504282	0.817152	0.882383	2.56918	0.965468	1.21378	1.72264	1.07707	2.68323	1.29097	2.43714	3.07886	2.03441	0.657246
MSTRG.1488.3	1	52779622	52780510	+	3.33298	0.618088	0	0	6.35314	4.1645	2.87893	3.04533	2.33866	4.6063	0	4.26328	0.801948	0	3.61894	1.41728	4.8993	3.81255	3.21578	3.016	1.00496	0	3.10887	3.46359	2.36682	3.38927	1.78967	6.16292	1.47337	0	6.031	0	4.56852	4.93322	1.19698	6.29735	1.93885	2.40773	4.81731	4.77317	7.93929	3.0967	4.30332	7.96175	4.89936
MSTRG.14885.1	3	5143555	5143936	+	10.1474	20.3235	9.67127	17.4149	19.3425	20.2865	23.6657	25.0336	14.9524	19.6338	7.33891	13.6288	20.5092	11.3745	19.8325	12.9449	26.8491	38.3048	38.1834	28.9245	16.5221	25.7309	14.1977	15.8177	17.2942	20.1217	17.9808	18.7633	14.803	16.4555	11.017	10.3003	30.6001	27.035	32.7984	41.0842	7.08351	26.3897	15.3999	34.8772	21.0952	27.1529	15.722	31.1657	33.5618
MSTRG.14891.1	3	5334969	5335736	-	0	0	0	0	0	0	0.691619	0	0	0	0	0	0	0	0	0	0	0	0	0	0	0	0	0	0	0	0	0	0	0	0	0	32.1938	32.3935	13.2275	28.0956	0	0.57842	0	0.327622	0	0	0	10.3832	1.76549
MSTRG.14915.3	3	6098570	6099569	-	0.508631	0	0	0	0	0	1.31802	0	1.60602	1.40589	1.22619	1.9518	0	0.570138	0	1.94656	0.640851	1.74545	0	0	0	0	0	0	1.08357	0	2.45802	0	1.34907	0	1.84073	0	0	1.50567	0	0.823723	0.887636	1.1023	1.10272	0.624352	0	1.70127	1.97013	1.04143	0
MSTRG.14918.1	3	6292542	6292799	+	2.38347	0	0	0	1.51441	0	0	2.17777	0.836208	2.19603	3.83065	12.195	0	3.56226	3.10556	0	15.0153	15.4497	9.19861	8.62716	7.18663	8.05836	1.1116	4.95375	1.69255	6.05931	8.95874	14.6907	6.3218	0	23.0019	4.0323	4.35603	2.35188	5.13587	7.72	2.773	10.3308	6.88988	15.604	8.2582	6.20061	10.7708	4.88021	5.25542
MSTRG.14944.1	3	7130276	7136667	-	11.3568	8.42426	9.39885	7.59429	4.66909	6.67768	8.94409	5.49351	5.5078	3.07754	6.17356	4.05892	4.98288	6.24024	8.99448	6.95975	16.5535	16.3022	9.66829	13.2992	2.21571	3.95258	2.80406	1.73556	1.18598	1.52849	2.51098	0.823508	1.91955	1.80555	4.43234	2.82546	0.91569	1.31838	2.15924	0.721261	4.46904	2.89555	4.10361	2.18676	1.59131	1.73792	1.9407	0.911891	0.736501
MSTRG.14944.4	3	7130293	7136667	-	0.775454	0	0	0	1.47813	0	0	0	0.272058	0.714471	0.623144	0.495949	0.373164	0.579485	0	0.329745	1.95407	0.295677	0.748185	1.40341	0	0	0	0	1.10133	0	0	0	0	0	0	0	0	0	0	0	0	0	0.5604	0	0	0	0	0.529253	0
MSTRG.14947.1	3	7213046	7214347	-	0	0	0	0	0	0	0	0	0	0	0	0	0.68184	0	0	0.200835	20.2326	16.3878	12.3037	14.7447	23.9245	14.3714	26.6528	28.9577	23.142	22.3329	34.7439	26.1995	31.1089	17.8711	26.2084	28.765	0.431589	0.932082	0.339235	1.27481	0	0	0	0	0	0	0	0	0
MSTRG.14960.2	3	7955329	7958468	-	0.338108	0	0.230173	0	0.322242	0	0.219036	0.231697	0.444828	0.233639	0.203775	0.648722	0.244057	0.0947487	0.220271	0.43132	0.1065	0.386758	0.244664	0.229465	0.458759	0	0.354795	0.263519	0.540221	0.773592	0.408487	0.312593	0.112098	0	0	0.858007	0	0	0.728552	0.410672	0.737561	0.183186	0.54977	0.518792	0.768779	0.188484	1.14592	0.173071	0.372755
MSTRG.14960.6	3	7955382	7958194	-	0.928344	0.413178	0.758384	0.163407	0.707823	0.46398	0.962253	1.01787	0.586254	1.0264	0.447603	0	0.536085	1.24873	1.20959	0.710565	0.233934	0	0	0	0.335897	0	0.259776	0	0.791085	0.283207	0.299088	0.228877	0	2.25817	0	0	2.03597	0	0	0.300689	0.324019	0	0	0.455823	0	0.621024	0.719168	0	0
MSTRG.14961.1	3	7959574	7960770	+	3.42487	1.33377	1.63208	0	1.63207	2.13966	1.33124	4.69394	1.98259	1.41999	2.88978	0.985683	1.4833	0.575854	1.56186	1.52917	0.215759	1.1753	0.495665	0	0.619599	0.868445	0.958372	0	0.364811	0	0.551702	0.633282	0.227099	0	0.619726	0.869118	3.28613	3.04153	3.68993	1.94129	1.79307	6.30898	1.8563	1.26122	1.33497	2.2911	2.65317	1.05187	1.51033
MSTRG.14965.1	3	8045043	8046438	-	0	0	0	0	0	0	0	0	0	0	0	0	0	0	0	0	0	0	0	0	0	0	0	0	0	0	0	0	0	0	0	0	13.7056	9.24978	5.3864	19.2294	0	0	0	0	0	0	0	6.39783	1.37795
MSTRG.14980.3	3	8359434	8361287	-	0.354021	0.590866	0	0	1.01222	0	0.45869	0	0.745221	0.489271	1.28019	0.679253	1.02217	0.198416	0.461275	2.03229	0	0.40496	0	0	0.640466	0	0.247662	0	0	0.54	0	0.436407	0	0.717621	0	0.898388	0.485258	0	0.38142	0.573334	0.617819	0.383615	0.767525	1.3037	0.229989	0.592064	0.685632	0.362433	1.5612
MSTRG.14990.1	3	8802873	8803233	+	11.9239	3.79071	3.86545	3.74794	2.16464	0	8.8282	4.66923	10.7572	14.1251	4.10654	5.4472	7.37747	5.72823	11.8373	5.0704	2.14623	3.24753	1.64352	6.93638	6.16338	5.75916	5.56108	7.0807	3.62891	0.866095	5.48798	0	4.51807	4.60391	0	5.76362	23.3488	16.8085	12.235	20.2303	12.8818	13.536	11.0792	13.9398	6.63973	13.9275	16.4951	4.65039	10.0159
MSTRG.150.1	1	4540859	4541233	+	6.0127	8.51478	2.23268	0.240535	6.25149	6.82979	8.49861	4.49491	1.15062	1.51087	1.31774	2.09753	5.52382	3.67625	7.12208	7.67031	0.688702	0	0	0.741936	0	0	2.29434	0	0	0	0.880516	0.673812	0.7249	0	0	0	1.49848	3.23619	1.17783	7.08182	8.58521	3.55381	7.11035	4.6968	10.6531	3.65659	2.11723	3.35758	8.4367
MSTRG.15038.1	3	10323231	10325023	+	0	0	0	0	0	0	0	0	0	0	0	0	0	0	0	0	0	0	0	0	0	0	0	0	0	0	0	0	1.04553	0	0	0	8.64505	14.0027	1.69879	11.4909	0	0	0	0	0	0	0	0	0
MSTRG.15056.1	3	11012772	11012988	-	10.3906	11.5614	16.7194	11.6388	48.6147	51.9316	48.9552	38.8385	11.9304	20.8876	6.83161	1.81239	27.2736	34.9413	20.9232	13.2551	61.8879	62.6699	76.5562	71.8002	83.7358	86.2282	91.1922	73.6213	48.2963	72.0415	47.1705	62.8788	40.0866	15.3181	51.2774	19.1767	100.992	95.0724	95.6644	76.4885	16.4847	14.3299	16.3833	15.0737	8.59119	12.638	12.8058	50.2864	47.9042
MSTRG.15071.2	3	11928345	11934659	+	3.06591	1.46202	5.36702	0.192736	0	2.18903	1.13496	1.20056	0	0	2.11177	0.840358	1.26461	0.490952	2.8534	1.11747	0	0	0	0.5945	1.58474	0	0	0	0	0.668077	2.11663	0	0	0	0	0	18.0105	19.4483	15.1003	18.4422	3.05741	5.69521	4.74783	2.68818	2.84537	2.92996	7.63425	15.2454	16.4176
MSTRG.15084.1	3	12422378	12422793	+	10.8402	18.0924	38.9109	19.0809	30.0552	22.164	21.7062	27.0127	34.7468	31.3251	24.9452	23.6351	24.1857	24.8545	25.6806	20.743	76.9823	99.7633	88.4261	104.335	100.73	89.9592	113.752	86.0237	130.164	95.4515	131.76	112.37	125.463	123.852	139.09	140.045	37.8221	52.5103	58.3958	46.2829	24.937	30.9677	21.3652	41.7341	26.8888	37.9063	32.4456	59.5245	60.8416
MSTRG.15085.1	3	12423146	12423414	+	3.81	0.84786	4.14996	0	11.6199	9.52108	5.92376	10.4436	8.02013	10.5311	7.348	8.77221	2.20014	4.27074	6.94999	9.72074	14.4013	20.9194	22.0562	33.0975	19.2997	34.7798	37.3151	30.8826	25.9735	23.2461	27.0047	39.4518	36.3797	24.7139	35.8497	19.3371	4.17791	6.76713	6.5678	12.3405	1.3298	0	6.60814	5.61221	5.94038	8.49579	1.47577	9.36129	8.40085
MSTRG.15157.11	3	15192579	15193053	-	10.3786	2.88702	7.06545	1.82685	3.95664	7.78077	1.34472	8.53465	7.64654	8.60621	11.2592	6.96965	8.24077	8.14359	7.43762	4.63396	1.30766	2.3744	4.50616	2.81748	1.87762	5.26343	0.726058	4.85342	2.21103	3.95772	1.67187	3.83817	2.75278	2.10381	7.51202	0	4.26781	1.53617	2.23638	0.840406	7.24491	5.62312	9.00045	4.45898	1.34849	2.89287	4.02006	2.12505	4.57687
MSTRG.15170.1	3	15707137	15709865	+	0.437054	0.486299	3.57039	0	0	5.46092	1.13254	1.198	0.460003	0	0	0.838566	0	0	0.569463	1.11509	1.10134	1.49982	0	0	2.37205	8.86591	7.94948	5.45018	5.58651	4.66657	2.11211	3.23258	5.79611	5.3156	4.74507	11.091	34.7461	32.3447	24.4857	21.2341	2.28817	0.947178	0.947542	2.14596	2.83931	2.92371	1.69288	46.5337	31.8014
MSTRG.15172.2	3	15721405	15723976	-	2.96679	7.80254	5.14104	2.3737	2.05641	2.02198	3.4945	3.69648	2.83871	4.47296	3.90121	3.62239	8.1767	5.44182	8.08263	7.22532	2.37874	4.62773	5.4647	6.58956	2.9276	2.7356	4.15095	0.840833	1.72373	2.05697	5.21358	2.32731	3.21913	3.28028	0.976069	2.73772	2.95752	0.798402	1.16233	3.05753	2.82408	4.09156	2.33893	2.3175	1.75215	1.50353	2.61172	1.10447	2.37877
MSTRG.15172.4	3	15721406	15723942	-	0.319779	0	1.30617	2.81437	3.04772	2.39735	0.828648	1.75309	0.33657	0	0	0.613553	0.923303	2.15069	1.66663	1.63175	1.61163	0.365791	0	0.43405	0	0	1.78966	0.996932	0	0	0	0.788392	0	0	0	0	1.75329	0	1.37811	1.55364	1.11612	0.693021	1.38657	1.57013	0.830974	0.356532	0	0.654755	0.705095
MSTRG.15193.1	3	16727312	16730406	+	2.87353	2.05541	4.19187	3.64294	1.17372	1.19681	0.709163	1.68784	0.936128	0.945553	1.15456	0.918896	1.87665	2.60749	1.96119	1.92014	8.36166	6.7305	8.71351	10.2152	1.85663	0.693944	2.10596	0.853182	1.02028	1.56539	1.21233	1.09641	1.81467	0.832114	2.47601	1.04172	1.50048	2.83545	2.3588	2.65923	0.955186	0.741366	1.4833	2.85543	2.93351	3.50891	2.12006	2.66164	2.26285
MSTRG.15203.2	3	17181758	17182243	+	7.17002	6.10076	8.03949	18.1886	2.41184	4.21592	8.74343	3.4683	2.66348	4.66317	1.01678	1.61847	5.47998	7.09153	3.29726	2.6902	1.59422	1.92981	1.2208	1.14496	0	0	2.95054	1.31488	0	3.21667	1.35882	2.07967	1.11867	3.41977	0	2.1406	1.15623	1.24853	0	2.73218	3.68022	0.914046	6.40078	3.10635	8.21997	4.23216	3.26733	3.4543	1.85994
MSTRG.15216.1	3	17576283	17577448	-	17.371	23.7462	12.1635	11.1386	6.62234	9.92221	9.00277	6.80223	9.92516	9.60297	7.17898	7.61816	10.0311	8.345	12.9336	8.23085	8.75468	7.38047	17.239	12.1261	3.59157	0	4.8609	1.5473	1.05733	2.27114	2.3985	6.11815	3.29101	0	0	5.03794	16.3272	11.7537	19.2502	24.1133	5.19686	3.22683	6.45613	6.70158	2.57944	4.42686	7.6897	9.14596	16.4152
MSTRG.15218.1	3	17614009	17615304	+	1.53734	21.6671	4.18628	2.70602	0	1.28058	0	0	0	0	0	0	0	0	0.667695	0.65372	7.10223	6.44798	2.96655	4.17339	3.7083	0	2.15095	1.59758	3.27509	0	0.825484	0.631699	2.03878	6.23254	0	5.20167	0	0	0	0	0	2.22113	0	4.40325	1.33164	0.571342	0.992453	0	0
MSTRG.1522.1	1	54453514	54454611	-	0.56005	0	1.0167	0	0.71169	0.466515	2.41878	2.04686	1.57189	3.09604	2.70029	2.5073	1.88655	0.837033	2.43241	4.28669	2.82255	1.49481	2.16142	0.506787	0.675464	0	0.783587	0.581997	1.98852	0.854263	3.00723	0.690382	4.20878	2.27051	1.35121	4.7374	0.511774	0	0	0	2.28053	1.61831	2.83313	0.458313	1.21278	0.832557	1.4462	0	0.411627
MSTRG.15251.1	3	18863014	18865552	+	0	0	0	0	0	0	0	0	0	0	0	0	0	0	0	0	0	0	0	0	0	0	0	0	0	0	0	0	0	0	0	0	0	0	1.9851	2.23793	0	0	0	0	0	0	0	0	0
MSTRG.15267.1	3	19718230	19718617	-	8.98101	15.8712	6.47362	23.945	4.02802	1.32019	1.36898	1.4481	4.44828	0	0	1.01363	0.762677	8.88269	4.81842	3.36969	16.6407	4.23016	7.64575	5.01954	2.86724	13.396	6.65241	13.1759	3.37638	1.61165	5.10609	2.60495	6.30551	8.56706	3.82378	5.36255	1.44827	10.9472	4.55345	3.42227	1.8439	2.28983	0	1.29698	0.68641	1.17802	0	3.24509	4.65944
MSTRG.15273.1	3	19807881	19808747	-	0	0	0	0.632542	1.09598	0.718421	2.23491	1.57606	2.72325	0	2.07919	0.551596	0	0	0.374584	0	0	0	0.832133	0	0.520098	0	0	0	0	0	0	0	1.14378	0	1.04041	0	6.30495	6.80825	4.95579	5.12141	2.50854	2.49215	1.24656	1.41158	1.49412	1.28211	0.556776	4.70909	6.33893
MSTRG.15275.1	3	19841319	19843702	+	0	0	0	0	0	0	0	0.493296	0	0	0.433848	0	0	0	0	0	0.226745	0	0	0.977088	0.325575	0	0.503587	0	0	0	0	0	0.238663	0	0	0	38.4815	37.8242	20.9403	35.2653	0	0	0	0	0	0	0	9.94894	5.55533
MSTRG.15299.1	3	20599170	20599998	+	0	0.55024	0	0	0	0	0	0	0	0	0	0	0	0	0	0	0	0.282837	0	0	0	0	0.34595	0	0	0	0.398303	0	0	0	0	0	22.3687	27.0821	25.574	24.0261	0	0	0.536064	0.303515	0	0	0	12.6568	9.81349
MSTRG.15332.1	3	22382087	22382488	+	2.54948	1.1347	0	0	9.71935	2.54843	5.28521	12.5791	6.44005	2.81878	3.68771	5.86996	3.68058	1.71467	1.99312	3.25234	1.28489	0.583263	1.4759	0.692104	0.922462	0	2.14024	3.17927	1.08627	3.88881	0	3.14278	0	2.06718	1.8453	0	0	0	0	0.825772	0	1.10504	2.21093	0.625906	0	0	0	0	1.12429
MSTRG.15338.1	3	22682962	22684948	-	0	0	0.579015	0	0	0	0	0	0	0	0	0	0	0	0.554104	0	2.14326	2.91874	4.92374	6.34955	10.0016	8.62679	7.73508	11.9322	7.24778	10.3788	16.4412	15.727	6.20376	3.44815	4.61709	2.15837	59.4571	52.8734	36.6543	64.0504	0	0	0	0	0.552546	0	0	20.8978	5.62613
MSTRG.15363.3	3	24151453	24154318	+	0.260787	0	0	0	0.497097	0.651697	0	0	0	0	0	0	0	0	0	0	0.985737	2.38648	3.01939	2.12386	0.471794	0	1.09463	0	1.11114	0.795573	1.68037	1.60738	0.691698	1.05726	0.943782	0	0	0	0.56194	0.422341	0	0	0	0	0	0.290759	0.505065	0.533967	1.15004
MSTRG.15378.1	3	25245360	25245884	+	12.7388	23.8383	19.7094	17.3267	16.5558	5.78795	7.50231	4.76156	16.4549	12.804	16.751	11.1098	13.3749	15.5773	18.8614	8.86399	1.45911	1.98705	1.67602	1.5719	2.09508	5.87304	4.8609	5.41554	2.46711	5.29932	4.66375	2.14135	3.07161	2.34747	4.19103	0	4.7621	3.42817	4.99079	4.6887	9.09451	12.5488	8.78751	3.55387	1.50467	8.39259	4.48566	10.6703	5.10696
MSTRG.15390.1	3	26199355	26200352	+	0	0	0	0	0	0	0	0	0	0	0	0	0	0	0	0	0	0	0	0	0	0	0	0	0	0	0	0	0	0	0	0	29.8419	22.4961	18.1454	24.9469	0	0	0	0	0	0	0	3.78485	1.81149
MSTRG.15409.1	3	27842602	27843484	+	5.83799	6.49579	11.4814	7.70701	12.3645	9.72596	5.04269	5.33415	10.9236	3.58592	10.9464	11.2012	11.2374	13.0879	14.3681	9.92992	7.35559	5.194	7.51026	7.04369	21.1232	13.1586	17.2439	6.06677	11.0552	10.8837	4.17967	12.7939	8.60245	2.62976	11.7375	9.87659	7.11302	7.68083	9.78415	6.30304	16.9802	7.0289	7.0316	7.16622	5.89965	7.23218	7.53761	7.96895	4.29082
MSTRG.15413.1	3	27957026	27957917	-	0	0	0	0	0	0	0	0	0	0	0	0	0	0	0	0	4.29887	4.80352	2.27904	2.4937	8.07184	5.32409	3.67212	6.54579	12.8599	10.0083	10.9924	4.853	7.30933	6.38416	4.74912	6.66027	0	0	0.565537	0	0	0	0	0	0	0	0	0	0
MSTRG.15416.1	3	28218989	28219545	-	0	0	0	0	0	0	0	0	0	0	0	0	0	0	0	0	0	0.630301	0	0	0	0	0	0	0	0	0	0	0	0	0	0	19.6373	32.6229	16.6225	27.6634	0	0	0	0	0	0	0	24.8208	9.7197
MSTRG.15438.1	3	29420011	29422164	+	0	0	0	0	0	0	0	0	0	0	0	0	0	0	0	0	0	0	0	0	0	0	0	0	0	0	0	0	0	0	0	0	33.6196	31.1172	26.4256	26.954	0	0	0	0	0	0	0	29.5941	17.3833
MSTRG.15455.1	3	30034764	30036653	+	123.158	148.455	160.309	355.282	53.7984	44.8828	38.4152	55.4831	70.5136	48.0683	69.4151	43.7594	83.9602	126.547	83.578	87.6475	49.2101	43.6985	47.8609	55.7226	29.914	34.6991	31.1124	28.441	34.0112	31.7444	25.2582	35.8461	26.0873	19.6482	25.7932	21.7038	36.7325	54.0115	57.1303	48.0165	18.9058	8.64975	8.65307	6.999	11.1124	9.53561	11.0426	61.2911	47.7739
MSTRG.15528.2	3	34505092	34505444	+	4.78548	0.887449	3.2578	0	6.08121	1.99313	14.4675	17.4899	4.19731	4.40915	7.6911	4.59091	4.60574	0.89403	9.35293	6.10477	8.03932	3.64937	9.2344	7.57814	2.88584	0	0	0	1.69914	1.21658	2.5696	1.96638	4.23093	3.23348	2.88643	0	4.37298	4.72207	6.87447	7.75004	13.919	17.2851	27.6667	17.6228	15.5444	20.4527	13.9021	11.4315	14.069
MSTRG.1554.1	1	56024567	56025205	+	119.972	66.7448	60.7087	83.1426	89.272	27.255	187.861	15.8272	45.2416	15.0732	12.3732	29.5427	17.5977	128.007	35.5268	24.5528	541.585	1221.16	1090.99	599.993	796.211	9694.13	687.136	1050.05	7608.74	669.846	1290.8	1523.2	545.377	1664.61	3677.72	8141.95	40.4518	157.631	245.38	44.1575	4.47846	3.47595	4.8682	48.4327	49.5977	84.7625	13.6676	45.3195	45.9746
MSTRG.1555.1	1	56025258	56025488	-	160.611	113.544	84.5713	112.848	177.599	44.3493	335.714	24.3231	71.9139	14.7162	27.8095	51.0763	25.6207	161.134	63.59	33.9595	894.418	1945.81	1785.07	992.459	1123.73	14917.9	1196.83	1585.13	11476.5	1023.25	2055.49	2416.32	849.639	2539.78	5224.8	12411.9	87.5732	270.558	413.004	70.4158	12.3885	11.5383	9.61898	78.4252	92.2345	161.262	41.2448	56.3231	66.5231
MSTRG.15578.1	3	37836163	37836443	+	0.72946	0	0	0	1.39046	1.8229	3.78052	0	0	0	1.75855	0	0	0.817671	0	0	0	1.66884	0	0	0	0	0	0	0	0	0	0	0	2.95731	0	0	0	0	1.57183	1.18135	1.27302	0	0	8.05881	6.63448	12.1995	4.23823	1.49359	1.60842
MSTRG.1560.1	1	56127123	56127641	-	4.52158	2.23602	6.15629	5.74807	6.7035	3.76643	6.50936	5.50847	7.93168	4.16599	7.26696	6.74758	5.07704	6.19466	9.16445	3.20451	8.22897	8.62029	14.5419	9.54697	6.36228	2.54786	5.62339	14.0963	5.35146	9.19589	5.66509	8.67038	11.3266	14.2574	10.909	10.1994	11.0182	7.4361	4.33024	3.25451	9.64434	13.0655	14.1597	18.501	18.2773	15.1238	13.6219	9.25804	5.5388
MSTRG.15617.1	3	40676138	40677465	+	8.56306	7.14593	8.74418	0	3.06045	0	0	0	2.25318	1.47931	1.29022	1.02686	5.40844	5.39919	3.48666	2.73094	1.34863	2.44879	1.54911	1.45288	1.93645	2.71417	2.24642	1.66849	3.42046	0.816345	3.4485	7.25712	2.12927	2.16973	0	2.71628	4.40153	6.33719	8.07256	2.60021	0	0	2.32061	0.656956	0.695371	0.596702	0	12.054	11.8007
MSTRG.15618.1	3	40812657	40817884	-	0.899027	1.00033	17.1368	0	0	0	0	0	0	0	2.16734	0	0	2.01549	2.34279	1.14688	0	0	0	0	0	0	0	0	0	0	0	1.10824	0	0	0	0	2.4646	2.66134	3.87443	1.45597	4.70681	0	3.89822	18.7607	10.5129	29.0683	26.1172	0	0
MSTRG.15622.1	3	40916280	40917520	-	0.886073	0	0	0.129972	0	0.738089	0.765365	0.809603	0	0.816391	0	1.13339	1.27919	0.331074	1.53936	0	0.744274	0.675711	0	0.400902	0	0	1.23974	0	0.62922	0	0.475783	0.728184	1.17509	0	1.06889	0	0	0	0	0	0.515443	0.640096	0	0	1.53503	0.658608	0.572019	0	0.651248
MSTRG.15631.1	3	41280015	41282339	-	0	0	0	0	0	0	1.09745	1.74131	0.222874	1.17061	0	0.812578	0	0.474722	0.275907	0.540264	0	0	0	0	0	0	0	0	0	0.645992	0	0	0.280824	0	0	0	13.3516	6.26845	5.93171	9.60215	1.10863	0.458911	0	2.07945	2.47618	0.708275	1.64042	7.37073	6.06979
MSTRG.15640.1	3	41470114	41471575	-	0	2.45241	1.00031	0	0	0	0	2.01385	0	0	0	1.40963	1.06064	0.823533	0	0	0	0	0	0	0	0	0	0	0	0	0	0	0.974328	0	0	0	0	0	0	0	0	0	0	0.901842	0	0.819128	0	0	0
MSTRG.15640.3	3	41471125	41471561	-	0.976087	3.25821	2.65795	0	0	0	0	5.35109	4.10936	0	4.70622	0	1.40914	1.09412	1.2718	0	4.9193	0	2.82529	1.32489	0	0	1.36568	9.12904	4.15885	0	3.1447	1.20324	1.29446	0	3.53244	4.95397	10.7034	0	4.20652	3.16153	5.11025	6.34609	8.46471	2.39632	1.26822	3.26481	1.89039	0	2.15222
MSTRG.15641.1	3	41471653	41472309	-	14.9667	3.62023	4.42992	1.43175	11.1634	24.3921	25.2935	26.7554	26.7109	14.3892	26.6686	27.4677	8.45482	9.48239	13.5659	15.7723	19.6772	11.9097	5.65058	16.7819	8.24066	3.30009	20.03	18.2581	9.70398	17.8663	16.7717	8.02158	23.3004	21.1049	7.06488	3.30265	21.4068	23.1156	18.2283	17.9153	26.119	11.2819	22.5726	19.9694	19.4461	16.6868	12.6026	13.3237	12.9133
MSTRG.15668.1	3	43894050	43895029	+	0	1.86183	0	0	0	0	0	0	0	0	0	0	0	0.234455	0	0	0	0	0	0	0	0	0	0	0	0	0	0	0	0	0	0	50.4589	51.391	27.0419	56.23	0	0	0.453466	0	0	0	0	12.8479	4.15071
MSTRG.15673.1	3	44205804	44207160	+	11.0203	7.35724	10.0031	4.52619	0	1.83596	1.90381	4.0277	0.773267	8.12294	3.54232	5.63853	6.36384	8.23533	1.91454	0.937232	0.925674	5.04241	2.12656	0	6.6457	0	0	2.29044	17.2167	3.36194	3.55047	2.71699	2.92298	14.8926	15.953	7.45759	6.04224	6.52458	0	3.56946	1.28214	1.59221	1.59282	0.901842	0	0.819128	0	7.52147	8.09975
MSTRG.15688.1	3	45200985	45201642	-	1.24607	6.23912	2.12071	0	12.4697	13.234	11.3013	10.2468	3.60662	6.88845	5.25695	2.98851	6.29614	4.53944	2.84126	9.93495	113.824	146.099	153.287	116.703	153.291	211.697	177.393	182.581	130.075	130.196	180.151	127.492	92.9535	90.9306	138.667	91.7012	8.53994	11.066	10.7401	12.6125	9.78558	14.1774	8.10451	9.17741	8.4998	13.1982	9.04972	10.2054	9.6163
MSTRG.15700.1	3	46542243	46543989	-	1.85501	2.06402	1.26283	1.63259	1.76795	6.9534	4.80691	0	1.95241	5.12738	11.1799	5.33875	4.017	2.07933	3.62549	3.54961	28.0467	6.36575	18.7926	21.402	3.35593	4.70375	7.78623	2.89155	11.8555	26.8803	4.48227	19.4369	2.46007	11.2806	0	14.1222	15.256	16.4738	3.99715	19.5271	22.6608	18.0907	28.1519	7.96968	8.4357	10.341	3.59259	28.4863	26.5862
MSTRG.15707.1	3	47027439	47030489	-	0	0.149508	0	0	0	0	0.174095	0	0.0707118	0	0	0	0	0	0	0	0	0	0.194464	0	0.121544	0	0	0	0.572506	0	0.108225	0.248456	0.445489	0	0	0	22.8381	25.8545	11.1471	18.1702	0.820721	1.456	2.91312	9.97879	12.3081	12.9587	9.23817	7.7034	4.44411
MSTRG.15711.1	3	47050307	47050641	+	0	0	0	0	0	1.52906	0	0	0	0	0	0	0	0	0	0	22.3571	27.9966	28.3372	12.4579	25.46	3.10307	13.6976	26.7059	18.2493	23.3328	14.7848	16.5939	30.8353	14.8837	24.358	34.1602	3.3548	1.8113	0	3.9637	1.06781	0	0	0.751087	0	0	0	0	1.34915
MSTRG.15713.1	3	47113192	47115694	-	0	0	0	0	0	0	0	0	0	0	0	0	0	0	0	0	0	0.584718	0	0	0	0	0	0	0	0	0	0	0	4.14466	0	0	12.6119	22.6977	8.81166	16.5566	0	0	0	0.627466	0	0	0	9.41965	13.5252
MSTRG.15715.1	3	47171568	47173117	-	0	0	0	0	0	0	0	0	0	0	0	0	0	0	0	0	0.534706	0.485449	0	0.576037	1.53553	0	0.593774	0	0	0.64733	0.683631	0.523146	0	1.72051	0	0	145.427	138.191	130.768	112.028	0	2.75917	0.920077	1.56282	2.20561	0.946322	1.64381	245.041	203.993
MSTRG.15721.1	3	47448522	47449810	-	42.6894	59.807	67.3005	88.2231	39.8625	29.3692	37.1725	27.4773	43.2938	32.0072	30.4158	38.4666	42.1672	52.5013	41.6606	35.938	35.2771	35.7836	24.0126	28.8548	24.0758	37.6895	30.7105	35.0229	39.3968	34.0077	29.5114	33.6622	28.8799	34.3333	26.8954	32.4556	10.4236	15.8603	13.407	15.1145	23.5261	18.7279	25.4798	16.9723	16.3928	20.4257	20.7528	9.90855	10.2893
MSTRG.15763.8	3	49990061	49993513	+	0.479081	0.609214	0.838653	0	0.652284	0.855149	0.7094	0.375202	0.432204	1.70256	0.494978	0.525259	0.395217	1.22746	0.624223	0.785773	7.15721	3.67952	5.34871	11.5192	0.866714	4.16505	1.53212	1.70693	1.02062	0.835152	2.09472	1.26551	1.9968	3.32957	0.495367	3.82093	2.81433	5.26759	5.01412	6.53945	0.119438	0.444968	0.296759	2.35232	2.75664	2.13657	2.25331	4.34412	4.67811
MSTRG.15782.1	3	50952958	50955631	-	1.67786	1.24461	0	0.246113	0	0	2.17393	0	0.294327	0	0	0.536545	0.403709	0.940378	0.364363	0.713473	3.87571	2.55904	0.809428	3.41614	6.57679	5.67273	5.86888	5.23083	4.76594	5.11858	6.30656	3.4472	4.82113	4.53482	5.06011	2.83856	492.166	451.157	262.721	461.031	0.976036	1.81812	1.81881	0	1.09002	0.935348	0.541584	148.297	70.9087
MSTRG.15798.2	3	52202495	52204303	-	4.02796	2.4899	4.26549	0	7.67787	3.35524	3.47924	2.45356	8.47893	4.94826	5.39469	8.58707	1.93833	4.01337	2.9157	2.85467	3.94725	5.11947	1.29544	5.46732	3.23869	4.53942	6.26185	1.39527	1.90689	3.41332	7.93041	2.75851	4.15472	1.81442	4.85903	2.27147	9.81534	19.8729	5.78626	10.8721	8.59146	11.6391	10.6733	6.04313	9.8855	6.98584	6.0674	10.9965	6.90778
MSTRG.15798.5	3	52202582	52203752	-	6.75222	3.21987	6.56671	0	9.19337	4.82103	17.4971	10.5763	11.6754	19.9968	13.9526	4.62691	5.57023	4.86563	8.16945	7.99845	4.25374	8.82718	2.79205	1.3093	2.61762	7.33785	9.44729	6.01443	5.1374	5.88537	11.6539	4.75632	12.1527	9.77653	5.23632	4.89569	9.25529	9.99412	12.4711	7.81083	11.7836	10.4524	7.31948	15.3929	11.2797	17.2075	14.0111	7.9002	20.2055
MSTRG.1580.1	1	56728130	56728631	+	1.25369	4.88233	0	11.0337	0	0	0	0	0.65976	0	0	0	0.90495	0	0.816753	0	6.31836	11.4726	3.62881	15.3152	13.6084	9.53696	17.5408	3.90846	4.00623	2.86844	2.01953	2.31816	9.14438	5.0826	6.80562	3.18145	15.4659	18.5561	6.75359	11.1669	1.09394	5.43396	0	2.30839	2.44337	0.698889	3.64203	32.087	15.2037
MSTRG.15808.1	3	52487038	52488650	-	0	0	0	0	0	0	0	0	0.967451	0	0	0	0	0	0	0	13.8976	7.3601	13.3029	14.9718	8.31457	4.66156	16.7189	11.4625	0	4.20619	0	5.66546	0	3.72648	3.32651	0	0	0	0	0	0	0	0	0	0	0	0	0	0
MSTRG.15809.1	3	52490860	52491125	+	0	0	0	0	0	0	0	0	0	0	0	0	0	0	0	0	10.6801	5.28884	11.1525	20.9192	8.36458	27.356	16.1725	2.40238	0	1.17541	1.24133	5.69954	0	0	2.78877	0	0	0	0	0	0	0	0	0.945917	0	0	0	0	0
MSTRG.15810.1	3	52494455	52496018	+	0	0.510234	0	0.201791	0	0	0	0	0	1.26751	0	0	0	0	0	0	24.8441	22.5555	33.1829	53.5289	22.3991	20.9301	28.2302	10.0072	0	3.49732	3.69344	16.3931	3.04069	5.57721	6.63814	0	0	0	0	1.48528	0	0	0	0	0	0	0	0	1.01111
MSTRG.1582.1	1	56753976	56782250	-	52.2238	44.6706	55.106	35.3333	40.4406	39.9673	50.7481	53.6813	65.6157	61.3489	54.2939	58.8679	34.3982	49.7582	50.6088	49.5494	37.8347	48.9105	35.901	43.8604	46.0585	24.8295	40.1875	41.7203	47.979	53.2717	44.166	41.845	42.8534	50.2837	50.7929	44.7277	189.696	172.953	196.929	190.296	57.531	45.9788	58.734	48.0791	43.681	44.0334	48.0423	145.023	136.022
MSTRG.15825.1	3	53689228	53691361	-	9.22732	1.46672	4.4869	0	15.0759	13.1764	8.5396	9.03319	22.1985	7.28714	17.4781	16.4397	6.66055	20.6863	6.87018	13.4527	1.66086	5.2775	3.8155	0.894617	4.76952	13.3701	2.76649	0	1.40411	3.01601	0	0	0.874075	0	0	0	0	1.95108	0	4.26958	10.3519	15.7122	18.5761	4.04524	4.28178	8.0833	11.4882	1.34951	1.45327
MSTRG.15827.1	3	53955953	53958823	+	0	0	2.02236	0	2.83129	1.23728	1.283	0	0	0	0	0	2.14434	0	0	1.26323	6.23824	8.49536	12.8981	6.72043	15.2273	7.53281	6.23463	1.54356	15.8217	10.573	7.17812	9.15506	7.22273	8.02903	14.3345	7.53865	10.8585	4.397	10.6687	6.41469	0	1.07301	1.07342	1.21553	0.643302	1.65606	0.958891	8.1101	3.27512
MSTRG.15858.1	3	56327968	56329017	-	0	0	0	0	0	0	0	0	0	0	0	0	0	0	0	0	0	0	0	0	0	0	0	0	0	0	0	0	0	0	0	0	28.9732	21.4063	7.19161	19.8185	0	0	0	0	0	0	0	2.84734	0.613251
MSTRG.15861.1	3	56569573	56570377	+	14.3008	18.2695	10.0961	10.2554	17.1633	18.5304	8.23509	18.874	10.592	10.2481	15.3226	15.2437	16.8223	13.0616	25.5346	14.1893	43.3775	43.6227	32.1951	43.8547	41.2033	53.7224	44.464	39.63	58.6752	53.3219	39.2478	61.3744	59.7059	42.946	51.7544	53.764	14.5201	20.383	11.413	12.8667	19.411	14.9223	14.9281	9.75248	22.7101	17.716	10.2579	10.8449	8.17509
MSTRG.15862.1	3	56571762	56572415	+	16.6114	22.3192	31.1517	40.273	13.1434	13.315	13.807	13.7459	14.5147	11.2622	10.5782	13.8312	23.5287	21.7821	18.7853	13.994	46.5979	39.0786	38.1025	38.288	43.6604	71.5272	66.6552	60.5811	84.1308	69.3207	75.7325	60.6586	62.348	54.6379	55.5792	58.8568	11.1698	13.9171	13.5072	11.6744	8.75149	14.2641	10.1926	19.6213	15.0674	17.4722	17.6031	16.0435	16.5859
MSTRG.15863.1	3	56591998	56606751	-	0	1.10181	0	0	0	0	0	0	0	0	0	1.89994	0	2.77495	0	0.631613	0	0	0	0	0	0	0	0	0	0.755218	0	0	0	0	0	5.02577	6.78657	7.32833	2.13374	1.60367	0	0	0	0.607763	0	1.10404	0	6.08258	6.55023
MSTRG.15865.7	3	56901234	56902028	-	0	0.32351	0	0	0	0	0	0	0	0	0	0	0	0	0	0	4.39597	2.32809	11.7821	5.9197	1.578	0	3.66118	3.62572	4.33582	3.10443	2.3418	3.58411	6.55495	5.89365	8.41773	5.9026	1.59412	0	0	0	0	0.630108	0	0	0	0	0	0	0
MSTRG.15867.2	3	57011537	57013108	-	5.80127	0	5.26576	0	5.52903	0	5.01098	10.6012	11.1941	8.01757	6.99273	0	4.18753	0	6.29901	2.46687	4.87289	15.484	5.59727	9.1867	3.4984	9.80687	8.11678	3.01431	8.23922	2.94962	6.23007	2.38377	3.84676	0	3.49912	0	7.95182	2.8622	10.4171	7.82925	5.06204	2.09541	4.19243	3.56058	3.76878	1.078	1.87255	9.89853	2.13191
MSTRG.15891.2	3	58565372	58565908	+	11.9571	6.3354	6.20189	12.7784	10.8533	7.11436	10.3282	10.9251	14.3828	9.44292	19.2171	14.2021	13.9739	11.4883	19.289	13.8007	5.02178	3.90786	3.29617	2.31855	5.15042	5.77516	2.38994	1.77509	1.213	6.948	2.75161	4.21133	3.02042	0	4.12118	0	3.12182	5.05655	7.36141	3.68845	2.98098	8.63773	9.87549	8.38713	8.87757	8.25272	8.8218	3.49748	7.53277
MSTRG.15897.1	3	59027639	59036574	-	0	0	0	0	0	0	0	0	0	0	0	0	0	0	0	0	0	0	0	0	0	0	0	0	0	0	0	0	0	0	0	0	5.23943	4.24326	7.20697	3.0952	0	0	0	1.17303	3.10404	5.3272	2.77609	4.89158	5.26767
MSTRG.15902.1	3	59435695	59436013	-	0	0	0	0	0	0	0	0	0	0	0	0	0	0	0	0	0	0	0	0	0	0	0	0	0	0	0	0	0	0	0	0	26.423	36.1408	15.2305	35.3813	0	0	0	0	0	0	0	1.31567	0
MSTRG.15903.1	3	59436077	59438611	-	0	0	0	0	0	0	0	0	0	0	0	0	0	0	0	0	0	0	0	0	0	0	0	0	0	0	0	0	0	0	0	0	14.6082	15.7743	3.06194	7.47917	0	0	0	0	0	0	0	0.727379	0.783303
MSTRG.15903.2	3	59437124	59439095	-	0	0	0	0	0	0	0	0	0	0	0	0	0	0	0	0	0	0	0	0	0	0	0	0	0	0	0	0	0	0	0	0	12.5601	8.84527	4.29237	12.259	0	0	0	0	0	0	0	2.03935	0
MSTRG.15905.1	3	59498150	59498932	-	9.21251	14.7351	18.4228	12.7953	63.6563	69.0653	59.6813	19.7284	6.96918	7.95752	7.63439	12.1521	15.3778	15.1671	20.631	10.2832	0.362729	0	0	0	0	0	0	0	0	0	0	0.354887	0.381794	0	0	0	0.789225	0	0.620343	0.466236	3.51688	4.36739	1.24831	1.06017	0.74811	0.320979	1.11512	2.35785	1.90435
MSTRG.15909.1	3	59811747	59812277	+	4.98841	7.06425	6.17445	11.774	4.3221	5.66631	0	3.72919	8.11418	10.0279	7.65282	1.74021	9.16562	12.7083	12.4085	6.94215	2.85689	1.03749	1.31263	0	0.82042	0	0	2.82758	0	0.691726	0.730517	1.11805	3.00705	0	0	0	4.97282	0	2.93153	2.20328	4.74846	2.9484	5.89908	2.78334	4.12453	5.56174	2.63483	2.78561	0.999925
MSTRG.15926.2	3	61027653	61034581	-	0	0	0	0	0	0	0	0	0	0	0	0	0	0	0	0	0	0	0	0	0	0	0	0	0	0	0	0	0	0	0	0	23.2442	15.6873	26.9487	20.5973	0	0	0	0	0	0	0	19.5309	10.2826
MSTRG.15926.3	3	61029197	61034576	-	0	0	0	0	0	0	0	0.168072	0	0	0	0	0	0.0687304	0	0	0	0	0	0	0	0	0	0	0	0	0	0	0	0	0	0	16.1367	15.7913	17.308	16.7817	0.107005	0.132883	0.132934	0	0	0.0683628	0	12.0523	6.89508
MSTRG.15931.1	3	62469009	62471689	-	0	0	0	0	0	0	0	0	0	0	0	0	0	0	0	0	0.685958	0	0	0.36949	0.49247	0	0	2.54595	0	1.66088	0.438504	0.335564	2.52704	1.10359	0.985143	0	0	0	0	0	0	0	0	0	0.353688	0	0	0	0
MSTRG.15931.4	3	62470094	62471385	-	0	0	0	0	0	0	0	0	0	0	0	0	0	0	0	0	0	0.460652	0	0	0	0	1.12689	1.25547	4.28958	2.45705	1.94613	3.97139	2.13625	0	2.91478	0	0	0	0	0.652181	0	0	0	0	0	0.448992	0	0	0
MSTRG.15934.2	3	63272639	63275279	+	0	0	0	0	0	0.81307	0	0	0.342447	0	0	0	0	0	0	0	0	0	0	0	0	0	0.455227	1.01434	0	0	0.524117	0	0	0	0	0	99.8984	104.984	60.9945	93.265	0	0.705121	1.41078	0.399387	0.422741	0.362757	1.26026	56.6259	30.1311
MSTRG.15936.1	3	63689429	63690405	+	3.83137	1.70523	3.12993	5.22657	2.92126	0.957447	0	2.10043	1.61302	1.05902	1.8473	1.47023	0.553119	0.429469	1.99685	1.95505	6.27555	5.25918	2.21798	6.24058	2.77256	3.88609	13.9376	8.36118	5.71356	15.1947	8.64058	8.50137	7.1135	15.5328	15.2522	11.6673	1.05033	1.13418	4.12789	1.86146	1.33726	4.98198	2.49195	5.64368	3.48465	2.9902	2.96808	1.56896	5.06878
MSTRG.15943.1	3	64293767	64295024	-	0	0	0	0	0	0	0	0	0	0	0	0	0	0	0	0	0	0	0	0	0	0	0	0	0	0	0	0	0	0	0	0	15.279	18.3319	9.34076	12.0348	0	0	0	0	0	0	0	21.5555	24.5782
MSTRG.15953.1	3	64729121	64731368	+	8.67216	3.50884	19.3213	21.1624	0	1.97013	0	2.16102	23.2337	15.2539	9.50295	15.1264	14.7959	8.83714	7.19056	4.02289	1.98664	0	0	0	0	0	1.10305	0	0	0	0	0	0	0	0	0	0	0	1.69879	0	0	0	0	0	0	0	0	0	3.47666
MSTRG.15981.1	3	67295593	67297123	+	0	0	0	0	0	0	0	0	0	0	0	0	0	0	0	0	0.41994	0.76251	1.92947	1.3572	1.20595	0	0	0	1.42009	0.508391	0.5369	0.821723	0.884024	1.35123	0	0	3.65482	0.986643	1.43637	2.69886	0.581654	0.722319	0	0.409129	0.433052	1.11481	0	1.36487	1.46981
MSTRG.15988.1	3	67891231	67892013	-	0	0	0	0	0	0	0	0	0	0	0	0	0	0	0	0	1.21822	0.368666	2.79863	3.4997	2.91533	0	0	0	0	1.47481	3.63421	1.98648	0.854835	0	0	0	0	0	0	1.0439	0	0	0	0.39562	0	0.359335	0	1.3198	1.42128
MSTRG.15992.1	3	68132403	68133748	-	0	0	0	0	1.41565	1.85592	0	0	0.781672	0	1.79041	0	0	0	0.967674	0	0	0.849536	0	0	0	0	1.0391	2.31534	0	0	0	0	0.984918	0	0	0	16.2878	10.9925	12.8025	13.2303	0	0	0	0.911645	0	0.828032	0	27.3716	22.9258
MSTRG.15994.1	3	68589381	68601036	+	0	0	0	0	0	0	0	0	0	0	0	0	0	0	0	0	0	0	0	2.1468	0.572268	0	0.885163	1.97232	0	0.965	0.509558	0.779876	1.25851	0	0	0	14.7419	17.7916	12.269	16.9054	0	0	0	0	0	0	0	16.192	9.7647
MSTRG.15997.1	3	69162897	69165434	-	10.626	12.586	27.5352	34.9942	8.49387	10.2789	8.88233	13.154	22.0071	14.2118	14.0478	15.7841	12.3712	17.2901	11.1655	12.6808	0.863756	1.56837	0.992158	3.72209	0	1.73834	1.43876	0	2.92093	1.04569	0	1.69017	0	1.38964	1.24049	0	119.339	116.69	73.8603	102.697	6.58008	9.65709	8.17453	11.3605	16.0331	10.7007	11.9493	75.7983	49.8825
MSTRG.16000.1	3	69308077	69311007	-	0	0	0	0	0	0	0	0	0	0	0	0	0	0	0	0	0	0	0	0	0	0	0	0	0	0	0	0	0	0	0	0	29.3735	23.444	21.0804	20.3703	0	0	0	0.57185	4.23702	1.0388	2.70669	29.5696	15.4079
MSTRG.16018.1	3	71485444	71490992	-	12.2497	14.5386	22.2379	19.9447	7.0049	9.18348	3.17428	2.2385	6.0167	7.90045	7.87495	8.61786	7.66323	10.5271	3.7242	7.29249	10.8038	10.7427	8.27325	9.97623	15.5128	12.4246	18.2816	11.4568	17.3976	11.2109	19.0749	12.0803	10.2887	11.5877	10.344	12.4343	7.83565	4.83495	3.5194	3.96765	2.13775	2.65474	0	3.50856	4.24426	2.27626	0	5.85236	11.7043
MSTRG.16018.2	3	71486808	71490992	-	5.97853	3.80124	2.32571	0	8.13996	6.40292	2.21318	0	4.49462	2.36073	0	1.6387	2.46599	1.91471	4.4513	6.5372	1.0761	2.9309	4.94425	5.79637	0	0	9.55976	2.66264	1.8195	0	11.0065	7.36982	5.66328	3.46252	9.27266	0	4.68274	2.52827	5.52106	2.76634	2.98098	0	1.85165	0	2.21939	2.85671	0	0	5.64957
MSTRG.16025.1	3	72769904	72771456	+	0	0	0	0	0	0	0	0	0	0	0	0	0	0	0	0	0	0	0	0	0	0	0	0	0	0	0	0	0	0	0	0	2.03229	1.09726	0	1.80087	0	0	0	0	0	0	0	4.55368	4.08649
MSTRG.16028.1	3	73216316	73218601	+	3.12348	0.434427	0.531591	14.0885	0	0	1.01174	2.14044	0.821873	0	0.941244	0.749119	0	0	1.01744	0	0	0	0	0	0	0	0	0	0	0	0	0	0	0	0	0	1.07034	3.46735	0	1.26461	0.681366	7.61531	3.38588	32.59	26.8863	29.601	21.9285	7.99425	6.8871
MSTRG.1603.1	1	57350837	57353502	-	0.685546	0.254264	0	0	0	0	0	0	0.962058	0.631633	1.10179	0	0.329898	0.512298	0.595492	0.874541	1.15167	1.30698	2.64575	2.17122	0.826823	0	0.639449	0.712412	0.486821	0	0	0	0.303052	2.77928	0	1.15979	3.13227	2.02938	1.47721	2.96063	2.39276	1.48571	1.48628	0.841518	1.18763	1.01912	1.77026	2.33945	2.51932
MSTRG.1603.3	1	57350897	57352708	-	1.96017	0.311577	0	0	0.533768	2.79909	1.45127	0.767574	1.76837	3.87005	2.02522	4.29823	0	0.627775	1.45944	1.78612	6.35073	2.56253	2.4316	8.74207	0	2.84024	1.56717	0.872996	1.19311	2.56279	2.7065	3.10672	3.34226	0	1.0134	1.42122	2.30299	0.828942	1.81018	4.53498	4.88685	3.03433	3.0355	2.74988	2.54684	3.4343	2.71162	2.29343	2.46976
MSTRG.16035.1	3	74277496	74278772	+	0	0	0	0	0	0	0	0	0	0	0	0	0	0	0	0	0	0	0	0	0	0	0	0	0	0	0	0	0	0	0	0	62.6061	54.4128	18.0034	41.495	0	0	0	0	0	0	0	10.2644	1.22817
MSTRG.16048.1	3	76202495	76203429	-	1.58284	0	1.07755	0	4.52569	1.97774	0	6.50808	2.49894	6.56265	3.81585	1.51849	2.28509	6.20988	4.12476	8.07684	10.9687	11.7689	9.1631	13.965	10.0224	4.01362	9.96577	7.40193	10.1161	13.279	8.92415	11.7072	13.6444	9.62554	14.3207	8.03347	13.0176	2.3428	10.2321	10.2536	17.9549	13.7213	15.4424	12.6293	22.6224	16.7652	15.3275	3.24091	17.4504
MSTRG.16063.1	3	79207845	79210505	+	0	0	0	0	0	0.395853	0	0	0	0	0	0	0.457371	0	0	0	0.39917	1.44959	0.917018	0.645037	0.859729	3.21338	1.77306	1.48153	1.34986	2.41623	1.27586	0.976351	2.31083	1.2844	0	0.803967	0.434257	0	0.682665	0.513076	0.829329	0	0	0.58334	0.617451	0	0	0.648683	1.74639
MSTRG.16063.2	3	79207861	79210254	+	0	0.285808	0.233154	0	1.30566	1.28379	0.887491	1.64288	0.630823	1.41999	0.206413	0.492842	0.370825	0.287927	0.334684	0.218453	7.22791	10.1859	10.9046	11.9705	14.4057	14.7636	11.2609	16.2828	10.5795	13.0602	11.172	11.5046	5.67747	4.85968	3.71836	7.3875	3.05141	2.53461	2.21396	3.60525	1.04596	2.96893	1.29941	2.20714	2.00246	2.19563	1.65823	3.15562	3.96461
MSTRG.16064.1	3	79210567	79212568	+	0.819094	0.227847	0.278806	0	1.36615	2.55861	1.5919	1.12261	0.323289	0.566009	0	0.982237	0.295623	0.803376	1.73427	0.522453	4.38609	8.43255	6.22354	6.67075	15.5593	21.8083	16.0444	19.471	17.2316	20.9273	18.1425	24.7379	9.23324	9.9621	6.66964	9.35365	2.80683	2.12163	2.86808	4.14536	3.21624	3.10648	2.8857	2.38795	3.45879	1.94062	1.58634	3.56387	6.54696
MSTRG.16066.1	3	79559565	79560859	-	1.05659	3.52692	5.03504	0	0	0	0	0	0	1.46025	0	0	0	0	0	0.673938	3.32813	2.41724	0	2.15123	1.91149	8.03759	3.69578	1.64699	0	1.61165	1.70203	3.90742	4.20367	4.28353	1.91189	0	10.1379	20.3304	13.6603	23.9559	1.8439	0	1.14535	2.59396	3.43205	4.7121	0	6.49017	11.6486
MSTRG.16068.1	3	79752085	79753929	-	1.04403	1.16167	0.947658	0	0	0	0	0	0	0	0	0	0.502409	0.780189	0	0	0.876954	0	0	0.94474	0.629592	0	0.486915	0	2.96556	2.12333	2.803	0	0	2.82175	1.25944	0	5.72423	10.302	6.749	6.7632	0	0.754204	0	2.99032	6.33035	3.49207	2.02197	34.9154	25.3224
MSTRG.16086.9	3	83594929	83596314	-	15.636	8.15522	12.6403	12.1486	8.8482	10.9895	14.5611	16.7421	13.8856	11.4801	11.1906	10.3127	5.29056	14.7883	10.1865	14.025	4.61734	9.7813	8.48597	3.97939	6.62986	7.43405	4.44375	9.13993	5.20475	11.1797	7.08401	9.03503	4.53602	8.91424	4.42081	7.43981	4.01856	6.50902	5.26442	5.93493	8.52723	9.00101	10.5935	9.29682	7.30098	11.1681	10.4095	7.50354	8.61914
MSTRG.16090.1	3	84899125	84907146	-	0.362793	0	0	0	0.691536	0	0	0	0	0	0	0	0	0	0.472705	0	0.914206	2.07497	2.10021	1.47731	7.2197	7.35949	2.03039	10.1793	6.95595	7.19395	11.1039	5.36665	6.73579	4.41242	9.1906	9.20649	0	0	0	0	0	0	0	0	0.471375	0.80898	0	0	0
MSTRG.16095.1	3	86026497	86028577	+	0	0	0	0	0	0	0	0	0	0	0	0	0	0	0	0	0	0	0	0	0	0	0	0	0	0	0	0	0	0	0	0	33.0186	33.0134	18.744	40.0953	0	0	0	0	0	0	0	3.65352	0.491802
MSTRG.16097.1	3	86311603	86313982	+	0	0	0	0	0	0	0	0	0	0	0	0	0	0	0	0	0	0	0	0	0	0	0	0	0	0	0	0	0	0	0	0	0	0.458297	1.0008	1.0029	0	2.01311	0	16.7236	13.8796	8.45793	14.3921	0	0
MSTRG.16098.1	3	86361367	86364562	-	0	0	0	0	0	0	0	0	0	0	0	0	0	0	0	0	0	0	0	0	0	0	0	0	0	0	0	0	0	0	0	0	20.3251	20.6565	9.39754	24.7204	0	0	0	0	0	0	0	20.5384	16.3477
MSTRG.16099.1	3	86506402	86509369	+	0	0	0	0	0	0	0	0	0	0	0	0	0	0	0	0	0	0	0	0	0	0	0	0	0	0	0	0	0	0	0	0	27.3505	38.9309	25.4066	18.3606	0.79141	0.982802	0	0	0	0	0	26.9275	18.9986
MSTRG.16104.1	3	86849861	86850098	-	111.963	111.162	177.067	285.003	73.8753	64.5673	46.8674	40.1332	101.525	59.5142	83.051	62.7938	94.4951	93.644	125.684	83.5003	52.0867	68.9623	52.3509	38.5775	56.0919	56.781	75.9157	107.401	73.3914	69.626	83.2421	52.0223	66.2461	76.8156	71.6878	48.0827	35.4157	28.0447	37.1164	29.2906	76.6537	50.3954	46.6804	44.4025	42.5228	51.8529	55.0436	21.1612	28.4852
MSTRG.16105.3	3	86850223	86851650	-	3.15959	0.43945	5.9151	0	0.752829	0.986963	1.02344	1.08259	2.07844	2.18333	0	1.51556	0.570171	0.885417	3.08761	2.51915	0.497617	1.35533	1.14318	0	0	0	0	1.23128	0.841385	1.20486	1.27242	1.94743	1.57131	0	0	2.0045	0	0	0	0.639615	2.06773	0	0.856256	0.484805	0.513154	0.440341	1.52979	0.808666	0
MSTRG.16105.5	3	86850235	86851647	-	0.808593	0.899702	3.85325	0	0.770647	0	1.04766	2.21643	6.38289	4.47002	3.89864	3.87858	2.33466	3.17231	4.74103	2.06302	1.52818	1.38741	2.34048	4.93892	4.38852	8.20141	1.697	1.26042	0.8613	3.08343	5.21016	3.48867	5.36169	0	4.38942	0	2.21668	1.19682	1.74235	1.96426	4.23334	1.75237	0.876523	2.97768	1.0506	0.450763	3.132	0	0.891452
MSTRG.16107.2	3	86857273	86860655	-	0	0	0.431353	0	0	0	0	0	0	0	0	0	0.914741	0	0.412795	1.21246	1.59668	1.0872	0.917018	0	0	0	0.443266	0.987686	0	2.41623	1.53104	1.56216	0	0	1.14654	0	1.73703	0	0	0	0	1.37319	0	0	0.823267	1.4129	0	0.648683	0.698556
MSTRG.16123.1	3	87897198	87899711	+	0	0	0	3.49163	1.89057	0.826184	0.856715	0	0	0	0	0	0	0	0	0	0	0	0	0	0	0	0	0	0	0	0.53257	0	0	0	0	1.67796	46.2231	55.7851	39.8941	42.2982	0	0	0	0.405829	0.42956	0	1.92088	23.0157	13.1216
MSTRG.16135.1	3	88933705	88936130	-	1.52086	1.22216	0.575196	0.0371808	0	0.211143	0	0	0	0	0.203691	0	0.243956	0.473548	0.22018	0.107786	5.00345	3.18944	4.15758	3.21118	2.13999	0	0.709298	1.31705	0.719998	0.773273	0.408319	1.24986	1.56872	2.05525	1.52888	2.57296	0.463255	0.500236	1.4565	1.64201	0	0.366221	0	0.207431	0.219561	0.188406	0	1.211	0.372602
MSTRG.1614.1	1	57940557	57942199	-	0	0.636191	0	0	0.544934	0.714413	0	0	0	0	0	0	0.412718	0	0	0	0	0.327018	0	0	0	0	0	1.78252	0	1.3082	0	0	0	0	0	0	16.4582	18.6183	18.4805	18.5194	0.997817	0.619563	0	0.350926	1.11434	1.27496	0.553669	21.0727	23.3232
MSTRG.16155.23	3	91461045	91463319	+	0.622404	0.230845	0.282475	0	0.790927	0	0	0.568689	1.52853	0.573457	0	1.19419	1.19805	0.930225	1.35161	0.529328	0.5228	0.711959	0	0	2.252	2.10431	0	0.646795	0.441983	0.316458	0.334204	0.255749	1.10056	0	0.750822	0	1.13751	0	0	0	0.724124	0.899244	0	0.76401	0.539124	0.462625	0	0.424795	1.37237
MSTRG.16157.1	3	91685598	91691375	-	9.35262	6.93762	5.3058	21.264	2.97124	7.79063	2.01963	10.6818	9.02341	4.30856	7.51564	4.48617	7.87616	8.73634	6.09304	10.9368	0	1.78306	2.25593	2.11579	2.82	0	3.2714	0	0	0	1.25549	1.92152	0	0	0	0	102.557	96.9011	83.9704	93.4033	0	5.06722	5.06917	1.91341	3.03795	0.868961	0	65.4282	61.8661
MSTRG.16160.1	3	92151309	92152861	-	2.46962	6.28088	5.76424	5.89952	0	0.881642	0	0	7.79789	1.95035	3.40209	1.35383	3.05596	3.16373	2.29843	6.75098	0.444515	0.403566	0	0	1.27652	1.78921	1.48086	3.29965	0.751599	1.07628	0	0	0.467879	0	0	1.79059	21.2778	18.7989	34.2096	25.7112	0.615692	0	0	0.866141	0.458394	0	0	77.2938	91.7934
MSTRG.16168.1	3	92632582	92635396	+	0	0.873848	0	0	0	0	0	0	0	0	0	0	0	0	0	0	1.48427	4.4918	4.54644	0.533	5.68322	1.99143	4.39529	3.6726	5.85585	1.19793	3.16277	3.87249	2.08305	3.18393	1.4211	3.98595	16.1474	12.7867	3.38456	9.53909	0	0	0	3.85615	3.06123	5.69153	6.084	15.2764	11.2559
MSTRG.16168.2	3	92632592	92638757	+	0.120789	0	0	0	0	0	0	0	0	0	0	0	0	0	0	0	2.73938	3.03971	1.74812	2.45927	3.93338	2.45027	2.535	1.50627	2.05859	2.5794	4.08607	2.08457	3.20374	2.93814	3.05992	4.90434	9.93391	12.8723	10.6712	14.28	0.421588	0	0.523744	5.78253	6.74842	9.69632	9.12331	21.022	17.3116
MSTRG.16183.1	3	93657960	93658299	-	0	0	0	0	0	0	0	0	0	0	0	0	0	0	0	0	0	1.00632	0	0	0	0	2.46174	0	1.87416	0	1.41714	0	0	0	0	0	28.9405	13.0212	22.7477	4.27417	0	0	0	1.07989	0	1.96169	1.70378	12.6089	11.6386
MSTRG.16184.1	3	93679505	93680035	+	0	0	0	0	0	0	2.00062	0	0.812586	0	0	0	0	0	0	0	0.486371	3.09097	3.35204	8.38345	4.19017	1.95768	1.6203	1.20345	0.822371	1.76644	0	0	4.60741	0	1.39701	1.9592	0	0	0	0	0.673667	0	1.67381	0	0.501557	0	0	0	0.85116
MSTRG.16184.2	3	93679721	93681687	+	1.75947	0	0	0	0	2.19843	0	0	0	0	0	0	0	0	0	0	1.10843	1.00632	7.63919	1.1941	0	0	1.23087	0	1.87416	4.02567	2.83428	3.25339	5.83342	0	0	0	0	0	0	1.42472	0	3.8131	0	0	1.14303	0	0	0	0
MSTRG.16185.2	3	93688017	93691191	+	0.0662502	0	0	0	0.378847	0	0	0	0	0	0	0.127113	0	0	0	0.0845145	11.9365	11.0643	16.4915	20.143	1.43825	4.03178	3.80042	4.33733	1.41137	2.12213	2.98818	1.71502	4.83228	4.02879	6.23372	5.04363	1.63457	0.196117	0.428266	0.751041	0	0.143577	0.287264	0.731909	0.516471	0.738645	0.513227	0.406947	0.292156
MSTRG.16209.2	3	96842546	96850749	+	1.53542	2.56263	1.04526	12.8375	0	1.91848	0	0	1.61604	0	1.85076	0	0	0	3.00088	0	0	0	0	0	0	0	1.07413	0	0	0	0	0	0	0	0	0	2.1046	0	3.3085	3.72989	1.33976	1.66377	3.32882	5.65425	2.99244	1.71189	0	1.5719	3.38551
MSTRG.16211.1	3	97019483	97022316	+	0.937401	0	1.2763	0	0	0.780844	0	3.426	0	0	0	0	0.902191	0	0	0.398609	0	0	0	0	1.13058	0	0	0	0	0	0	0	0	0	1.13081	0	20.5584	18.4996	12.1194	13.663	0.545301	0	0	0.767116	1.21796	0.696759	0	14.0752	6.88973
MSTRG.16211.2	3	97019539	97027888	+	0	0	0	0	0	0	0	0	0	0	0	0	0	0	0	0	0	0	0	0	0	0	0	0	0	0	0	0	0	0	0	0	8.20333	7.75091	2.41798	9.0865	0	0	0	0	0	0	0	1.53174	2.47427
MSTRG.16211.3	3	97019601	97021157	+	0.535191	0	0	0	0	0	0	0	0	0	0	0	0	0	0	0	0	0	0	0	0	0	0	0	0	0	0	0	0	0	0	0	2.93435	4.75289	2.30645	2.60021	0	0	2.32061	0	0	0	0	1.09582	3.5402
MSTRG.16212.1	3	97615861	97618504	-	20.6331	24.8398	15.6582	37.8068	16.1187	20.2865	21.0362	21.3249	18.1565	18.6989	17.1241	22.7146	37.1119	29.5738	16.7475	17.6914	8.94971	5.41684	7.83248	6.88678	11.6267	17.1539	16.5639	15.8177	14.4118	17.542	10.8975	15.0107	12.5601	16.4555	18.3617	13.7338	58.4183	71.0921	32.7984	52.04	18.2991	24.1905	19.7999	17.8538	14.0635	15.4621	17.6873	52.6354	31.3244
MSTRG.16215.1	3	98003406	98003768	-	1.66649	3.70853	0	0	3.17657	0	2.1592	0	1.754	0	4.01751	0	0	0.934007	0	0	16.7976	10.4845	7.23549	27.144	1.50744	0	1.16582	2.5977	1.77512	0	2.6845	5.13577	7.73521	3.37807	0	0	13.7056	19.7329	30.5229	28.3381	13.0872	1.8058	1.80649	21.4792	21.6526	0.929011	14.5237	15.3548	27.5589
MSTRG.16217.1	3	98110372	98113135	-	0	0	0	0	0	0	0	0	0	0	0	0	0	1.30179	0	0	0	0	0	0	0	0	0	0	0	0.885723	0	0	0	0	0	0	4.7756	5.15682	3.75369	2.82119	0	0	0	1.42558	0	0	0	10.7005	11.5232
MSTRG.16228.1	3	98813784	98814423	-	3.35114	16.7793	18.2508	19.4165	12.7755	9.77013	7.23656	3.06193	1.1757	6.17521	5.38587	6.42977	10.4821	10.017	11.6437	9.97501	2.11114	3.83333	8.08325	0	6.06261	5.665	3.12581	3.48247	2.37972	5.96355	4.49855	2.0655	5.18491	2.26432	0	5.66939	3.06228	4.9601	3.6105	4.52262	5.84824	3.63128	8.47624	3.42798	4.35412	3.7363	2.16338	4.57436	0
MSTRG.16232.1	3	98985830	98987722	+	0.222561	1.48583	0	0	0	0	0	0	0	0	0	0	0	0.249474	0	0	0	0.509168	0	0	0	0	0	0	0	1.01844	0	0.274354	0	0	0	0	181.818	163.391	120.372	168.323	0.388401	1.44699	0.482516	0.81959	0.867515	0.24814	0.862065	105.266	65.2676
MSTRG.16240.1	3	99493019	99493857	+	33.109	45.1182	98.7688	48.6199	36.8736	43.6933	33.74	34.6704	63.0388	39.0742	41.2542	62.098	45.6499	75.0596	47.0174	52.2026	44.0594	42.5539	44.1483	49.4848	49.1299	71.6916	77.0333	55.6689	51.5138	53.9069	47.3417	52.7371	41.935	40.7208	29.6186	37.7617	39.7735	39.6448	35.2706	27.7136	29.2147	47.5669	41.9395	32.4221	28.5178	25.7156	24.4961	44.9404	49.2159
MSTRG.16241.1	3	99498502	99499959	+	0	0	1.41668	0	0	0	0	0	0	0	0	0	0	0	0	0.663675	1.96647	2.38042	0	0.706157	3.76477	0	0.727901	0	1.10832	1.58711	0.838055	0.641319	0	0	1.88277	0	29.9505	15.4007	14.5733	24.4336	0	1.12748	0	1.27723	2.02787	0.580043	1.00757	7.45656	2.29424
MSTRG.16265.1	3	102864398	102873950	-	0	0	0	0	0	0	0	0	0	0	0	0	0	0	0	0	0	0	0	0	0	0	0	0	0	0	0	0	0	0	0	0	17.4995	20.996	12.2266	21.8244	0	1.53712	1.53771	0	0	0	0	2.90448	3.12779
MSTRG.16266.1	3	102881581	102883311	-	0	0	0	0	0	0	0	0	0	0	0	0	0	0	0	0	0	0	0	0	0	0	0	0	0	0	0	0	0	0	0	0	10.0859	6.22344	7.92767	7.66062	0	0	0	0	0	0	0	0	1.15889
MSTRG.16271.1	3	103576578	103578557	-	0	0	0	0	0	0	0	0	0	2.11409	0	0	0	0	0	0	18.3097	0	0	0	0	0	0	0	0	0	0	0	0	0	0	0	0	0	0	0	0	0	0	0	0	0	0	0	0
MSTRG.16275.1	3	104120820	104121091	+	0	0	0	0	0	0	0	0	0	0	0	0	0	0	0	0	0	0	0	0	0	0	0	0	0	0	0	0	0	0	0	0	43.3842	37.9241	34.1006	51.2586	0	0	0	1.8501	0	0	0	16.9731	8.3082
MSTRG.16276.1	3	104126726	104128230	+	0	0	0	0	1.99346	0	5.42003	1.43333	0	0	0	1.00328	0	0	0	0	0.658834	0.598142	0	1.41952	0	0	1.46323	1.63019	0	0.797602	0	0	0.693463	0	0	2.65391	22.9359	29.4105	14.6477	14.3962	0	1.13323	0	2.56749	4.75584	3.49801	0	17.1305	6.91785
MSTRG.16279.1	3	104813823	104816941	+	0	0	0	0	0.273229	0	0	0	0	0	0	0	0	0	0	0	0	0	0.414902	0	0	0	0	0	0	0	0	0	0	0	0	0	0	0.424326	0	0.23214	2.00122	1.86389	2.17537	33.9591	36.6898	37.3969	29.149	2.64146	2.21242
MSTRG.16282.1	3	105270272	105272009	+	0	2.03638	0	12.4831	0	0	0	0	0	0	0	0	0	0	0	0	0	0	0	0	0	0	1.28033	0	0	0	0.737039	0.564017	0.60678	0	0	0	1.2543	0	0	0	3.99238	0.991577	1.98392	1.12328	5.35032	3.06076	1.77224	1.87365	3.02656
MSTRG.16288.1	3	105810093	105813714	+	1.49075	0.829361	1.35314	0	1.89439	1.24178	2.57534	1.3621	1.04602	0.686758	0	1.90685	1.07607	3.06354	1.61866	1.26782	0.626092	0.284208	0	0.674487	0	1.26003	0	0	0	1.13695	0	0.306278	0.3295	0	0.899167	0	17.0281	13.9745	13.9198	13.6808	0.433597	0	0	0.91496	1.29128	0.277014	0.962378	12.2094	9.31324
MSTRG.16288.2	3	105810116	105810869	+	0	0	0.885985	0	1.24037	1.62614	0	0	0.684894	0	0.78437	1.24853	0	0.729415	0	0.41506	0	0	0	0	0	0	0.455227	0	0	0	0	0	0	0	0	0	8.02755	7.70522	4.20652	6.84997	0	0.705121	0	0.399387	0.845483	0	1.26026	5.99568	2.15222
MSTRG.1629.1	1	59123806	59124497	-	9.58162	6.4729	5.59102	6.47516	5.87055	6.84119	6.20725	7.50403	11.1653	8.51282	6.59971	7.87888	11.8565	12.6582	7.57985	8.73081	4.74273	7.0459	6.93351	6.96726	4.33357	3.47088	5.26665	3.2005	5.83211	3.13182	3.30745	5.9057	4.99201	4.16196	4.95367	3.47357	9.38111	8.10398	7.3737	8.86705	17.9157	20.0236	25.2245	21.843	21.7863	22.1288	16.5685	14.0133	12.8271
MSTRG.16292.1	3	106275635	106278047	+	0.553995	0	0.754284	0	1.05599	2.76883	1.43558	1.51855	1.16617	0	0	0	0.79978	0.620988	0	0	0.698008	0	0	0	0	0	1.55023	1.72712	1.18021	0	1.78483	0.682918	0	0	2.0049	0	21.2622	21.3195	15.5186	23.3269	0	3.60184	0	1.36008	1.43961	1.853	3.21876	3.40296	2.44306
MSTRG.16297.1	3	106686491	106686872	+	19.8539	22.091	16.8036	49.5867	18.4108	14.7502	15.2953	13.2376	11.2954	19.2814	14.2295	7.20684	24.789	25.2622	18.8772	22.5893	8.11298	8.59321	3.10634	13.1101	10.6783	13.6064	9.0092	8.36431	9.14511	9.0033	9.50819	4.63026	7.82778	15.2278	9.70959	5.44677	7.35508	1.58844	6.93745	1.73801	20.6015	18.6063	16.2868	9.22146	6.27472	5.38437	8.31374	6.59211	4.73263
MSTRG.16299.1	3	106872418	106874408	-	0	0	0	0	0	0	0	0	0	0	0	0	0	0	0	0	0	0	0	0	0	0	0	0	0	0	0	0	0	0	0	0	28.1527	35.2641	19.4731	17.9618	0	0	0	0	0	0	0	17.6626	14.4919
MSTRG.16307.1	3	107423365	107424811	-	0	0	0	0	0	0	0	0.814887	0	0	0	0	0	0	0	0	1.1237	2.72049	0.860494	2.21935	1.61347	4.52297	3.74349	1.85361	2.84997	3.17421	3.11277	2.56528	4.33678	1.20523	3.22761	2.26324	8.14979	8.80037	4.8044	9.14756	0.259403	0.322137	0.966781	11.6775	15.8367	13.7553	13.5302	5.78264	8.19373
MSTRG.16320.1	3	109639855	109641525	-	7.9002	1.90062	11.0471	15.5032	13.8379	16.5409	16.5989	18.1435	10.3376	12.984	12.8686	12.2902	8.32271	7.65886	7.78978	8.44388	5.91853	8.54845	6.79835	4.6371	3.47653	4.33137	5.67611	8.65357	4.54874	4.88532	3.43952	6.31699	3.39797	6.05941	4.63633	1.08368	7.0241	6.32068	5.52106	4.1495	9.68817	9.71745	8.79536	4.97986	6.10333	4.76118	4.96226	4.37185	6.59117
MSTRG.16343.1	3	111800237	111800505	+	0	0	0	0	1.45248	0	0	0	0	0	0	0	0	0	0	0	0.960086	0.871643	6.61685	2.06859	22.0568	19.3221	26.6536	4.75118	8.11671	13.9477	7.36491	18.7866	2.0211	9.26771	0	0	0	0	0	0	0	0	0	0	0	2.54874	0	0	3.36034
MSTRG.16348.1	3	112327493	112330401	+	0	0	0	0	0	0	0	0	0	0	0	0	0	0	0	0	0	0	0	0	0	0	0	0	0	0	0	0	0	0	0	0	0	0	16.6839	0	0	0	0	0	0	0	0	0	2.69562
MSTRG.16351.1	3	112415150	112417043	-	0	0	0	0	0	0	0	0	1.47768	0	0	1.34688	0	0.786869	0.914651	0	7.0757	4.01493	6.09566	10.4811	0	10.6801	5.893	8.75388	17.9457	6.42452	6.7848	10.3841	2.79285	5.69182	5.08091	3.56279	5.77324	4.15607	1.51262	1.13685	1.22506	3.04265	0	3.44677	1.82416	3.13064	4.07857	12.9359	3.09566
MSTRG.16373.1	3	113820942	113822407	+	0	0	0	0	0	0	0	0	0	0	0	0	0	0	0	0	0	0	0	0	0	0	0	0	0	0	0	0	0	0	0	0	29.1911	47.282	10.0383	21.5559	0	0	0	7.35236	4.32349	3.71001	1.2889	27.2531	8.80453
MSTRG.16376.1	3	114024200	114042378	-	0.759179	0	0	0	0	1.89716	1.96727	4.16196	0.799043	0	1.8302	2.91324	0	0	0.989178	0	1.91306	0.868414	0	1.03047	5.49378	0	2.12439	4.73358	3.23466	2.316	2.44588	1.8717	2.01361	6.15559	5.49491	0	16.6497	6.74206	13.087	25.8191	5.29951	1.64528	1.64592	13.0467	6.90477	11.8501	13.2327	21.7621	23.4353
MSTRG.16387.1	3	114809787	114810106	-	3.84334	2.1382	0.872141	13.5301	0	0	0	0	0	0	0	0	0	0.718018	0	0	5.6495	11.7236	9.27048	15.6502	15.065	25.9882	24.1981	29.9547	30.0217	23.4495	23.7327	28.4265	33.9797	36.3565	11.5908	42.2636	1.75603	3.79241	1.38026	1.03738	0	0	0	0	0	0.714178	2.48113	0	1.41239
MSTRG.16407.2	3	117000001	117001334	-	0.258159	0.861742	0	0	0.984176	0	0.668972	1.41528	1.08686	0.713571	0.622359	0.990649	1.11808	1.44689	0.33637	1.64665	0.325268	0	0.747242	0.35041	0	0	0	0.804828	0	0	0	0	0.342365	0	0	0	0	1.52843	1.11256	0.836172	0	1.11896	1.11939	0.316894	0.670849	0	0	2.11435	0.569227
MSTRG.16417.1	3	118512711	118514348	-	3.26398	1.4527	5.33284	0	0	0	0	0	0	0	0	0	0	0	0	0	0	0	0	0	1.18099	0	0	0	0	0.995733	0	0	0	0	0	0	0	0	0	0	0	0	0	0	0	0	0	0	0
MSTRG.16421.1	3	119014622	119014974	-	11.0328	5.16882	7.11549	11.2431	4.4274	8.70653	13.5424	19.1002	15.2792	11.2352	15.3985	14.4837	12.5744	7.81073	13.6187	20.0005	5.12136	4.64958	3.36153	2.36453	5.25255	8.83452	6.49955	5.43088	4.9482	6.20006	3.74157	4.29484	3.85039	0	6.30435	5.89424	4.7756	3.43788	6.25616	3.76159	15.2004	7.55059	10.0713	10.6918	8.29914	9.06378	7.87214	5.94473	5.12143
MSTRG.16430.5	3	119663292	119664270	-	3.2365	0	0.734435	0	5.14103	4.04395	6.98899	2.95718	8.51612	8.94592	6.50202	5.17484	4.6724	0.604646	3.51419	8.94564	0	0	1.56134	0	1.95174	0	1.50944	0	0	0	0	0	0	0	0	0	1.47876	0	0	0.873579	4.70681	1.16902	2.33893	2.64857	0.700861	1.80424	4.17875	1.10447	1.18938
MSTRG.16431.1	3	119923175	119926275	-	2.45974	3.64919	11.1634	12.9889	1.56287	2.04894	0	6.74237	4.31483	2.2663	3.95323	6.2926	9.4694	6.43344	6.40987	4.1838	4.13221	9.37887	4.74648	3.33871	8.89992	4.15811	4.58869	5.11227	5.24015	0	5.2831	9.09647	6.5241	0	0	4.16133	4.49543	2.42714	10.6004	2.65568	1.43087	0	1.77759	2.01291	2.13062	1.82829	0	3.35758	3.61573
MSTRG.16431.2	3	119924122	119926275	-	1.60139	0	2.18035	8.2214	2.03499	1.33394	0	0	0.561827	0	0	3.07256	2.31186	0.598348	0	0.680958	1.34512	0	0	0	0	0	1.49371	1.66415	0	0	0.859879	0	2.83164	0	0	0	0	0	9.20176	0	0	1.15684	0	0.655245	0.69356	0	2.06761	1.09296	0
MSTRG.16432.1	3	119930185	119933521	-	36.5537	38.613	47.2492	49.2743	17.6396	17.3443	14.3882	8.87822	22.4021	34.5317	11.1547	23.9701	29.3915	35.2688	24.7183	25.9717	48.3879	51.3403	41.5183	36.4269	32.6464	49.2779	37.5485	40.3904	45.3436	38.1121	26.0875	46.201	43.5676	30.0137	41.863	32.8774	17.7585	16.4366	13.9584	14.9869	12.9198	8.02215	15.0473	12.4955	12.625	9.8018	10.7534	14.211	12.2429
MSTRG.16432.2	3	119931244	119933521	-	25.3491	31.6095	31.5384	69.2371	11.6632	18.5671	13.5905	7.18803	13.8001	13.2885	9.48268	24.3184	22.0835	17.6366	18.2228	17.8414	31.9387	38.4954	22.771	31.4413	25.3018	26.5977	33.0209	25.8883	40.9677	25.3328	19.009	22.0893	31.299	19.4905	14.2352	31.0547	3.59442	11.6441	15.0681	10.6171	12.9663	12.3133	10.423	9.12034	9.08578	9.25842	9.31086	13.4232	11.5642
MSTRG.16440.1	3	120752825	120753656	+	0	0	0	0	0	0	0	0	0	0	0	0	0	0	0	0	0	0	0	0	0	0	0	0	0	0	0	0	0	0	0	0	18.9111	14.5862	9.55568	26.7324	0	0	0	0.302421	0	0	0	9.58445	9.77811
MSTRG.16456.1	3	121870179	121872904	-	0	0	0	0	1.55047	0	0	0	1.28418	0	0	0.780333	0.58714	0	0	0.518825	17.4225	23.7263	9.41763	7.17646	88.2928	96.9401	58.0414	101.434	123.033	81.8872	94.9962	80.2158	91.1518	89.0362	78.0081	103.208	13.3792	12.0394	7.88722	10.5384	0.709756	0	1.76348	0	1.58528	0.906892	0	14.1565	8.07082
MSTRG.16470.1	3	123019648	123022880	-	16.8806	9.8385	4.37781	14.1491	7.66114	8.03504	6.24898	11.0169	5.92232	6.66559	7.75142	7.71152	6.96279	5.40625	7.33156	10.2544	3.03839	4.59749	0	4.36433	1.45423	4.07658	4.49871	5.01202	10.2748	1.22612	5.17951	4.9545	2.13206	3.25884	0	4.07974	0	0	0	0	4.20844	5.22619	3.48547	4.93361	4.17768	2.68867	3.11358	0	0
MSTRG.1647.1	1	59867957	59868467	+	10.0283	4.01697	3.27693	2.11821	3.05846	4.00966	5.19729	5.49769	7.17731	4.43503	2.9011	2.30893	3.47458	10.3417	7.83987	2.55859	7.58111	2.29425	0	1.63342	2.17708	0	1.12248	1.25055	0	1.22372	0.646171	1.48344	0	0	0	0	4.39866	1.18745	0.864353	1.94889	2.80013	1.73865	3.47865	4.43156	2.60594	2.23617	0.776871	0.821327	1.76895
MSTRG.16484.1	3	124116201	124117584	-	2.70896	0	2.4589	0	0	2.25654	0	0	1.90081	2.49593	0	0	3.91082	1.01218	0	1.15193	1.13772	8.26332	2.6137	2.45133	4.90084	4.57942	3.79021	8.44537	19.237	11.0189	7.27299	8.90501	4.79009	0	6.53579	4.58297	0	2.67306	3.89149	2.92476	0	0	1.9577	0	1.17325	0	0	3.69778	3.98208
MSTRG.16521.1	3	126210230	126211346	-	9.28904	17.2262	9.27473	4.08764	1.18042	3.09507	0	3.39495	5.86609	8.55854	2.98582	2.37636	5.36409	8.32987	11.2964	1.57999	22.6273	10.6256	19.7173	15.9707	11.2033	25.1246	25.1269	28.9592	27.7047	16.0581	15.961	23.6649	14.7827	20.0847	17.929	6.286	13.5813	7.33276	8.00637	18.0522	2.16143	1.34207	0	0.760163	0	0.690444	0	2.53594	4.09637
MSTRG.16525.1	3	126528447	126528738	+	87.7475	149.186	88.8867	303.963	92.3272	194.719	156.439	38.4839	60.585	71.7921	52.4615	40.4063	63.8455	118.817	94.2091	73.4315	12.3825	4.01493	4.06377	11.4339	34.2891	42.7203	52.0549	24.0732	20.9367	25.6981	12.4388	18.1722	4.65475	14.2295	7.62136	7.12557	3.84882	8.31213	7.56309	6.8211	3.67518	31.9478	1.52191	9.47861	10.9449	8.60926	12.2357	10.0613	12.3826
MSTRG.16530.1	3	126693596	126694320	+	1.69637	3.14585	1.53978	9.08226	0	1.41306	0	0.774985	0.595149	0.781483	0.681591	0	1.22449	1.90151	1.84192	0.721346	0.356225	0.970228	0	0.76752	1.02298	2.86766	1.58231	3.5257	2.40926	0	2.2772	0	1.87474	1.14621	1.02319	1.43494	0.775074	0.836946	4.87376	1.8315	0.493403	0.612726	0	23.9467	20.5715	20.1743	26.2829	2.31557	1.2468
MSTRG.16545.1	3	127402866	127404353	+	1.03004	0	0	0	2.94511	0	0	4.23516	1.08413	2.84711	2.48318	2.96448	0.743514	0	4.69735	0.657005	4.54232	4.713	2.98146	1.39812	1.86347	5.22376	7.20585	6.42244	6.5831	4.71347	10.7852	5.71386	2.04903	4.1759	5.59155	2.6139	15.5307	12.1967	6.65856	8.34071	0.898787	2.23229	0	1.26439	2.67665	2.87107	4.9872	43.2352	44.2881
MSTRG.16546.1	3	127456702	127458619	+	4.95301	0.42393	0.518746	0	2.90497	0.952108	0	2.08871	2.00503	0	0	0.731018	0	0.854147	0	1.94415	0	0.435821	1.10281	1.0343	0	0	0.533072	0	0	0.581153	0	0	0	0	0	0	21.934	20.3014	18.0615	20.9789	0	0.8257	2.47805	1.40305	0	0.42479	0.737883	12.4817	10.9211
MSTRG.1655.1	1	60092602	60093068	+	0	0	0	0	0	0	0	0	0	0	0	0	0	0	0	0	5.53026	6.02497	6.35236	11.9155	4.76441	4.45194	4.91294	6.8419	21.5067	4.68655	55.8572	18.3964	12.806	30.2507	19.0616	20.0493	3.60982	1.29933	0.945791	0	0	0	0	0.538788	0	0.978744	1.70013	0	0
MSTRG.16581.1	3	129073631	129074112	-	62.9394	44.9524	92.0634	141.851	12.1593	20.1918	8.81599	13.9883	35.3601	36.4395	47.1599	34.2699	47.8873	82.9445	44.8824	30.3803	0	0	0	1.7317	0	0	1.19001	0	0	0	0	0	0	0	0	0	0	2.51778	1.83272	2.06614	21.5224	10.1379	22.1277	5.74223	5.52546	4.26728	1.64722	1.74148	3.75075
MSTRG.16587.1	3	129191432	129192543	-	1.45966	0.696056	0.283912	0	0.397475	0.521093	1.62105	0.571581	0.658418	0.576374	2.0108	0.800178	0.301036	0.233739	1.35848	0.26601	0.262729	1.43116	0.603571	0.849112	0	1.05751	0.583505	0	0.444231	0.318067	0.335904	1.0282	0.276539	0	0.754641	1.05833	1.14329	1.23456	0.449323	0.337701	0.363904	0.451909	0.452082	1.02386	0.270933	0	0.807693	0.426956	0.459782
MSTRG.16602.1	3	130024508	130027748	+	0.78611	0.656015	0.267579	1.38371	0.74922	1.47335	0.509265	0.5387	0.206847	1.08643	0.947561	0.754147	1.13488	1.32176	2.81674	1.00283	3.219	3.59688	1.70655	6.66888	1.06662	0.996671	2.74969	1.22538	0.418676	0.89931	0.316581	0.96905	1.30315	0	1.42246	0.997444	1.61628	1.16354	0	1.2731	2.40079	0.851824	1.7043	0.723722	0.255347	1.09557	1.52246	4.02395	2.16666
MSTRG.16602.4	3	130024550	130027654	+	1.14769	0.766207	0	0	0	0	0.594808	0.629187	0.241592	0	0	0.440412	0	0.514593	0.29908	0.292819	2.60288	2.88823	3.98641	1.55782	0	0	0	0.715603	0.489002	0.350123	0	0	0.913228	0.930577	1.66139	0	1.88778	1.35898	0.989215	0.743472	0.400579	0.497454	0	1.12705	0.894716	0.511841	0	0.939973	0.506121
MSTRG.16606.1	3	130397338	130397616	+	2.93876	0.817471	0	0	2.80085	7.34386	7.61525	12.0831	7.73267	4.06147	7.08463	11.2771	4.24256	0.823533	5.74362	0	7.40539	1.6808	0	3.9889	2.65828	0	2.05586	2.29044	3.13031	0	3.55047	4.52831	4.87164	0	0	3.72879	6.04224	2.17486	7.91549	7.13893	1.28214	14.3299	7.96411	6.3129	14.3187	8.19128	11.383	6.01717	4.85985
MSTRG.16608.1	3	130640753	130642982	+	1.67329	0.186183	0.227825	9.1305	1.27581	1.6726	0.867206	1.37599	1.93727	0.925021	1.21017	1.60526	1.20783	1.50051	1.96221	1.0673	20.0286	22.3945	17.4361	15.6715	23.612	38.1868	24.5822	26.083	26.7354	28.5861	27.4937	25.5774	25.0756	21.7079	23.0113	26.3268	0.917434	0	0.721118	1.08395	2.62813	1.0879	1.08832	0.410798	1.08705	1.49249	0.324066	0.685221	0.737904
MSTRG.166.1	1	4856303	4856796	+	5.1459	11.4514	5.8386	0	19.6176	15.0027	17.7795	11.7545	7.22148	16.5943	6.20276	3.29111	1.23815	4.80681	6.70489	6.56455	5.40299	1.96211	9.92988	9.313	1.55159	4.34949	1.19997	0	0	1.3082	0	2.11447	1.1374	0	0	13.0586	0	0	1.84805	5.55582	0	0	1.8594	0	3.34302	0	0	0	1.89107
MSTRG.16615.1	3	131077114	131078750	-	5.29287	4.81847	8.51668	9.9517	1.83436	0	0	0	1.51931	1.32999	1.15998	0.92321	2.77858	5.39356	6.89638	2.45528	3.03126	1.65121	0	1.95934	5.22296	2.44021	5.38578	4.50023	6.15041	8.07338	3.87551	7.71088	5.10493	0	6.96537	0	22.4244	17.0926	16.5891	17.9227	3.35885	3.12835	6.25911	4.72515	4.37627	3.21883	1.86376	26.6006	22.28
MSTRG.16621.1	3	131519329	131520728	-	0.946782	0.526731	0.644538	4.58294	0	2.36598	0	0	1.49475	0	0	0	0	0	0.616809	1.81169	1.78935	0	0	0	0.85642	4.80152	2.64936	1.47583	5.04248	2.16624	2.28772	1.16711	0.6278	0	6.85277	0	134.967	89.6866	53.043	128.031	4.13068	1.02593	1.02632	5.81095	4.30552	5.27799	0.916815	45.5561	41.7521
MSTRG.16622.1	3	131595847	131597207	-	1.56075	1.73661	2.83335	5.49445	0	1.30009	0	0	1.6427	0	0	0	0	0	0.677863	1.32735	0	1.19021	0	0.706157	2.82358	0	2.1837	4.86573	1.10832	3.17421	0.838055	0.641319	1.37989	2.10915	0	0	98.4088	124.745	45.9621	94.3643	3.63165	3.38243	3.38373	3.19307	7.43553	2.90021	4.03026	69.2395	29.8252
MSTRG.16629.2	3	132249022	132249428	+	0	0	0	1.32974	0	1.25856	0	0	0	0	0	0	0	0	0	0	0	0	0	0	0	0	0	0	0	0	0	0	0	0	0	0	0	0	0	0	0	0	0	0	0	0	0	0	0
MSTRG.1664.1	1	60479866	60480861	-	56.3896	41.4473	70.3317	94.5475	49.8205	48.3434	61.8624	64.3098	73.8633	78.5014	66.9786	49.3584	65.0665	69.2065	77.2274	63.5342	77.7901	93.4592	84.5884	100.284	82.2825	90.8022	93.582	77.6335	91.194	91.0356	106.418	79.1527	92.7959	81.7656	96.8229	104.451	70.5231	74.9344	66.5188	68.6584	78.2955	79.3898	89.2364	85.1345	96.2628	89.4873	80.5122	79.6415	68.9747
MSTRG.16664.1	3	134151823	134154276	-	0	0	0	0	0.683073	0	0	0	0	0	0	0	0	0	0	0	0	0	0	0	0	0	0	0	0	0	0	0	0	0	0	0	5.89435	12.7298	4.63305	3.4821	0	0	0	0	0	0	0	8.80485	6.3212
MSTRG.16664.2	3	134152901	134154298	-	0	0	0	0	0	0	0	0	0	0	0	0	0	0	0	0	0	0	0	0	0	0	0	0	0	0	0	0	0	0	0	0	6.39767	5.75698	3.35244	3.14953	0	0	0	0	0	0	0	9.55669	0.85762
MSTRG.16665.1	3	134155614	134158558	+	0	0	0	0	0	0	0	0	0	0	0	0	0	0	0	0	0	0	0	0	0	0	0	0	0	0.234554	0	0	0	0	0	0	78.8302	78.7501	64.6125	74.7097	0	0	0	0.188758	0	0.171445	0.59562	56.9882	35.6012
MSTRG.16678.5	3	134895834	134898888	-	0.103004	0	0.140244	0	0	0	0	0	0.108413	0	0	0.197632	0.148703	0.23092	0.13421	0.131401	0	0.70695	0	0.139812	0	0	0.288234	0.321122	0	0.314231	0.497779	0.507899	0.273203	0.41759	0	0	0	0	0.221952	0.667257	0.179757	0.223229	0	0.126439	0.267665	0	0.398976	0	0.454237
MSTRG.16678.6	3	134896216	134898851	-	0.736449	0.273143	0	0	0.467926	0	0	0	0	0	0.2959	0.235502	0	0	0.159927	0	0.309297	0.140402	0	0	0	0	0	0	0.522969	0	0	0	0.325554	0	0	0	0.336484	0.726689	0.528964	0.397557	0	0	0	0.150667	0.159477	0.410545	0	0.251316	0.811915
MSTRG.16685.3	3	135251119	135256204	+	3.52802	4.71066	12.0088	0	6.72492	5.28985	3.65689	5.80238	7.42656	7.80138	4.25261	3.38458	6.62124	6.72292	5.51624	5.85085	2.66709	3.22853	5.10594	6.22536	5.10609	1.78921	1.48086	4.39954	4.50959	3.22885	5.11487	3.47924	3.74303	1.4303	1.27679	1.79059	9.67174	6.26629	3.80107	4.57088	4.30985	3.82295	3.82442	3.89764	2.75037	4.72021	5.46618	2.88949	3.11164
MSTRG.16704.1	3	136159742	136161085	-	0	0	0	0	0	0	0	0	0	0	0	0	0	0	0	0	0	0	0	0	0	0	0	0	0	0	0	0	0	0	0	0	0	1.91415	0	0	0	0	0	19.8434	21.0037	18.7443	10.0184	0	0
MSTRG.16712.1	3	136444737	136445112	-	0	0	2.96899	0	5.19572	4.08697	1.41267	8.96592	2.8689	0	2.62847	0	0	0.611079	0.710314	1.39089	0	0	0	2.21989	0	2.7647	0	0	1.16138	0	0	0	0	0	0	0	0	0	1.17469	1.76575	0.951376	3.54436	2.36381	6.02268	9.91643	13.3718	12.6696	1.11622	2.40407
MSTRG.16715.4	3	136807179	136808457	+	3.99958	0.556279	0	25.9601	3.81188	2.4987	1.29552	4.1112	1.5786	4.14567	4.82101	1.91848	0.721753	2.24162	2.60564	2.5511	3.77946	4.00318	2.8942	1.3572	5.42678	2.53543	3.49747	0	1.06507	2.28776	4.02675	3.08146	0	0	0	2.5374	4.11167	1.47997	1.07728	1.61932	1.74496	4.33392	2.16779	4.29585	5.19662	5.57407	3.87299	3.07096	6.61414
MSTRG.16746.1	3	138453113	138455676	+	0	0	0	0	0	0	0	0	0	0	0	0	0	0	0	0	0	0	0	0	0	0	0	0	0	0	0	0	0	0	0	0	1.49449	0.806896	1.76204	0.441436	0	0	0	0	0	0	0.5279	1.11622	1.80306
MSTRG.16760.1	3	139253737	139254245	+	0	1.71056	0	0	0	0	0	0	0	0	0	0	0	0	0	0	0	0.58618	0	0.695565	3.7083	12.9941	9.32077	7.98791	30.5675	32.8293	31.3684	22.7412	4.75716	6.23254	0	7.8025	0	1.51696	0	0	0	0	0	0	0	0	0	0	0
MSTRG.16762.1	3	139330808	139331326	-	0.498731	0	0	0	0	0	0	0	0	0	0	0	0	1.11808	0	0	1.88513	3.99344	2.88716	2.03085	21.6543	20.2341	13.2581	18.6579	13.8122	11.411	4.82034	20.9029	1.98421	2.02191	0	0	0	0	1.07466	0	0	0	0	1.2244	1.296	0.556051	0.965891	2.04233	0
MSTRG.16763.1	3	139424247	139432886	-	0	0	0	0.433656	1.87845	2.46266	0	0	0	0	0	1.89081	0	0	1.28403	0	0	0	0	0	0	0	0	0	0	0	0	0	0	0	0	0	8.10474	5.83448	4.24697	11.1717	1.71979	0	0	1.20968	0	0	0	6.05333	6.51874
MSTRG.16763.3	3	139431386	139432886	-	0	0	1.86057	0	1.30239	0	1.77054	0	0	0	0	0	0	0	0	0	0	0	0	0.92742	0	0	0	0	0	0	0	0	0	2.77002	0	0	5.61928	0	4.41685	2.21307	0	0	0	0	0	0.761789	0	4.19698	1.50655
MSTRG.16773.1	3	140033900	140036567	+	7.92953	7.72012	5.39817	12.1256	7.93528	4.95391	5.65067	9.781	4.3816	10.9589	9.55809	5.32498	9.15803	5.99968	10.5901	5.81646	3.99633	5.21552	3.44281	2.95985	5.02091	2.01069	3.32835	5.56218	2.53392	3.62855	4.79004	3.90994	4.73218	1.60736	1.43484	4.0245	2.71726	1.7605	1.70864	5.45776	11.0706	9.88124	11.1744	5.35349	6.95438	8.61986	7.29462	4.87077	6.55657
MSTRG.16773.2	3	140034794	140036359	+	3.06395	0.340918	0.417168	1.61795	0.584033	1.53134	3.17586	0	2.25739	0.846899	1.47729	0	0.44233	1.71723	2.39532	1.56345	0.386043	0.700962	0	1.24765	0.554305	1.55385	0.428689	1.91041	1.30547	0.934709	1.48069	0.377698	1.62534	1.24216	0	3.11012	1.67991	0	1.98065	4.46583	3.74293	3.98409	3.98562	1.12831	3.18478	1.02483	2.96697	2.5094	2.70234
MSTRG.16789.1	3	140875134	140875943	+	11.1857	5.60074	13.326	19.0738	12.793	8.38582	10.8696	9.19832	6.76952	10.0484	8.08982	7.51163	10.4964	10.0307	10.2022	8.20494	3.87571	3.51868	4.04714	3.41614	4.55316	1.41818	5.86888	4.35903	5.36168	2.55929	4.05422	6.54968	5.56284	2.26741	4.04809	4.25785	3.06646	4.13906	3.01286	4.07591	10.2484	10.3027	11.5192	13.0441	10.1735	10.6006	12.998	1.71773	3.08299
MSTRG.16801.1	3	141582070	141582643	-	2.85684	0	0.972422	4.55717	4.08416	3.56957	7.40297	1.95772	3.38271	2.96119	1.72179	2.74068	5.67092	5.20375	3.72234	9.11107	3.14955	5.71883	6.20185	3.393	1.29209	1.81102	1.99856	3.33989	3.80382	1.63411	2.301	1.32063	3.78868	1.44774	1.29236	1.81243	7.83175	5.28559	4.61691	9.25325	10.5944	9.28696	8.51632	20.6025	24.1272	16.7222	17.9817	8.77417	8.66137
MSTRG.16802.2	3	141584381	141584925	-	0	0	0	0	0	0	0	0	0	0	2.37574	0	0	0	0	0	0	0	0	0	0	0	0	0	0	0	0	0	0	0	0	0	0	0	0	3.19193	0	2.1357	0	3.62905	1.28042	4.39494	1.90856	2.01778	0
MSTRG.16811.1	3	141856059	141857457	+	0	0.501262	0	0	0	0	0	0	0	0	0	0	0	0	0.586985	0.574698	0	0	0	0	0	0	0	0	0	0	0	0	0	0	0	0	12.3501	6.66797	17.4732	5.83666	0	0	0	0	0	0	0	14.7586	8.93999
MSTRG.16811.2	3	141856061	141858618	+	0.689003	0.766637	1.8762	0	0	0	0.892712	0	0.362591	0	0.83051	1.32198	1.49203	0.772322	0.448871	1.7579	0	0	0.997161	0	0	1.74711	0	0	1.46783	0.525479	0	0.424672	0	0	0	1.74846	20.7772	17.3367	36.374	28.4537	0	0	0.746886	0	0	0	0	27.5096	31.9035
MSTRG.16828.4	3	142975274	142977442	-	14.8488	14.3669	12.4526	11.9794	25.4326	31.9978	24.8155	24.4802	22.7633	24.9828	27.7556	21.6773	21.9026	19.1773	28.3201	18.8052	10.7101	10.462	8.09768	5.98806	12.4583	15.2792	10.8394	10.0635	9.16911	12.1453	20.9729	12.7335	12.1292	17.8851	13.6291	10.9221	11.799	10.8298	8.57865	11.1525	15.3978	11.8927	18.4291	18.3592	20.2716	17.7551	21.0473	13.4391	9.25285
MSTRG.16838.1	3	143626280	143627012	+	0.279643	0	0	0	0	0	0.724643	0.766527	0.588654	0.772954	0	0.536545	0	0	0.364363	0	0	0.639759	0	0	4.04726	5.67273	1.95629	6.10264	3.57445	4.26549	1.35141	2.41304	2.22514	0	0	1.41928	0	0	0	0	0	0	0	0	0.363338	0.311783	0	0	1.23319
MSTRG.1684.1	1	61530153	61531502	-	1.70815	0	1.86057	0	1.30239	0	0	0.93644	0	0	0	0	0.986396	0	0	0	0.430438	0	1.9777	0.46371	0	0	0	0	0	1.0422	0	0	0.906125	0	1.23635	0	0	0	0.736141	0.553267	0.596195	0.740377	0.740662	0	0	0.761789	0.661635	0	0.753277
MSTRG.16860.1	3	144606042	144606447	+	0	0	0	0	0	0	0	0	0	0	0	0	0	0	0	0	0	0	0	0	0	0	0	0	0	0	0	0	0	0	0	0	17.9928	44.8364	19.5821	32.7054	0	0	0	0	0	0	0	8.26991	4.45287
MSTRG.16883.1	3	145635870	145636142	+	64.5719	136.176	153.343	480.078	45.7985	78.8052	44.75	10.2906	86.1386	45.6581	61.5429	50.4215	23.8469	190.209	63.59	129.307	19.8664	17.1774	10.8665	26.4977	12.2252	30.4624	9.45471	18.7262	9.59734	5.72638	7.257	11.1068	5.97445	12.1759	8.15178	7.62149	10.2917	11.1133	3.23578	9.72777	1.31032	0	0	1.84333	4.87778	1.67426	1.45414	3.07471	0
MSTRG.16899.1	3	146277789	146278402	-	0	0	0	0	0	0.834257	0	0	0	0	0	0	0	0	0.434981	0	0	0.763752	0.966304	0	3.62375	1.69304	0.934179	1.04077	1.42241	0.509219	4.3022	1.64612	0	0	0	0	0	0	0	0	0	0	0	0.409795	0.433757	0.74442	0	0	0
MSTRG.16899.2	3	146277839	146278598	-	0.355248	0	0	0	0	0	0	0	0	0	0.856418	0	0.512857	0	0	0	1.34279	1.21909	3.0848	0.482194	2.57074	0	1.49112	3.32253	2.27043	3.7931	5.72259	0	2.35561	2.88043	2.57127	0	0	0	0	0	0	0	0	0.436073	0.461572	0.396078	0.688009	0	0
MSTRG.16970.2	3	149647205	149648725	-	0	0	0	0	0	0	0	0	0	0	0	0	0	0	0	0	0	0	0	0	0	0	0	0	0	0	0	0	0	0	0	0	6.00993	3.24484	7.08585	6.21316	0	0	0	2.69106	2.84842	3.0553	1.06145	4.48875	2.41693
MSTRG.16974.2	3	149989302	149993501	-	0.726873	1.07837	0.329888	0.21324	0.923683	1.21096	1.88356	1.32828	0.510027	0	0.584105	0.929758	0.349786	0.271591	1.89417	1.85452	1.2211	0	0.701313	0.328872	0	0	0	0	0.516169	1.10872	1.1709	0.298676	0.642642	0	0.876847	0	0	0.717241	1.04417	3.53149	0.845667	0.52509	0.525292	0.297416	2.20365	2.1611	2.34622	0.496097	1.06848
MSTRG.16997.1	3	151491274	151494141	+	8.03836	4.47205	2.73613	17.6864	22.9834	12.5548	15.6225	5.50847	6.34534	2.77733	0	0	0	6.75781	1.30921	5.12721	7.59597	14.9418	5.81677	12.2747	21.8135	10.1915	14.0585	12.5301	19.2652	9.19589	6.47438	9.90901	13.3254	16.2942	7.27267	10.1994	2.75455	0	2.16512	1.62726	7.01406	4.35516	10.8921	2.4668	3.91657	4.48111	9.72993	0	2.21552
MSTRG.17010.1	3	152221430	152222620	+	2.5041	0.796071	0	0	1.36376	6.25766	1.85397	1.96113	0.753025	3.95515	1.72479	4.80456	2.06575	1.60395	0.466105	5.47618	6.76081	4.5012	7.24812	7.76896	4.53021	5.44256	4.00409	1.11524	6.85883	2.18262	1.72876	2.64586	4.2697	1.45027	3.88383	1.81559	36.2851	34.9458	9.24994	44.609	7.49146	5.42685	10.0823	3.95205	4.64794	8.77454	6.92812	10.9869	6.31017
MSTRG.17012.1	3	152251776	152252103	+	0	2.64179	0	0	0	1.97774	0	4.33872	1.66596	0	0	1.51849	0	0.887126	2.06238	2.01921	0	2.71589	0	2.14846	0	0	1.10731	0	0	3.62155	6.37439	3.90239	1.04957	0	2.86414	0	8.67843	4.6856	5.11604	17.9438	0	5.14548	3.43164	1.94297	2.05658	4.41191	3.06549	3.24091	1.74504
MSTRG.17043.1	3	153678430	153679724	+	0.797581	0.887449	4.34374	4.2117	0	1.99313	0	2.18624	0	0	0	0	0	0.89403	0	1.01746	20.0983	32.8443	16.1602	20.5692	38.9588	56.628	44.637	27.3516	44.1776	34.0641	30.8352	35.3948	26.4433	38.8018	20.205	64.7679	4.37298	9.44414	8.59308	7.75004	0	0	0	4.89521	12.4355	8.00323	6.17869	6.53226	7.03449
MSTRG.17047.1	3	153895816	153896139	-	0	1.94106	0	0	0	0	0	2.39091	0.918049	2.41096	0	1.67356	1.25923	0	0	1.11271	0	0	0	0	0	4.42352	2.44079	0	5.57462	3.99141	2.81016	0	9.25404	0	3.15665	0	2.39118	7.7462	3.75902	0	0	0	0	10.707	19.2662	16.5324	6.75712	1.78595	3.84652
MSTRG.17070.2	3	154750581	154751401	-	1.32887	1.4786	2.26163	0	1.26651	1.6604	0	0.910639	1.39865	2.75482	5.60628	1.27484	1.91844	4.09631	0.865731	2.96664	0.418579	2.28012	1.92321	0.450933	0.601021	1.68481	0.929636	1.03571	2.12324	1.52023	2.14064	0.819059	1.32174	0	0	1.68612	0	1.96689	5.72687	1.07605	1.15954	3.59989	3.60127	3.26242	4.74813	1.4816	1.28681	2.72089	1.46504
MSTRG.17071.1	3	154780690	154781076	+	3.17796	16.5015	3.60575	28.2022	7.06725	0	2.74503	1.45185	6.13219	2.92804	3.83065	3.04874	3.82324	2.37484	6.90124	3.3784	14.6816	23.0231	35.2613	35.9465	20.1226	13.4306	28.9016	23.1175	18.0539	30.7005	24.7432	24.158	21.0727	32.2095	34.5029	18.8174	43.5603	42.3339	28.5326	40.3156	12.0163	4.59149	11.4831	37.0594	31.6564	39.5658	37.9543	28.1968	28.0289
MSTRG.17084.1	3	155834285	155834774	+	4.56635	11.2908	4.83563	0	5.80274	15.2149	11.8328	8.34452	5.34014	11.2193	4.89261	6.81439	4.39483	5.11854	7.93301	10.356	1.27853	0	2.93718	4.13207	0	0	0.709883	1.58177	0	0	1.63462	2.50178	2.01859	4.11389	0	0	2.78182	1.50194	4.37311	0.821684	9.73983	10.9957	6.59996	13.7018	11.2068	6.78822	4.91313	2.07771	0
MSTRG.17085.1	3	155834916	155842127	+	7.81697	6.76492	3.54769	0.382206	6.62234	6.51145	11.2535	4.76156	5.48496	0	14.6571	3.33295	12.5389	6.81508	6.79012	4.432	0	0.993525	0	2.35785	3.14263	0	1.21522	2.70777	0	0	1.39913	0	0	7.04242	0	0	2.38105	0	0	1.40661	4.54725	5.64694	1.88304	5.33081	6.77103	3.87351	3.36425	1.77838	0
MSTRG.17085.3	3	155838967	155842900	+	0.736449	3.824	2.33964	0	2.80755	1.22691	1.27225	2.01867	0.258373	0.678533	0.5918	0.942006	1.77197	1.92618	0	1.87895	0.309297	0.280805	0	1.33282	0.444108	0	1.03039	0.765309	0	1.12333	0.395441	0.605221	0.325554	0	0	1.24591	16.1512	15.2605	11.6372	15.1072	0.856808	1.59602	0.532212	2.10934	3.5085	3.28436	2.37713	15.5816	13.5319
MSTRG.17089.1	3	155918283	155919074	+	3.9879	0.887449	0	0	3.04061	1.99313	6.20035	43.7248	22.6655	11.0229	30.7644	16.8333	4.60574	0.89403	5.19607	2.03492	8.03932	7.29873	6.9258	16.2389	5.77167	4.04486	2.23185	4.97302	1.69914	4.86631	6.424	5.89914	12.6928	0	8.65929	4.04799	39.3568	21.2493	42.9654	23.2501	57.0677	27.6561	65.7085	40.1408	30.0525	22.2312	37.0722	17.9637	19.3448
MSTRG.17116.1	3	157134126	157134553	+	7.82903	20.59	3.87618	0	24.4199	30.236	23.9761	33.1656	16.4803	35.411	30.8846	49.161	28.7699	9.57357	14.8377	23.6065	29.5926	21.1676	39.142	21.2534	45.0661	64.9705	22.9036	66.566	34.8737	51.0244	13.7581	44.7454	48.1379	37.5106	30.9089	46.9595	5.85342	10.5345	12.269	4.61056	12.4207	16.967	6.17218	19.2205	21.2692	25.393	28.9465	4.37185	17.2626
MSTRG.17120.1	3	157404572	157404793	-	1.84665	2.05472	1.25714	0	5.27997	9.22944	2.39263	0	2.91543	5.10428	6.67775	8.85783	3.9989	1.03498	8.42138	3.53362	12.7968	9.50562	5.34514	10.0262	6.68162	14.0477	7.75116	11.5141	15.7362	8.45027	7.43679	18.2111	11.0204	14.9731	16.7075	14.0586	10.1248	8.19981	3.97914	1.49532	3.22268	2.00102	4.00358	1.1334	4.79868	1.02945	3.57641	5.67159	0
MSTRG.17122.1	3	157413325	157415637	+	2.12413	3.15129	2.89207	2.3368	6.07334	9.73156	3.66952	2.91121	1.11783	0.978541	4.2673	1.35851	4.08869	4.76198	1.8451	6.7743	8.0289	7.28928	9.22244	4.80528	7.04513	3.59077	8.91584	8.82947	14.3297	12.42	13.6868	12.2194	11.7374	7.17621	6.40598	7.18711	3.88206	7.33592	5.33988	6.30667	2.47128	0.76723	3.0701	2.6074	0.919955	1.97355	1.37126	4.3492	3.90299
MSTRG.17130.1	3	157523167	157524026	-	0	0	0	0	0	0	0	0	0	0	0	0	0	0	0	0	0	0	0	0	0	0	0	0	0	0	0	0	0	0	0	0	0	0	0	0	62.3925	38.7407	54.7745	46.2268	49.5492	86.3657	34.1588	0	0
MSTRG.17139.1	3	158269372	158270011	+	0	0	0	0	0	0	0	0	0	0	0	0	0	0	0	0	2.01768	0.366362	0	0	2.31769	1.62426	2.68868	1.99698	4.09386	1.95413	1.03185	1.57925	0.424746	0	1.15908	0	0	0	0	0	0	0	0	0	0	0	0	0	0
MSTRG.17149.8	3	159022146	159024844	-	0.892503	0.993067	0.405058	0	3.40248	0.743446	0	0	0	0	0.717204	0.570809	0.85898	0.666954	0.775263	0	0	0	0	0.403811	0	0	0	0	0	0	0	0.366734	0.394539	0	0	0	0	0.880676	0	0	0.519183	1.28948	1.28998	0.730375	0.386541	0.331693	0.57617	0	0.655974
MSTRG.17165.3	3	160117074	160117866	-	1.80863	0	0	0	1.14917	1.50657	3.12449	4.95763	1.26907	6.66559	4.36018	1.15673	0.870349	0	1.57105	2.30725	1.51919	1.37925	0	0.818311	0	0	0	1.87951	2.5687	2.75877	1.94232	0	2.39857	2.44413	0	3.05981	0	3.56933	1.29907	0.976354	4.20844	9.14584	0	3.70021	2.34994	6.0495	8.17314	1.23441	5.31725
MSTRG.17166.1	3	160184096	160184584	-	1.36198	1.51544	0	0	3.8942	1.70177	5.29399	9.33329	13.6182	5.64693	8.20853	28.7453	4.91559	0.763341	6.21112	6.94984	0	0	0	0	0	0	0	0	0	0	0	0	0	0	0	0	0	0	13.2065	2.20572	29.7107	26.565	38.3865	2.50778	1.76961	7.59258	5.2755	1.39435	0
MSTRG.17175.5	3	160796593	160797556	+	0	0	0	0	1.16458	0	0	0	0.321523	1.68875	0	0	0.441011	0.684846	0.39803	0	6.54318	8.73591	7.07375	4.97572	15.4743	37.1813	14.532	20.9519	25.3807	16.3087	22.6362	29.3726	14.5844	13.623	21.0051	26.3572	0	0	0	0	0	0	0.662291	0	0.793821	0	0	1.87644	0
MSTRG.17177.1	3	160828238	160828750	-	1.94292	0.540461	1.98402	0	0.925872	1.21382	1.25868	0	2.55618	1.3426	0	2.79588	2.10369	1.08894	0.632887	0.619639	36.7199	27.781	40.7725	18.4605	51.8459	86.2168	32.621	121.144	83.8175	64.4584	76.68	43.1112	100.49	92.5527	40.4305	110.936	0	2.87576	0	1.57327	1.69534	2.10534	0	1.19248	0.631107	0.541556	0	0	1.07101
MSTRG.17210.3	3	162646453	162647691	+	0.441288	0.736516	0.600829	2.91283	0.841158	1.10276	2.28703	0.604805	1.62561	1.82963	0.531919	0.84669	1.91121	1.73128	0.86247	0.562945	1.112	1.76674	0.638655	0.898469	1.19751	1.11898	0.308711	0.687872	0	1.34622	1.77715	1.08796	1.17045	0	0.798506	3.35953	1.20975	0	1.90176	1.78665	1.54022	3.34724	0.956721	2.97928	1.43341	0.738009	1.28196	1.35532	0.973016
MSTRG.17221.1	3	163236888	163237376	-	45.6904	61.0997	75.3359	46.8526	48.7399	35.6155	38.0178	27.5762	52.0603	47.5043	40.4215	49.0604	53.2533	62.4925	52.4325	41.175	24.8228	29.249	24.2663	23.3277	30.3337	40.3907	24.6325	26.1363	28.5761	30.6906	36.4631	20.6691	24.4598	23.7916	31.857	36.167	55.1586	38.467	62.3236	55.6661	26.335	31.7953	43.6218	24.1838	26.1425	27.574	23.5428	53.2132	48.0618
MSTRG.17222.8	3	163679915	163682031	+	0.989039	0	0.336653	0	0.471312	0.617894	1.28146	1.35552	1.04097	2.05033	2.38433	1.89765	0.356959	0.83148	0.644338	0.315426	1.24614	1.97986	2.86278	1.67808	1.78929	1.25395	1.03785	0	3.16052	1.13146	1.59321	0.304801	2.29537	2.00484	0.894828	1.25493	2.71136	7.31949	6.3935	6.00652	2.58903	3.21515	2.68032	3.03515	1.28505	5.51355	2.8732	4.05016	5.99714
MSTRG.1727.1	1	63042630	63042907	-	25.8066	22.1511	32.1249	61.3234	26.7038	12.898	15.2853	26.2742	27.1617	34.6467	19.5528	21.2206	23.418	36.3658	23.0571	15.9903	4.64502	5.06054	6.40263	10.0081	4.00176	11.2179	7.2214	4.59736	6.28315	1.12468	10.6897	4.5446	6.84483	8.96768	10.6736	0	46.4905	54.5671	39.7198	50.1523	16.7278	17.5773	27.1754	10.861	8.6221	13.1532	7.13995	52.8397	32.5155
MSTRG.17316.3	3	168484394	168485192	-	0	0	0	0	0	0	0	0	0	0	0	0	0	0	0	0	3.25998	1.31541	0	2.73153	7.28137	4.37389	3.21787	0.89626	1.22491	1.75405	0.463105	0.708779	1.90629	1.1655	3.12123	0	0	0	0	0	0	0	0	0	0	0	0	0	0
MSTRG.17339.1	3	169657307	169657670	-	1.76705	2.94924	4.81181	0.388795	6.73652	15.4553	29.7635	19.3746	7.43937	4.88427	8.51988	3.39041	1.27551	1.98074	2.3024	5.63551	7.79242	6.06393	12.7869	8.39475	3.19681	4.48073	4.9447	2.75445	1.88224	2.69535	4.26974	9.80223	7.03028	10.7458	3.19747	4.4842	2.4221	10.4618	7.61525	7.15431	6.16754	9.57384	9.57752	8.67635	10.3317	6.89551	6.8445	5.42713	3.89626
MSTRG.17351.1	3	170170349	170171366	+	0	0	0	0	0	0	0	0	0	0	0	0	0	0	0	0	0	0	0	0	0	0	0	0	0	0	0	0	0	0	0.959654	0	54.5209	62.798	26.2839	66.1344	0	0	0	0	0	0	0	6.51536	0.584691
MSTRG.17363.1	3	170492526	170493868	-	1.99492	4.4394	1.35808	0	1.9013	1.24631	0	1.36707	0	2.75706	0	2.87071	0.719997	1.67712	0	0	3.14189	3.42295	1.44358	0.676949	4.51131	2.52927	3.48896	0	2.12496	6.08584	8.8373	7.9923	1.98421	2.02191	3.60979	0	47.8528	45.7673	17.1945	48.4613	1.74072	0	1.08126	7.95859	1.296	2.2242	6.76123	12.254	6.59804
MSTRG.17374.1	3	170906900	170907881	-	0	0	0	0	0	0	0	0	0	0	0	0	0	0	0	0	0.788991	0.716309	0	0.566651	0	1.05858	0	0	0.889366	0.318391	2.01748	1.54387	1.3841	0.846237	0.75541	0	0	0.617908	0	0	0	0	0	0	0	0.465452	0	0	0
MSTRG.17409.1	3	172725919	172728577	-	0	0.807343	0	0	0	0	0	0	0	1.00279	0	0	0	0	0	0	5.48523	4.56494	9.45096	3.93948	5.90703	14.719	16.7507	7.91722	4.6373	2.7669	3.50648	5.81387	1.92451	0	9.1906	3.6826	1.98913	0	0.781743	1.17508	0	0	0	0.445335	0.471375	0.40449	0.702621	0.742828	0.79994
MSTRG.17409.2	3	172727076	172728639	-	0	0.718345	0	0	0	0	0.836478	0	0	0	0	0	0	0	0	0	3.25371	4.80021	2.80304	3.06706	2.91992	11.4594	3.61314	3.01905	1.37537	2.46189	1.03998	4.37713	1.28427	2.61734	4.67283	1.63832	0.884927	0	0.695566	1.56832	0	0	0	1.58497	0.419413	0.719801	0.625167	1.98282	0
MSTRG.17428.1	3	173399674	173403231	-	0	1.84825	0.452326	0	0	0.830201	0	0.910639	0.699324	0.918274	0	0.637419	1.43883	0.744783	0.432866	0	1.67431	0	1.92321	0.901867	0.601021	0	0	1.03571	0.707745	2.53371	1.60548	0.409529	0.440579	1.34685	1.20229	0	0	1.96689	1.43172	0	0	0.719978	1.44051	0	0	1.1112	1.93022	0	0
MSTRG.17428.2	3	173402268	173403233	-	27.6504	58.4806	46.9809	89.1949	17.8589	29.6947	19.5411	10.6485	17.7981	23.3704	20.3831	15.7841	24.0826	34.5801	29.1791	27.9853	2.87919	8.36466	7.93726	5.27295	7.4414	8.11226	9.91146	5.69929	15.5783	9.06261	8.09839	11.8312	8.7885	8.33784	7.44293	8.11855	11.2762	5.41169	5.41642	4.44094	5.98189	10.3999	6.44054	5.04911	3.5629	7.89815	6.63848	4.67891	2.01546
MSTRG.17449.3	3	174507555	174508266	-	4.28825	1.43143	3.50316	0	1.6348	2.14324	6.66732	2.3509	0	0	6.20276	0.822777	1.85723	2.88409	1.67622	1.64114	0.540299	5.88632	7.44741	0.582062	3.10318	4.34949	1.79995	4.01067	1.82711	7.19511	3.45391	4.75757	5.68698	3.47701	7.75954	10.8822	10.5802	2.53885	4.62013	7.63925	2.99345	5.57606	4.64851	5.26389	3.90019	4.7811	5.81353	9.65832	9.45535
MSTRG.17457.6	3	175215460	175225787	+	0	1.67087	0	0	0	1.87631	3.89131	8.23244	0.790262	2.07537	5.43026	4.32184	1.08395	0.841632	0.978308	3.83132	0.946019	0.858871	0	0	0	0	1.05052	0	0	0	1.2095	0	1.99148	0	0	0	2.05835	0	0	1.21597	3.93096	0	3.25566	0.921663	2.92667	0.837131	1.45414	3.07471	0
MSTRG.1746.1	1	63919154	63922835	-	3.58643	4.60446	4.50743	0	11.0432	6.20472	9.29357	6.80589	1.45183	2.28765	2.66031	5.29324	4.38103	6.80329	0.359459	2.81548	100.455	94.6723	103.011	105.973	81.8521	96.5376	91.0944	82.5669	92.8604	65.2252	93.3252	91.4816	95.4907	72.699	86.8609	99.4128	12.1007	13.8834	12.4837	13.4035	8.18465	6.5767	8.97168	7.78886	7.52741	12.611	8.54872	11.8623	20.0739
MSTRG.17493.1	3	176114314	176114858	-	1.50443	0	1.53625	0	5.73531	6.57915	9.74612	15.4642	6.72955	6.23753	6.34692	13.7109	2.71485	2.10794	5.39057	6.23732	6.1604	6.02313	9.79779	5.61557	0	3.81478	2.1049	5.86269	0.801246	2.86844	1.81758	3.70906	6.98298	3.04956	4.08337	3.81774	13.4038	14.4738	8.91473	17.6639	15.7527	9.78113	13.0465	19.8521	21.5016	18.87	23.309	10.0111	14.098
MSTRG.17494.1	3	176114979	176115385	-	3.20279	2.1382	0.872141	0	4.88398	3.20146	3.31977	8.77913	4.71935	8.85274	6.17692	2.45805	3.69898	1.43604	6.67695	0	5.6495	2.9309	5.56229	0.869456	4.63537	0	7.16982	5.99094	2.72924	2.93119	2.06371	3.1585	3.39797	7.79067	6.95449	0	12.2922	5.68862	5.52106	17.6354	12.2965	12.4939	12.4987	11.7944	11.6518	15.7119	19.8491	5.24622	4.23718
MSTRG.17529.1	3	177296358	177296696	+	10.2918	11.4514	0	0	17.9828	15.0027	8.88976	25.8599	14.443	16.5943	16.5407	13.1644	9.90523	3.84545	14.5273	13.1291	4.32239	5.88632	14.8948	4.6565	4.65477	4.34949	5.99985	5.34756	10.9626	6.54101	15.1972	8.4579	4.54958	3.47701	3.10382	0	7.05349	7.61656	11.0883	5.55582	17.9607	13.0108	7.43761	8.42223	21.1724	10.5184	6.64403	12.2924	1.89107
MSTRG.17538.7	3	177594804	177595730	+	0	0	0	0	0	0	0	0	0	0	0	0	0	0	0	0.312411	0	0	0	0	0	0	0	0	0	0	0	0	0	0	0	0	10.7418	3.62477	3.1662	7.13893	0	0	0	0	0	0	0	1.00286	0.539983
MSTRG.17550.1	3	178202898	178204095	+	0	0	0	0	0	0	0	0	0	0	0	0	0	0	0	0	0	0	0	0	0	0	0	0	0	0	0	0	0.226909	0	0	0	1.87622	2.026	1.10605	2.21676	0	0	0	0	0	0	0	1.051	1.1318
MSTRG.17560.1	3	178585826	178586694	-	10.4581	8.43643	11.7472	22.6652	20.433	24.1743	14.9051	21.4999	8.25542	15.1761	6.30297	11.5378	5.28426	12.6019	13.6264	9.00532	1.31767	0.897214	0.756774	2.12928	0.945995	0	1.46323	2.44528	2.22795	2.39281	0.421165	1.93377	0.693463	0	1.89238	1.32696	0	0	0	0.423419	5.93154	8.49923	7.93566	5.45592	4.07643	6.70452	6.58259	0.535329	0.576487
MSTRG.17561.3	3	178593426	178593687	-	0	0	0	1.72138	0	0	0	0	0	0	0	0	0	0.876968	0	0	0	0	0	0	0	0	0	0	0	0	0	0	0	0	0	0	0	0	0	0	0	0	0	0	1.01652	0	0	0	0
MSTRG.1756.2	1	64092307	64092973	+	0	0	0	0	0	0	0	0	0	0	0	0	0	0	0	0	2.23798	3.65727	1.02827	0.964388	1.28537	7.20644	0.994083	3.32253	2.27043	1.62562	2.8613	3.50336	3.76898	0	1.28564	0	0.973879	0	0	0.575321	0	0	0	0.436073	0	0	0	0.727379	0
MSTRG.17571.1	3	178920337	178920897	-	11.0929	20.3925	0	0	13.79	14.4631	12.498	15.8644	10.6602	6.66559	5.81357	7.40306	6.26651	9.19063	5.65577	7.38319	3.03839	6.62038	1.39602	1.3093	4.3627	4.8919	5.39845	3.00721	1.02748	5.88537	0.776926	1.18908	3.19809	3.91061	1.74544	0	2.64437	4.28319	2.07852	2.34325	7.57519	1.04524	9.41076	4.73626	2.50661	4.8396	1.86815	1.97505	1.06345
MSTRG.17585.4	3	179471735	179472168	-	0.623034	0	0	0	0	0	0	0	0	1.72211	1.50199	0	0	0	0.811788	0	2.35498	3.5634	0	1.69134	3.38143	3.15966	3.48684	3.8847	0	2.851	3.01088	0.768023	0.826254	2.52585	2.25475	0	3.41598	1.84433	1.34251	0	0	0	0	0	0.809505	0	0	1.27568	0
MSTRG.17586.1	3	179501026	179501915	+	5.46049	6.54312	5.71896	4.43609	20.8169	14.6952	10.8845	12.665	9.28396	20.8983	14.1765	17.7302	7.88308	6.12081	4.37833	11.2525	4.23382	0.480475	1.2158	2.85067	3.79949	4.26036	1.76307	2.61899	4.47417	0.640697	3.38313	3.6245	2.22818	13.623	7.60054	2.13183	27.6358	31.0853	14.4815	21.7679	6.59724	8.1927	10.0171	12.3745	9.27779	9.83458	13.0158	18.9208	9.2616
MSTRG.17608.1	3	180128361	180130618	-	56.1778	33.9328	30.9809	33.9031	72.3485	74.3223	92.238	93.1696	65.7858	66.2875	68.057	59.6	59.838	43.9211	84.5153	62.8727	100.046	112.538	97.5642	94.3225	80.4518	79.4849	110.701	119.8	96.1458	105.132	127.454	102.771	159.647	131.292	127.109	129.862	48.4019	48.9118	44.9619	48.4714	62.7776	46.4484	71.2345	58.7602	63.5456	61.1607	57.5997	55.2895	49.3394
MSTRG.17616.1	3	180368945	180369687	+	0	0	0	0	0	0	0	0	0.365664	0	0	0	0.501557	0	0.452675	0.886399	0	0	0	0	0	0	0	0	0	0	0	0	0	0	0	0	24.7629	16.4552	17.9668	20.2552	0	0.752926	0	0.426464	0.451402	0	0.672849	11.3816	8.42648
MSTRG.17625.1	3	180653122	180653455	+	0	1.12352	0	0	0	0	0	0	0	0	0	0	0	0	0	0	7.63339	1.15503	8.76814	1.37057	1.82675	0	2.82554	9.44384	2.15113	3.0804	1.62657	0	6.6955	0	7.3085	10.2496	11.0725	8.96728	13.0547	8.17636	0	0	0	0	1.31196	2.25159	0	14.4723	13.3586
MSTRG.1765.1	1	64664226	64664970	-	21.1857	8.87806	19.8544	16.5872	14.1603	22.6896	26.3799	22.6254	24.0356	7.60504	19.2355	16.8929	23.4352	15.1121	32.9815	17.5495	4.5066	8.49764	7.9639	12.3241	7.96413	11.1627	8.08409	9.43539	7.6199	10.492	10.1939	9.49669	12.406	10.039	9.95721	9.77495	10.5597	8.14477	11.8573	5.79259	14.4047	13.7144	16.1057	13.5095	12.512	10.4299	9.05863	10.1404	12.1333
MSTRG.17739.1	3	184688850	184689896	+	1.37044	2.3962	3.99835	6.0306	5.2245	9.78479	3.55124	3.75649	5.76959	1.62342	4.24774	4.13196	3.10898	3.51122	3.06107	4.74524	0.24667	1.11973	0.566677	0.797209	0	0.992864	1.09567	0	0.417076	0	0.315371	0.965347	0	0	0	0	13.9543	18.5455	12.2339	13.6335	0.683318	0.84857	0.424448	0.720957	0.763115	0	1.51664	16.4352	12.9503
MSTRG.17757.1	3	185611864	185612561	+	0	0	0	0	0	0	0	0	0	0	0	0	0	0	0	0	0	0.381876	0	0	0	0	0	0	0	0	0	0	0	0	0	0	38.4381	26.6828	32.371	30.8172	0.582601	0.723496	0	1.22938	0.433757	0.37221	0.646549	23.2406	22.8191
MSTRG.17759.1	3	185621027	185621407	-	9.14601	0	4.39504	0	5.12753	0	5.57652	0	11.8913	2.97415	0	7.22576	2.33007	21.1071	9.81389	0	0.677856	1.23082	0	0	0	2.72842	0.752737	0	1.14614	0	0.86665	0	0	0	0	0	0	0	2.31855	0	0	0	0	0.660404	0	0.599834	0	0	0
MSTRG.17773.1	3	186093304	186095628	-	1.52969	3.4041	0.694242	0	6.80355	6.37107	3.96391	9.78371	1.61001	1.40939	0	0.978327	2.20835	0	0	1.9514	9.63668	8.74895	4.42769	6.92104	10.1471	12.9295	4.9939	3.17927	6.5176	6.22209	10.6779	7.54268	10.8194	8.26871	3.69061	7.76368	5.59133	6.03767	23.0731	7.43194	5.33906	3.31512	0	6.25906	2.65002	9.66449	9.87515	9.39622	12.3672
MSTRG.17776.1	3	186116843	186125738	+	7.40328	7.72261	11.9698	0	2.64595	3.46885	4.79606	5.07327	5.35701	8.95266	6.69282	6.21448	8.01586	8.29853	8.44039	8.26372	4.08091	3.70497	5.35721	8.16464	2.51126	0	3.23694	11.5401	4.92866	1.41156	5.96286	3.4223	6.74991	7.50343	6.69808	7.04515	11.4162	17.8064	17.9466	20.2323	8.07488	5.01384	9.02838	14.1994	13.2262	14.4448	7.16896	13.2636	12.2429
MSTRG.17788.1	3	186328042	186329084	-	0	0	0	0	0	0	0	0	0	0	0	0	0	0	0	0	0	0	0	0	0	0	0	0	0	0	0	0	0	0	0	0	34.357	28.8553	19.2037	34.2785	0	0	0	0	0	0	0	7.98338	2.45634
MSTRG.17790.1	3	186408026	186409407	+	0.441763	0.49154	0	0	0	0	0	0	0.46496	0	0	0	0.637756	0	1.7268	0	11.6886	15.1598	12.7869	13.1917	22.3777	20.1633	17.3065	8.26336	23.528	25.6058	16.3674	16.337	21.6767	25.0734	22.3823	15.6947	8.47737	3.92318	6.66334	7.15431	0.770942	0	0	1.62681	2.29592	1.47761	1.71113	1.80904	1.94813
MSTRG.17828.5	3	187486331	187487488	-	0	0	0	0	0	0	0	0	0.680573	0	0.779421	0.620328	0	0.362406	0	0.412441	1.22207	0.369829	1.87164	0	0.584905	0	1.35706	0	0.688768	0.98631	0	0	0.428766	0	0	0	1.77264	3.8283	0	4.71237	0.564223	0.700672	0	0.396868	0.420074	0.360468	0.626153	1.32397	0.71288
MSTRG.17861.1	3	188429531	188431894	-	22.9372	26.737	12.8885	25.9547	0	0.909829	0.943452	0.997983	3.0656	2.0127	3.51086	4.8899	8.40977	11.019	6.64137	8.36018	1.37618	0	1.05384	0.494184	0	0	1.5282	0	0	0	0.58649	0.897619	0.482837	0	1.31761	0	0.998097	3.23332	1.56904	2.35851	1.90613	3.15614	4.73603	2.23458	3.31135	1.62371	3.52559	0.745467	0
MSTRG.17868.1	3	188705857	188706885	-	3.58563	0.886587	1.89854	0.262975	2.65795	3.98238	5.16194	4.36824	2.30628	6.60729	5.76272	1.91102	5.17642	3.12606	3.11461	3.30354	5.01969	3.87368	4.03613	3.78539	2.16227	4.04093	3.62323	3.10512	2.54623	3.34233	5.45509	6.13896	7.13276	5.6531	8.65087	4.04406	22.3898	17.6905	11.5894	20.3241	3.82399	3.45365	4.31873	3.1788	4.65878	2.88725	1.92897	6.93378	4.39228
MSTRG.17873.1	3	188890723	188891606	+	0	0	0	0	0.441989	0	0	0	0	0	0	0	0	0	0	0	0.876458	1.06096	0	0.314735	0	0	0.648853	0	0	1.06106	0	0.85751	0	0	0	0	38.7756	37.0661	24.9822	31.1682	0.404657	0	0	0	0	0	0.449074	18.0413	11.7593
MSTRG.17925.1	3	190852388	190853018	-	0	0	2.65374	0.142949	0.619204	0	0.84178	0	1.02571	0	2.34938	1.86983	1.87587	2.18478	1.26979	1.24321	0.409292	0	0	0	0	0	0.909011	0	0	0.495499	0.523286	0	0.430804	0	0	0	0	0	0	1.57826	0	1.40801	0	1.59502	1.26621	0.724364	0	0.665131	0
MSTRG.1794.1	1	65488099	65489547	-	12.7448	9.05995	10.1223	4.51781	21.5941	22.1172	17.4302	16.4969	20.121	14.6781	12.8019	13.5851	10.2217	5.15881	10.6093	14.4518	4.4605	4.0496	8.19773	3.3637	7.04513	10.7723	6.93454	3.31105	1.50839	5.4	2.85141	7.41892	6.10343	5.74097	1.2812	1.79678	19.4103	23.0558	12.9683	22.36	9.26729	11.5085	11.5129	6.08393	5.97971	4.3418	10.2845	13.0476	7.80598
MSTRG.1795.1	1	65489631	65490335	-	12.4229	1.481	1.20816	0	19.4513	5.54366	14.9462	12.1616	9.33946	7.35812	7.48717	10.2153	6.40517	6.9626	8.09328	5.09392	2.23604	4.56763	1.28422	5.41998	3.21065	2.25006	3.72458	6.91594	1.89038	2.03026	3.57352	1.09385	2.94196	1.79871	0	0	26.7585	26.2678	20.0766	20.8373	9.29136	9.61529	10.5809	7.08005	4.61172	3.95735	5.1556	9.99281	6.84797
MSTRG.17961.1	3	192057442	192058459	-	6.28286	7.86463	25.663	14.515	17.964	19.6258	14.2458	17.2219	4.13298	17.3663	1.89331	7.53425	11.3379	4.40164	6.13973	9.01682	3.95805	2.69508	9.09288	3.198	0	0	0	0	0	0	0	0	0	0	0	0	0	0	3.38456	2.54376	6.85282	6.80807	3.40534	0.964038	1.02041	0	0	1.60804	0
MSTRG.17978.1	3	192966418	192970186	-	0.217541	0.242053	0.148095	0	0.103666	0	0	0.29815	0.228964	0.150325	0.26222	0	0	0.182886	0.0708618	0.208136	0	0.124421	0.472256	0.147639	0	0	0.0760925	0	0	0	0	0	0	0	0.196819	0.276024	0.447276	0.482981	0	0.176153	0.0949104	0.117863	0.235817	15.2878	15.1924	18.6759	12.85	0.22271	0.35975
MSTRG.17980.1	3	192972081	192976044	-	11.7832	11.1989	14.0378	14.0432	5.14718	9.20181	8.90573	6.05602	8.00957	14.9277	11.836	15.0721	11.695	16.2349	10.5552	16.2843	0.618594	0.280805	0	1.33282	0	1.24494	1.03039	0	1.56891	0.748887	0	0.30261	0.976661	0.995216	2.66519	1.24591	2.0189	4.36014	2.11585	2.7829	3.42723	2.12803	2.66106	1.50667	1.59477	1.36848	0.950853	3.01579	4.33021
MSTRG.18027.1	3	194869639	194885066	-	0	0	0	0	0	0	1.20445	0	0	0	0	0	0	0.521011	0	0	8.19883	3.72178	2.69075	1.89269	4.20442	11.786	8.45421	10.1434	17.8236	9.21674	8.98486	10.3135	7.39694	11.3062	5.04634	7.0771	0	1.37593	0	0	0	0	0	2.85277	2.41566	0.518224	0.900184	1.90339	1.02487
MSTRG.18027.7	3	194886041	194888946	-	12.3888	14.7246	21.0847	16.8506	10.734	9.14704	5.83696	11.5769	7.40871	3.11305	3.39391	5.4023	7.72315	14.2025	6.97045	6.46536	10.288	10.9506	8.14987	16.4337	11.2064	8.56754	13.3942	14.9225	20.3943	12.0254	15.8747	13.5364	9.70848	9.13192	9.17076	7.14515	21.6126	19.1704	15.7744	15.5036	2.94822	6.71221	4.88348	7.2581	12.0725	6.27848	5.99834	16.7187	16.7625
MSTRG.1805.11	1	65748890	65749258	+	5.16132	7.3837	7.02732	13.6274	4.21638	12.898	19.1066	16.1688	10.8647	6.11412	14.2202	12.7323	4.25782	9.09145	13.45	10.3466	15.7931	12.6514	2.13421	4.00325	8.00352	11.2179	8.25303	9.19472	7.85394	6.74806	19.0039	12.7249	13.6897	29.8923	8.00517	7.48442	2.02132	4.36536	6.35517	14.3292	9.00727	11.1856	12.7884	12.6712	8.6221	9.04282	5.71196	1.5097	3.25155
MSTRG.18067.2	3	196164730	196165036	-	10.0152	20.8016	18.1814	18.804	10.1816	11.6796	3.46035	5.49053	14.0548	9.22761	12.877	6.40534	8.67514	18.7106	6.95969	8.51752	0	0	1.93261	0	0	0	0	0	0	0	0	0	0	0	0	0	0	1.9765	1.43871	1.0813	8.15642	15.9169	5.79019	4.09795	2.60254	0.74442	0	0	2.9444
MSTRG.18100.1	3	197484939	197485424	-	13.4965	1.87716	4.59399	0	6.43157	13.7017	14.2081	6.9366	6.21478	5.82896	4.0671	7.2831	6.69775	1.41831	6.04498	1.61412	0.531406	8.68414	3.66241	4.00737	0.763025	8.55579	1.77033	1.31488	5.3911	5.14667	10.8706	2.59959	3.91535	1.70989	3.05273	2.1406	3.46869	6.24265	3.63526	3.41523	7.36044	3.65618	7.31518	6.73042	9.86396	6.11312	4.08417	3.4543	1.85994
MSTRG.18154.1	3	199173718	199174280	-	5.52637	12.8571	15.7327	20.1183	4.78821	6.27738	9.1131	2.75424	3.70145	8.33199	6.0558	11.5673	9.42878	9.01042	9.81905	17.3043	0.632998	2.29874	0	1.36385	0	0	0	0	0	2.29897	1.6186	3.71588	0.666268	0	0	0	17.9046	11.8978	15.1558	9.76354	2.63027	3.26637	7.62446	0.616701	3.26381	1.12028	0.972993	10.2867	8.86208
MSTRG.18174.1	3	199722324	199723221	+	0	0	0	0	0	0	0	0	0	0	0	0	0	0	0.594829	0	2.01319	2.61105	2.64281	4.64743	1.23885	3.47281	4.15179	1.42324	0.486279	1.3927	1.4708	1.68828	0.908143	2.77619	4.13036	1.1585	0	0	0	0.369666	0	0	0.494874	0	0	0.254495	0	0	0.503303
MSTRG.1818.16	1	66761691	66764112	+	1.6252	3.16456	1.93617	0	8.51912	9.64563	10.5285	6.12538	7.69742	5.61522	12.2436	9.35471	6.15886	3.18803	6.88209	3.88733	2.55959	1.85904	1.17604	4.41191	1.83761	1.03026	2.27388	1.9	1.29835	4.64807	4.25423	3.25554	2.1553	2.47078	5.14637	4.12422	1.67075	1.80412	1.75098	0.986998	5.3179	7.04422	6.16606	4.48865	6.33483	8.15394	6.29504	2.49573	2.68761
MSTRG.18193.1	3	200270533	200272343	-	0	0.532262	0.976961	3.99956	1.36774	1.79312	0	0	1.2587	1.32223	1.15322	0	2.41707	2.14484	0.934929	0.61024	1.50679	0.820788	1.38462	0.973953	0.865414	1.21299	1.33859	0	1.01909	1.45932	1.92645	0.884526	0.317197	1.93933	1.73118	1.21393	0	0	0.515385	0.387351	0.417406	0	1.0371	0.293599	0	0.800012	0	0.979458	0.527382
MSTRG.18193.2	3	200270797	200272373	-	2.51199	3.35404	2.73613	10.6118	0.957642	3.13869	5.85842	4.81991	3.43706	5.55466	5.45022	3.85576	3.9891	5.34994	2.29111	1.9227	3.16499	4.0228	2.18129	2.04578	0.454448	0	1.75731	3.13252	2.14058	3.83162	4.85579	3.40622	5.33015	3.05517	4.54542	1.27492	4.13183	3.71805	3.78896	2.44088	3.06865	2.72198	3.81223	5.55031	4.24295	5.32132	6.32445	1.02867	2.7694
MSTRG.18198.7	3	200486813	200487161	-	0	0	0	0	0	0	5.92376	4.17743	1.60403	8.42491	3.674	2.92407	0	0	0.992855	2.91622	0	0.871643	2.20562	0	0	0	0	0	0	0	0	0	1.01055	0	0	0	8.35581	6.76713	3.2839	1.23405	2.65961	4.9542	14.8683	6.54758	6.93044	6.79663	5.90306	0	6.72068
MSTRG.18234.1	3	201375936	201376478	-	16.9871	7.56048	13.3632	15.1165	6.47599	10.3767	4.89101	2.06948	3.57583	0	5.46026	4.34572	9.26449	12.2711	3.443	3.37093	3.32936	6.47712	9.83388	9.73534	10.2439	7.65767	7.39429	5.88428	7.23777	4.03061	1.21618	7.91078	6.50808	6.12158	4.09841	7.6636	15.5229	10.0572	5.69391	12.2269	2.63512	0.818096	5.72888	6.95066	5.88568	4.20878	5.11762	10.048	6.6588
MSTRG.18239.3	3	201699710	201702463	-	0	0	0	0	1.05032	0	0	6.04155	0.579951	0	0	1.05722	0	0	0	0	4.16553	2.5212	1.59492	2.24376	0.996855	2.79443	3.08379	1.71783	3.5216	2.52145	3.55047	0.679246	2.19224	2.23388	3.98824	2.7966	3.02112	1.63114	4.7493	4.46183	0.961605	0	1.19462	0.676382	4.2956	2.45738	1.06715	1.12822	0
MSTRG.18248.1	3	201860471	201860765	+	10.9454	0	0	22.7691	0	0	0	0	0	0	0	1.90916	1.4365	2.23073	5.18598	1.26936	7.52223	11.3821	5.7603	5.40244	7.20058	10.0925	1.3922	3.1021	2.1198	10.6244	11.2202	1.2266	1.3196	4.034	0	10.1003	8.18342	2.94556	2.1441	6.44583	1.73649	2.15644	0	3.66428	1.29285	1.1094	0	0	4.38802
MSTRG.18259.3	3	202208612	202209579	-	0.53172	0	4.34374	0.818941	1.5203	0	3.44464	1.45749	0.839461	0	0	0	2.30287	0.89403	0.69281	0.339154	0	0	0	0	0	0	0	0	1.69914	0.405526	0	0.65546	0	1.07783	0	1.34933	5.10181	7.87011	8.59308	12.9167	1.85586	0	0.576391	0.326348	0.345431	1.18566	0	13.6089	6.44828
MSTRG.18266.1	3	202470562	202471924	-	0	0	0	0	0	0	0	0	0	0	0	0	0	0	0	0	0	0	0	0	0	0	0	0	0	0	0	0	0	0	0	0	0	0	18.4676	0	0	0	0	0	0	0	0	0	0
MSTRG.1828.1	1	67058186	67058560	+	5.37061	11.9515	1.21871	31.5111	3.41238	8.94732	0	2.45356	0	7.42238	15.1051	3.43483	2.58444	4.01337	2.33256	5.70934	2.25557	5.11947	7.77263	7.28976	1.61934	0	11.2713	2.79054	7.62758	6.82664	5.76757	4.41362	0	3.62884	6.47871	13.6288	2.45384	0	0	0	0	0	1.9406	1.09875	0	0	3.46708	0	1.97365
MSTRG.18289.1	3	203373437	203374638	+	0	0	0	0	0	0	0	0	0	0	0	0	0	0	0	0	7.40539	3.3616	10.6328	4.98613	3.98742	0	6.16759	2.29044	4.69547	5.60323	10.6514	8.15096	15.5892	14.8926	7.97648	11.1864	0	0	0	0	0	0	0	0	0	0.819128	0	0	1.61995
MSTRG.18290.1	3	203392133	203393293	+	0	0	0	0	0	0	2.23178	0	0	0	0	0	0	0	0	0	5.4257	2.95553	7.4787	0	7.79054	8.73553	7.23007	10.7401	16.5131	10.5096	8.32421	2.12336	10.2796	10.4749	12.4674	4.37115	0	2.54952	3.71164	0	1.50301	0	0	0	0	0.960239	0	3.52687	1.89902
MSTRG.18303.1	3	204052179	204063665	-	0.95561	0.797463	0	0	3.18768	1.79103	6.19072	11.1325	2.76592	1.98103	1.15187	5.50053	0	1.07117	1.86768	1.52382	5.71911	7.37848	11.0641	9.72818	5.18643	6.05786	3.00832	3.72397	1.52685	2.18643	4.23325	2.65049	6.01971	0.968537	6.05208	3.63753	4.5845	7.07209	6.69219	6.9642	11.6738	11.3904	8.80507	13.1965	11.485	9.58896	16.1939	6.35906	6.3212
MSTRG.18324.1	3	204705296	204709052	-	0	0	0	0	0	0	0	0	0	0	0	0	0	0	0	0	0	0	0	0	0	0	0	0	0	0	0	0	0	0	0	0	12.6751	10.6454	6.64187	5.82386	0	0	0	0	0	0	0	0.525937	0.566373
MSTRG.18324.2	3	204707620	204709052	-	0	0	0	0	0	0	0	0	0	0	0	0	0	0	0	0	0	0	0	0	0	0	0	0	0	0	0	0	0	0	0	0	41.527	39.1658	19.0061	39.1272	0	0.415553	0	0	0	0	0	5.49651	0
MSTRG.18328.1	3	204736897	204737420	+	1.85501	3.61204	1.89424	0	4.41989	3.4767	0	2.54237	1.46431	2.56369	1.11799	1.77958	0	3.63882	2.417	2.36641	26.8781	34.4812	21.4773	23.2904	20.1356	35.2781	19.4656	11.5662	16.7953	21.9287	20.9172	20.0086	17.2205	11.2806	10.0699	21.1833	0	2.74564	0	1.50208	2.42794	0	1.00542	0.569263	2.4102	1.55115	1.79629	0	0
MSTRG.18332.1	3	204817922	204825077	+	0	0	0	0	0	0	0	0	0	0	0	0	0	0	0	0	1.24765	2.26543	0	0	0	25.1094	2.77095	0	12.6574	4.53131	0	6.10337	2.62645	12.0436	3.58363	10.0515	2.71463	29.3133	17.0699	11.2257	0	0	0	0	0	0	0	8.1101	4.36682
MSTRG.18332.2	3	204823578	204825077	+	0	0	0	0	0	0	0	0	0	0	0	0	0	1.08894	0	0	7.34397	5.5562	2.8119	3.95582	10.5449	9.85335	6.79604	15.143	8.27827	7.40901	3.1298	7.1852	6.44165	11.8152	7.0314	4.93049	7.9895	0	2.09329	6.29308	0	4.21068	0	0	0	0	0	3.97818	8.56808
MSTRG.18369.1	3	205888862	205891646	-	4.2556	1.57837	3.86277	6.71042	2.02795	3.54487	0.918968	2.91625	1.11977	2.9407	1.70987	0.680428	1.53591	5.16774	6.93109	2.26201	10.2769	7.70755	8.21191	15.8849	7.05732	10.791	13.8931	11.0559	7.555	5.95028	6.28396	4.80878	8.93583	8.62635	6.41706	14.3991	4.86097	4.19921	4.58496	1.72298	1.85666	0.768558	0.768853	4.35318	2.76464	1.18618	3.43409	2.17836	2.34584
MSTRG.18393.1	3	206777005	206778672	-	0.623034	0.693235	0.424142	0	0.593796	1.16771	2.42172	1.70779	1.3115	1.72211	0.750993	0.896552	0.224862	1.74594	1.01473	0.993495	4.12122	5.87961	3.60675	5.70828	5.07214	7.10924	8.71711	8.74057	10.2865	6.65234	6.52358	6.5282	9.08879	6.31463	5.63687	7.11474	5.12397	5.07192	3.02064	3.78374	1.63093	1.68779	1.01306	1.52957	1.82139	1.38928	0.904972	3.18919	3.09095
MSTRG.18398.1	3	206854899	206856152	+	0	0	0	0	30.2606	21.0028	39.928	28.1572	1.96575	3.87181	12.382	0.895872	0	0	0	0.595644	1.7649	1.06821	1.3515	9.50658	0	0	1.95986	0	0	0	0	1.72674	1.23844	1.89295	0	7.10934	0	2.7644	1.00612	3.02469	7.33361	4.04762	3.03688	1.14631	1.21333	1.04117	0.904285	0	0
MSTRG.18401.1	3	206861224	206861626	-	18.0274	8.91496	5.45443	3.52575	17.8178	5.00554	19.0319	21.9621	11.2439	23.9918	14.4866	30.7456	15.4225	9.72949	22.619	9.36927	42.9036	27.4951	7.73043	20.8443	7.24749	3.38609	10.276	8.32616	5.68963	8.1475	29.0398	4.1153	15.0529	10.8274	14.498	13.5548	16.4735	3.953	10.071	19.4635	6.99122	4.34097	11.5804	15.5722	17.3503	11.1663	12.931	16.4051	16.1942
MSTRG.18413.2	3	207087551	207094152	+	0	0.532884	0	6.74396	3.65157	0	0	0	0.504069	3.97132	1.15456	5.51338	0.691399	1.07367	1.24803	1.22191	2.41367	7.12181	0	8.45079	6.06498	4.85761	2.68031	5.97227	4.08111	1.46103	4.62888	2.36149	0	0	0	2.43069	2.62583	1.41772	0	0.775608	2.50736	1.03791	2.07662	0.587883	1.24452	1.06793	1.85505	0	0
MSTRG.18450.1	3	208601353	208601666	+	4.08323	9.08663	11.1189	0	12.4532	10.2039	8.46476	15.6695	13.7525	13.5436	9.84369	10.9682	10.6106	11.9002	7.44839	4.16714	1.02894	0.934151	2.36379	0	0	0	0	5.0919	0	0	0	0	0	0	0	0	2.23876	4.83495	5.2791	5.2902	5.70067	3.53965	5.31152	5.01223	7.42745	5.46303	9.48959	1.6721	5.40198
MSTRG.18458.1	3	208793010	208793243	-	0	0	0	0	0	0	0	0	0	0	0	0	0	0	1.14136	0	24.2811	14.0282	20.2841	27.347	12.6779	4.44243	12.2561	10.9236	3.7323	8.01693	14.1108	9.71845	17.4255	7.10261	3.17014	22.2294	4.80281	0	3.77508	0	0	0	0	3.22582	11.3815	4.88327	1.6965	3.58716	1.93148
MSTRG.18471.1	3	209016701	209017314	+	0.333841	0	0.909072	0	0.636349	0	0.865087	0.915088	1.05411	0.922761	0.80481	0.640534	0.481952	1.87106	0	0	0.420624	0.381876	0.966304	0.453137	0	0	0	0	0.711203	0	0	0	0	0	0	0	5.49116	0.98825	0.719356	1.62196	1.1652	1.44699	0	0.409795	0.867515	0	0	0.683547	1.4722
MSTRG.18535.1	3	211020408	211020653	+	3.33298	0	1.13449	0	9.52971	4.1645	8.6368	9.136	8.76998	6.90945	6.02626	6.39492	1.20292	0.934007	5.42842	1.06296	7.34895	1.90628	0	4.524	1.50744	8.45145	5.82912	2.5977	0	2.54195	2.6845	0	3.31509	3.37807	6.031	0	4.56852	7.39983	17.9547	1.34943	21.812	9.02899	19.8714	8.18257	5.41315	4.64506	9.68246	13.6487	5.51178
MSTRG.18547.1	3	211536423	211537648	+	0	0	0	0	0	0	0	0	0	0	0	0	0	0	0	0.843509	0	0	0	0	1.19623	0	0.925138	0	0	0	0	0	0	0	0	0	19.9394	5.87212	7.12394	11.7792	0	0	0	0	0	0.737215	0	25.7234	14.5795
MSTRG.18549.1	3	211692024	211694537	-	0	2.61403	0	0	3.35861	2.93544	0	1.60993	2.47268	0	2.83182	4.50759	0.847905	0	2.2958	0	10.3601	12.7649	6.80012	7.17488	13.8131	17.8715	10.6828	12.8173	13.7635	14.334	12.2995	13.0322	20.2515	26.1921	12.7532	11.9236	3.22022	6.95456	3.79672	0.951175	0	6.36427	3.82003	1.44191	2.28934	3.27417	3.41244	3.60772	2.59006
MSTRG.18560.1	3	211842699	211844578	+	0	0	0	0	0.986662	0	0	0	0	0	0	0	0	0	0	0	1.30436	1.7763	1.49826	1.40518	0	0	0.724224	0	1.10272	0.789546	0.833822	1.27616	4.11875	0	1.87326	0	9.93308	10.726	11.1537	4.19142	2.70998	1.12178	1.12221	1.90617	0.672543	1.15423	0	39.2142	53.6424
MSTRG.18588.1	3	212777935	212781934	-	0	2.2694	0	0	0	0	0	0	0	0	0	0	0	0	0	0	0	4.66611	8.85538	1.38421	0	5.17178	9.98781	6.35854	13.0352	3.11105	9.85653	11.314	8.11455	4.13435	0	0	2.79566	0	0	0	0	2.21008	0	0	1.32501	1.137	0	0	0
MSTRG.1859.2	1	68402664	68405046	+	0	0	0	0	0	0	0	0	0	0	0	0	0	0	0	0	0	0	0	0	0	0	0	0	0	0	0	0	0	0	0	0	4.0818	5.87686	2.13891	2.41133	0	0	0	0	0	0.553358	0	2.03244	0
MSTRG.18600.1	3	213499461	213500770	-	10.1707	3.83026	11.0782	6.4724	5.07039	3.91018	9.32577	8.57808	7.24628	7.785	7.54432	8.70637	7.45444	8.2435	7.7473	8.38358	3.15436	3.22175	6.34072	2.76102	6.79383	4.7612	7.22455	5.36593	6.33351	7.6375	5.79729	6.17233	4.3577	3.80613	9.0603	4.76489	2.57372	1.38959	2.69731	2.53405	4.36907	4.06925	5.08852	2.11279	3.45615	2.44238	1.81823	2.56304	2.41509
MSTRG.18617.1	3	214168238	214169153	+	0	0	0	0	0	0	0	0	0	0	0	0	0	0	0	0	0	0	0	0	0	0	0	0	0	0	0	0	0	0	0	0	4.21236	4.54862	4.63537	3.48384	0	0	0	0	0	0	0	1.25846	2.71044
MSTRG.18617.2	3	214168339	214169047	+	0	0	0	0	0	0	0	0	0	0	0	0	0	0	0	0	0	0	0	0	0	0	0	0	0	0	0	0	0	0	0	0	1.79817	0.970857	1.41339	0.531136	0	0	0	0	0	0	0	1.34303	0
MSTRG.18636.6	3	214800405	214801041	-	0	0	0	0	0	0	0	0	0	0	2.87298	0	0	2.00377	0	0.760139	0	0	0	0	0	0	0	0	0	0	0	0	0	0	0	0	0	0	3.8519	1.93	1.03988	1.29136	1.29185	0	0	1.3287	0	0	2.62771
MSTRG.18637.1	3	214803267	214807301	-	2.20407	0	1.87557	0	2.10063	4.13092	1.42786	3.02078	1.73985	2.28458	1.99255	3.17167	3.57966	2.4706	2.51283	2.46023	1.04138	0.945451	0	0	0	0	0	0.858916	0.586934	0	0	0.339623	1.82686	0	0	1.3983	42.2957	40.7786	37.4007	33.4637	3.36562	7.16494	4.18116	3.7201	2.50576	1.84304	6.40292	30.4619	29.7666
MSTRG.18638.3	3	214817788	214820445	-	0	0	0	0	0	0	0	0	0	0	0	0	0	0	0	0	0	0	0	0	0	0	0	0	0	0	0	0	0	0	1.68594	0	7.66266	8.27435	7.0268	5.28119	0	0	0	0.57185	3.02644	3.11641	0.90223	3.81544	4.10878
MSTRG.186.4	1	5406333	5410291	-	0.184333	0.615309	0	0	0	0	0	0	0.194012	0.50951	0	0	0.532228	0.206624	0.720534	0.470302	0	0.843424	0	0.250203	0	0	0.773722	0	1.57079	0.562338	0	0.90892	0	0.747307	0.667097	0.935552	0.505331	0.545671	0.397198	0.298525	0.321688	0	0	0.905086	1.67652	3.69934	2.49898	0.754852	0.812888
MSTRG.18677.1	3	216072315	216072737	+	9.60836	17.1056	20.9314	5.63753	18.3149	27.2124	33.1977	24.5816	17.529	26.5582	7.72114	15.9773	20.3444	14.3604	16.6924	18.7944	16.9485	24.1799	20.395	23.4753	20.8592	12.9941	18.8208	33.9486	28.6571	21.4954	20.6371	26.0576	12.7424	15.5813	18.5453	9.75313	17.5603	15.1696	6.90132	14.5233	16.768	23.5995	15.2761	18.8711	17.4777	22.8537	11.1651	6.55778	16.9487
MSTRG.18699.1	3	216601510	216602071	+	9.20561	4.09714	11.6982	42.9398	8.1887	4.6009	3.18062	5.04668	4.52153	3.39267	5.918	3.53252	9.74583	5.50337	5.59745	3.91449	8.50567	10.5302	10.6583	16.6602	7.77188	6.22472	4.29331	11.4796	9.15195	2.80832	7.90883	3.78263	5.69719	0	2.221	3.11477	10.0945	9.08362	15.8689	10.9328	5.35505	18.6203	11.9748	17.3267	7.97386	6.84242	8.31996	11.3092	9.47234
MSTRG.18706.1	3	216834637	216836545	-	0	0	0	0	0	0	0.901805	0	0	0	0.83897	0	0	0	0	0	0	0	0	0	0	0	0	0	0	0	0	0	0	0	0	0	73.4609	55.6306	51.7423	58.6144	0	0	0	0	0	0	0	44.1787	26.0897
MSTRG.18713.1	3	217111238	217112455	+	0	0	0	0	0	0	0	0	0	0	0	0	0	0	0	0	0	0.776397	0	0	0	0	0.949645	0	0	0	0	0	0	0	0	0	22.3283	14.0646	11.7003	24.1825	0	0	0	0	0	0	0	19.4562	8.97946
MSTRG.18715.1	3	217169118	217173960	-	0.304122	1.69195	0	0	0	0	0	0	0	0	0	0	0	0	0	0	0.766359	0.695762	1.76057	1.65119	0.550193	0	0	0	0	0	0	0	0	0	0	0	0	0	0	0	0	0	0	0.373315	0.790288	0	0	0	0
MSTRG.18720.1	3	217243695	217243998	+	4.04562	1.50049	0	2.96712	7.71154	6.73992	10.4835	14.7859	4.96773	11.1824	9.75302	9.05597	3.89367	2.26742	7.02837	6.88126	16.991	7.71289	9.7584	16.4739	9.75868	10.2585	3.77359	4.20417	10.0551	4.11395	14.1201	5.81828	16.9898	10.9343	7.32052	13.6886	14.7876	17.9641	24.6995	21.8395	11.767	18.9965	17.542	41.3839	36.7952	39.0918	31.3406	31.7535	22.301
MSTRG.18721.1	3	217244081	217245476	+	4.03677	1.49721	1.22138	2.76325	4.27481	2.24172	9.29827	11.0652	9.44165	8.6784	5.40649	9.46644	1.94257	4.52493	4.67533	5.14965	10.7374	12.3136	9.08791	14.6114	8.11444	6.82404	5.02044	11.1866	10.5109	12.3148	5.78019	15.4815	10.1121	7.27357	4.86967	2.27644	13.5256	18.5886	19.3297	20.3389	10.9585	8.74844	9.72423	26.4277	23.8937	27.0043	31.272	20.2043	17.8017
MSTRG.18752.1	3	218236068	218239268	-	3.78034	1.86946	5.14706	3.14223	3.20261	3.14898	3.26535	6.90817	3.09465	3.48304	2.02522	1.61183	2.42556	4.70831	2.73646	2.14334	3.70459	4.32428	4.8632	2.85067	3.79949	6.39054	5.8769	5.23798	1.78967	1.28139	6.08964	5.17786	2.22818	8.5144	1.52011	8.52733	2.30299	1.24341	0.905091	0	0	1.8206	1.8213	1.54681	0.545752	1.40494	2.44046	0	0.92616
MSTRG.18754.1	3	218243310	218246398	-	2.19228	2.4393	6.71595	2.65296	2.0894	1.36961	0	0	0	3.02981	0	0	3.95613	1.84304	0.714113	2.0975	2.07163	3.76158	1.58639	3.7196	5.94914	2.77949	5.36778	6.83458	7.00554	4.17995	6.18009	4.05368	3.63419	0	3.96691	0	0	1.62242	1.18097	0	1.91293	2.37554	5.94114	0.672765	1.42421	0.611061	1.06145	0	0
MSTRG.1876.1	1	69099405	69100027	+	0	0	3.4526	0	1.61121	0	0	0	0.889656	0	1.01887	0	0	0	1.65203	0	3.19501	12.0862	7.33992	1.14732	0.764598	2.14336	2.3653	0	0	1.93398	1.36162	0.520989	0	0	0	0	0	2.50221	1.82138	1.36891	0	0.915931	0.916283	2.07517	0.549128	0.94242	0	1.73071	0
MSTRG.18764.1	3	218371375	218372846	-	24.9171	28.2477	13.4422	29.3772	8.96142	8.22394	15.8374	10.3094	12.3705	9.09639	9.06703	6.31425	15.6104	13.7016	9.80103	18.592	4.73877	1.61334	2.72161	1.27627	5.10316	2.38424	5.26225	7.32836	2.00311	1.43422	4.54395	5.21586	6.85828	7.6239	5.10421	2.38609	1.28883	5.56684	1.01304	4.56826	7.38407	7.13207	5.0963	6.34806	4.88673	5.76584	4.55253	2.88783	5.1831
MSTRG.18785.1	3	219044799	219045199	+	0	4.95814	0	0	0	1.59079	0	1.74492	0	0	1.53464	0	4.59501	0	0	2.43622	16.0412	7.28173	0	0	6.90987	0	0	0	2.71229	0	0	0	2.53265	0	2.30377	6.4617	0	0	0	3.0928	0	0	1.38012	0	2.48131	2.83897	0	2.60682	0
MSTRG.18805.6	3	219661343	219661898	+	24.7006	6.9735	3.51366	19.1433	32.3256	17.5044	29.6152	26.2742	43.8468	56.0461	46.2158	41.0264	28.2081	28.9273	43.2321	50.7926	18.1156	18.977	32.0132	14.5118	18.0079	22.4359	13.4112	21.8375	17.2787	15.7455	9.50197	19.5418	21.5123	16.4407	18.6787	16.8399	14.1493	9.82207	11.916	14.9263	66.2678	52.7319	58.3471	33.0357	33.5304	33.294	28.5598	13.5873	19.5093
MSTRG.18812.1	3	219797020	219798482	-	8.55953	6.01515	0	0	16.3157	10.1321	8.17174	23.4625	13.2764	23.6592	27.1513	14.6943	10.4059	3.53486	9.39176	9.76987	30.0834	19.5823	23.4716	13.4527	29.3404	6.85403	18.9094	25.2804	17.2752	15.1176	22.4967	21.6583	30.4697	23.743	19.5643	20.578	35.8152	30.6727	39.8001	37.2087	14.1515	44.9108	22.464	23.7789	21.6574	23.6071	34.0269	33.2069	28.8066
MSTRG.1884.2	1	70042623	70046488	+	4.56594	2.17732	1.11012	0	4.97334	4.89006	3.80308	3.57591	3.26101	4.05662	1.57248	1.56439	5.41458	3.10741	1.48731	2.91235	0	0	0	0	0	0	0.228157	0	0	0	0	0	0	0	0	0	0	0	0.35138	0.528179	3.41496	1.76701	4.94953	0.20017	0.8475	0.545434	0	1.33555	0.359559
MSTRG.1889.1	1	70266240	70295928	-	0	0	0	0	0	0	0	0	0	0	0	0	0	0	0	0	0	0	0	0	0	0	0	0	0	0	0	0	0	0	0	0	1.38406	0	0	1.22645	2.20269	0.547077	2.18915	13.0145	13.7755	14.3539	7.33339	0.516869	0
MSTRG.18892.2	3	222352826	222354629	-	3.32397	2.46567	3.77142	4.14435	2.11199	1.38442	0	0	1.16617	1.53128	0	3.18882	3.19912	3.10494	0	2.8269	0	0	0	0	0	0	0	0	0	0	0	0	0	0	0	0	0	0	0	0.89719	0.966803	0	0	0	0	0	0	0	0
MSTRG.18905.1	3	222680172	222681255	-	6.473	10.632	10.0722	0	1.17509	0	0	1.68982	2.91981	1.70399	0.743088	0	2.66994	0.345512	0.401621	0.393215	0.776731	2.82071	7.13757	4.18385	1.11528	1.5632	1.72507	0.960952	2.62664	6.58232	3.97225	2.27982	2.86145	0	6.69304	0	47.3203	66.6096	79.0383	61.8993	3.22752	2.67204	2.67307	4.16204	4.8059	4.8113	4.77571	34.0807	26.5063
MSTRG.18937.9	3	223661377	223666385	-	8.09505	1.93011	6.69175	0	8.81733	7.94721	6.74255	12.6796	10.3459	11.9868	11.1516	14.4224	9.18225	8.74989	14.6912	14.7525	6.55675	4.62991	5.85779	4.70904	0.523032	0	2.02252	1.80263	1.84772	2.64593	1.86287	0.356389	2.30046	3.51624	2.09256	0	3.96282	4.27917	8.72156	4.21388	10.5953	11.278	11.9091	14.5503	9.0153	8.70309	11.1983	5.91958	7.01217
MSTRG.18952.3	3	223913658	223916096	-	0	0.860658	0	0	0.184301	0.724859	0.751646	0.530061	0.40706	0.534505	1.16546	0.742052	0	0.43352	0.377941	0.493373	1.70551	1.3272	1.95904	1.04991	0.524759	0	0.405839	1.50715	0	0.442444	1.24601	0.715131	1.15403	0	0.349912	0	0.795182	0	0.625025	0.31317	0.506204	0.628622	0.419243	1.18686	0.502504	0.539002	0.936276	0.395941	0.852766
MSTRG.18969.1	3	224391818	224393272	-	2.02148	1.34955	0	0	0.770647	1.01032	1.04766	1.10821	0.851052	1.11751	0	0	0	2.26593	0.526781	2.57878	0.509395	0	0	0	0	0	0.565666	0	0	0	0	0	0	0	0	0	0	0	0.871173	0.654754	1.41111	0	0.876523	0.99256	2.1012	0.450763	1.566	0.827806	0
MSTRG.18994.1	3	225306320	225308190	-	0	0.243799	0.894982	0	0.835314	0.273776	0.283893	0	0.230616	0.302819	0.264112	0.210202	0	0.614018	0.285492	0.419275	0.966243	0.501276	0.634218	0.446113	0.198199	0.5556	0.306566	1.36619	0	0.668434	0.529439	0.405152	0.43587	0.44415	0.792958	0.556031	0.300336	0	0.708206	0.177424	0.382381	0.237427	0.237518	0.537924	0.854068	0.366441	0.636528	0.224317	0
MSTRG.19010.3	3	225919891	225920376	-	0	0	1.60856	0	0	0	0	3.23841	2.48693	0	0	0	0	0	1.53936	0.753567	2.9771	6.0814	3.41966	2.40541	5.34337	2.99576	0	1.84159	1.25844	3.60415	1.90313	1.45637	2.35018	4.78965	0	0	0	1.74866	0	0.956658	1.03089	0	1.28068	3.62556	2.30254	0.658608	0	0	0
MSTRG.19019.5	3	226353454	226354280	+	0	1.23618	0.378164	0	0	0	0.719734	0.761334	0	1.53543	0	0	0	0.311336	0.361894	1.06296	0	0	0	0.377	0.50248	0	0	0	0	0.423659	0	0.342384	0.368343	0	1.00517	1.40967	0	0	0	0	0.969423	0	0.602164	0.34094	0	0.30967	0	0.568696	0.61242
MSTRG.19025.1	3	226615677	226617121	-	0.555497	0	0	0	0	0	0	0	0	0	0	0	0	0	0	0	0	0.635425	0	2.262	0	2.81715	0	0	1.18341	0.847318	0	0	0	0	0	0	28.934	23.0217	21.5456	26.9886	0	0	0	0	0	0	0	11.3739	4.89936
MSTRG.19033.1	3	226976099	226977139	-	0	0	0	0	0	0	0	0	0	0	1.17656	0	0	0	0	0	0.614912	0	1.41264	0.662443	7.94636	19.8005	5.46272	6.08603	10.3971	7.44429	1.57235	4.81295	1.9417	1.97858	1.76622	2.47699	0	0	0	0.790381	0	0	0	0	0	0	0	0.999281	0
MSTRG.19054.1	3	227518678	227521382	-	14.9565	26.1904	17.0255	17.1554	16.8252	9.1908	10.8012	11.4255	8.51612	6.09949	11.8218	4.7044	10.6191	15.1162	19.4878	14.7009	0.926781	1.40234	0	0.998418	1.33073	0	0.686107	0.764394	0.522343	0.747991	0	0	0.325164	0	0	2.48884	14.1154	18.8713	12.1516	15.4862	5.1347	7.4392	3.72103	7.22337	4.46002	4.64728	5.22343	12.0487	9.1907
MSTRG.19075.1	3	228002139	228003506	+	23.4733	21.7039	25.2077	20.4406	18.5906	26.851	16.7059	16.3122	24.1839	23.3027	16.3389	19.9815	25.2963	27.7942	27.5694	24.8835	12.4966	14.9381	9.09105	10.0969	12.8594	15.9283	9.0201	9.79164	10.2127	10.5901	10.9177	13.6529	12.715	15.4138	12.563	17.6186	20.3926	13.7016	18.5223	18.2043	19.6168	11.4639	16.8441	18.6681	22.1223	15.6658	16.3274	17.9387	14.944
MSTRG.19083.1	3	228192569	228193744	+	0	0	0	0	0	0	0	0	0	0	0	0	0	0	0	0	0	0	0	0	0	0	0	0	0	0	0	0	0	0	0	0	27.7495	26.9683	7.63405	27.8683	0	0	0	0.621269	0	0	0	2.07258	1.11597
MSTRG.19092.2	3	228670421	228673832	+	0	0	0	0	0	0	0	0	0	0.975173	0	0	0	0	0	0	16.447	17.3533	21.445	13.8873	12.7652	23.2597	17.7703	15.3984	21.0448	15.6061	22.7328	11.3075	23.3939	15.7333	12.7679	16.1153	0	1.04438	0	0	0	0	0	0	0	0	0	0	0
MSTRG.1910.1	1	71221258	71221715	-	5.37061	5.97575	15.8433	3.15111	3.41238	3.35524	1.15975	3.68033	0	0	0	0	4.52278	5.51839	1.16628	0.570934	6.76672	3.07168	3.88631	2.42992	5.66771	0	4.3833	6.97634	8.58103	6.82664	10.8142	23.7232	9.4965	7.25769	4.85903	4.54294	0	5.29944	6.75064	5.79843	0	0.969926	1.9406	6.04313	5.815	2.49494	5.20062	3.66548	4.93413
MSTRG.19152.1	3	230311618	230313306	-	0.970886	0	0.826185	0	3.93263	5.45898	7.23313	2.99395	0.7664	0.6709	2.34057	0.931409	0.525611	0.680183	0.474384	0.928909	0.458727	0.138823	0	0.164728	0	0	0.1698	0	0	0	0	0	0	0	0	0.615947	0	0	0	0.196542	0	0.263011	0.263113	0	0.315367	0	0.235039	0	0.267594
MSTRG.1918.4	1	71582921	71583559	+	0.870396	0	0	0	1.6591	0	4.51094	1.19292	0.45805	1.20292	1.04916	1.67001	1.25656	0.97565	0	5.55176	5.48329	5.9738	1.25968	4.13499	7.87325	2.20707	3.04451	2.71352	0	0.663822	3.50524	3.21885	6.92579	1.76434	6.29989	4.41755	2.38611	3.86488	4.6888	2.1144	6.83536	2.82947	2.83055	13.3553	8.48175	9.70432	10.957	4.45539	2.87876
MSTRG.19184.1	3	231029269	231029880	+	8.94592	5.19334	5.29573	2.90969	8.1554	1.94396	4.0316	8.52925	3.27501	5.37548	1.87534	5.22393	3.93061	7.84778	6.08148	5.458	0	2.22459	2.25165	1.05589	1.40732	0	4.35359	1.21259	4.97168	4.15298	0.626553	0.958936	2.5791	3.15372	2.81523	1.97407	10.6628	0	3.35244	8.18877	1.35756	1.68587	3.37303	1.90978	4.54828	1.73462	1.50657	0.796391	0.85762
MSTRG.19186.1	3	231110091	231112868	+	0	0	0	0	0	0	0	0	0	0	0	0	0	0	0	0	0	0.145816	0	0	0	0	0	0	0	0	0	0	0	0	0	0	3.84404	4.90561	6.59231	4.3353	0	0	0	0.312953	0	0	0	7.56918	8.15113
MSTRG.19199.1	3	231745922	231746207	-	10.0339	11.9619	11.7099	5.67696	6.83073	12.5372	22.2866	11.7874	10.5608	9.90516	10.3669	6.87566	7.24277	8.83714	7.47072	5.48576	4.51509	1.63966	4.14902	1.94564	2.59322	3.63471	2.00554	6.70314	3.0537	0	2.30905	5.30097	3.80192	2.90561	2.59375	0	3.92957	4.24326	7.72176	2.3214	0	9.31943	15.5384	7.03815	1.86243	5.59356	4.16414	4.40243	0
MSTRG.19217.1	4	547807	549036	-	0	0	0	0	1.497	3.92516	0	0	0	0	0	0	0	0	0	0	0.989514	0	0	1.066	2.84161	0	3.29647	0	3.3462	1.19793	0	3.87249	4.16609	6.36785	0	0	34.4477	25.5733	35.5378	21.6219	4.11169	1.70202	1.70267	1.92808	6.12246	7.88058	1.521	27.3366	25.9751
MSTRG.19237.2	4	910835	913505	+	1.68706	2.81573	2.67983	0	1.60789	2.10796	2.91448	3.08293	6.80666	3.10878	4.0671	0.539489	0.811848	0.630358	2.56454	1.79347	2.47989	3.53798	0.813869	1.90827	2.54342	0	0.393406	0.876589	0.599011	0	0.905881	0.693223	2.61024	0	6.10545	2.85414	3.8541	1.66471	0	3.18755	6.37905	3.65618	3.65759	3.79665	3.28799	4.38891	2.17822	1.72715	1.85994
MSTRG.19238.1	4	913667	917279	+	6.03489	3.70476	7.08338	4.39556	3.17334	3.64024	5.93177	9.12673	4.81859	7.47764	7.52518	2.39566	6.60935	7.69773	6.23634	6.37128	10.2256	9.28366	6.6258	12.1459	1.50591	4.22143	4.3674	4.54135	8.42325	6.66585	8.38055	7.69583	7.72736	5.06196	4.51865	6.33706	10.8392	11.7045	13.9007	6.74031	6.53696	9.01982	6.3163	9.19605	8.38187	6.96051	8.86658	12.7827	11.0124
MSTRG.19255.1	4	1265119	1266447	-	0	0	0	0	0	0	0.694331	0	0	0	0	0	0	0	0	0	0	0	0.775569	0	0	1.35886	0.374893	2.50601	1.71247	0.408706	0.431626	0	1.77672	0	0.969689	0	0	0.793184	0	0	0	0	0	0	0	0	0	0	0
MSTRG.19255.5	4	1265332	1266440	-	0.284297	0.316331	0	0	1.62573	0	1.47341	0	0.299226	0	0	0	0.820856	0	1.48171	0	3.22381	3.25204	1.6458	0.385889	4.62894	5.76715	4.37548	7.09052	6.05657	6.07107	9.15932	3.15412	13.196	8.06801	3.0866	7.21452	3.89687	1.68318	1.2252	0.920833	1.48842	0	1.23272	0	0.738771	0	0	0	0
MSTRG.19255.6	4	1265333	1273469	-	1.21289	1.34955	0	0	2.31194	1.01032	1.04766	0	2.12763	5.58753	1.94932	1.55143	1.751	0.906373	1.58034	3.61029	5.09395	2.31235	3.51071	3.84138	5.85136	2.05035	2.26267	0	2.5839	0	2.60508	3.98706	4.82552	6.55625	1.46314	0	16.6251	25.1331	10.4541	27.4997	2.82223	1.75237	0.876523	2.4814	2.1012	1.80305	1.566	14.0727	12.4803
MSTRG.19255.7	4	1272117	1273161	-	0.836646	3.72366	0	0	0	2.09075	0	0	3.52231	0	4.0339	1.60526	0	2.81346	0	2.13459	0	0	0	0	0	0	0	0	0	1.27616	0	0	0	0	0	0	25.2294	24.7668	19.8307	25.7439	0	0	3.62773	1.027	0	0	1.62033	17.1305	7.37904
MSTRG.19279.1	4	2057222	2058142	-	1.70409	1.89611	2.32019	6.53472	3.24825	5.47519	8.8317	5.33838	3.33093	1.34578	3.52128	3.26961	1.05434	1.91017	4.75792	3.10556	0	0.55694	0.704644	0	0	1.23459	1.02183	0	0.518621	0	0	0.300095	0	0	0	0	68.0721	69.9029	31.474	53.6183	3.39874	0	0.527788	1.49415	2.21412	0.542843	1.8859	39.3778	27.9124
MSTRG.19286.1	4	2276877	2277557	+	0	0	0	0	0	0	0	0	0	0	0	0	0	0	0.441451	0	0	0	0	0	0	0	0	0	0	0	0.545775	0.835305	0	0	0	0	7.43046	15.0443	3.65029	6.03564	0	0	0	0.415891	0.44021	0.377747	0.656167	14.568	11.2058
MSTRG.19290.1	4	2316857	2325715	+	0	0.623154	0	0	0	0	0	0	0	0	0.675073	0	0.404261	0	0.364861	0	0.352818	0	0	0.38009	0	0	0	0	0	0	0	0	0.371363	0	0	0	7.67662	8.28942	12.0679	8.16296	0.488685	0	0	0	0	0.312209	0	12.6139	10.4965
MSTRG.19297.1	4	2408400	2409620	-	2.24224	3.74233	3.56171	3.94679	2.49319	5.13635	3.38937	4.09746	3.73664	1.03295	6.75688	3.22661	2.15802	3.77008	4.38232	4.29059	1.17713	2.35113	0.540848	1.77537	0.33804	1.89522	1.30717	0.582528	1.59227	0.855041	1.20399	0.921348	0.495602	0	0.676219	0	0.512241	1.6594	1.20789	0.907822	4.8913	3.64452	2.83572	6.42224	2.185	3.12493	4.70442	1.91293	2.88401
MSTRG.1930.3	1	72404518	72408382	+	0	0.212955	0.260584	0.421104	0.547224	0	1.48785	1.57385	0.705038	0.793523	1.15349	0.918038	0	0.107267	0.748118	0.610382	2.04971	1.2041	2.21591	2.33803	0.346246	0	0	0.298335	0.203865	0	0.154152	0.471857	0.888358	0.775915	1.38527	1.45705	6.03378	5.38232	13.4031	8.05879	1.67002	3.52561	4.14937	4.58121	5.2221	5.12127	5.74529	4.7025	6.75206
MSTRG.19357.1	4	3305995	3306207	+	0.962339	0	0	0	0	2.40485	4.98745	0	0	0	2.31997	0	0	0	1.25389	0	6.06251	3.30242	2.7855	2.61245	3.48197	0	5.38578	0	0	2.93578	1.5502	0	5.10493	0	0	0	26.3816	25.6388	8.29455	28.053	3.35885	4.17114	0	0	3.75108	0	1.86376	11.8225	2.12191
MSTRG.19363.1	4	3447052	3450067	+	0.636578	0	0	0.140063	0	0	0.824788	0	0	0	0	0	0	0	0	0.406037	0	0	0	0	0	0	0	0	0	0	0	0	0	0	0	0	33.1573	34.8619	26.0621	34.0208	0	1.37958	1.38012	1.17212	1.24065	1.77435	1.84929	20.2028	14.0362
MSTRG.19374.1	4	3698623	3699126	-	9.35417	15.386	19.3809	0	10.8533	13.2124	11.5929	14.4925	16.2662	15.7382	11.7656	8.58366	14.6785	20.9707	9.00859	12.9706	8.71125	12.561	12.9492	11.0407	4.41464	14.4379	10.8116	15.2151	7.79784	8.685	13.7581	14.0378	11.3266	11.5417	17.6622	12.3849	31.2182	28.8946	23.6617	20.4182	7.80732	6.16981	14.1078	8.48698	13.2107	8.16203	11.0273	20.8183	18.8319
MSTRG.19381.1	4	3788408	3790989	-	0	0	0	0	0.756619	0.198387	0	0.652824	0.083556	0	0.191384	0.152319	0	0.0889875	0.413754	0.101273	0	0	0	0.215512	0	0	0	0	0	0	0	0	0	0	0	0	0.870532	1.17503	0.342126	0.257134	6.65005	2.58071	4.13072	3.11838	4.43535	10.4444	3.53624	0.487643	0.175045
MSTRG.19387.1	4	4003609	4004647	+	0	0	0	0	0	0	0	0	0	0	0	0	0	0	0	0	0	0	0	0	0	0	0	0	0	0	0	0	0	0	0	0	0	0	0	0	38.5605	14.1092	25.663	19.6157	20.7627	53.8898	16.8115	0	0
MSTRG.19436.1	4	4883537	4883921	-	1.06482	0.592401	0	4.21717	0	0	0	1.45939	1.12074	0	0	0	1.53724	0.596794	1.38742	0.679189	0.670813	0.609018	1.54107	0.722665	0	2.70007	0	1.65983	2.26846	3.24842	0	0	1.41214	0	0	0	0	0	0	0	19.5118	14.9999	18.4685	0	0.691758	2.96801	3.09336	1.09012	0
MSTRG.19447.1	4	5116005	5116919	+	2.46422	0.249262	1.83007	0	5.55119	6.71782	12.7711	11.0531	3.53675	8.0497	8.10087	4.29823	3.23408	1.25555	4.67022	6.28714	27.9432	24.8566	29.1792	30.1031	15.4006	10.2249	19.7464	17.4599	8.5904	10.2512	22.3738	13.8076	35.0566	29.0625	34.0504	43.2051	21.4945	13.2631	17.8605	19.2283	23.0659	26.7021	26.2267	32.7236	38.712	37.2153	30.804	25.2277	19.2641
MSTRG.19451.1	4	5241567	5264466	-	0	0	0	0	0	0	0	0	0	0	0	0	0	0	0	0	0	0	0	0	0	0	0	0	0	0	0	0	0	0	0	0	74.8363	48.2026	25.7993	57.395	0	0	0	0	0	0	0	2.94181	1.056
MSTRG.1945.5	1	73349321	73351107	-	0.390435	1.30328	2.65795	0	0.744225	0.975684	0	0	0	0	0.941244	0	0.563655	0	0.50872	0.498072	0	0	0	0	0	0	0	0	0	0	0	0	0	0	0	0	4.28136	3.46735	3.36522	5.05844	0	0	0	0	0	0.435308	0	0.799425	0.860888
MSTRG.19477.5	4	5507540	5513417	+	0.442718	0	0	0	1.26583	0	1.14722	0	0	0.611852	1.06729	0.849433	0	1.24064	1.15369	0	1.95231	1.77247	0	1.5023	0.400464	0	0	0.690101	0.471575	0	0	0	1.17424	0	0	0	0.606834	0.655276	0	0	0.386304	0.479726	0.47991	0	0.28761	0	1.28612	0.453237	0
MSTRG.19478.14	4	5516675	5517243	+	2.14076	1.19099	4.37209	4.4747	9.18136	5.3497	0	4.40103	2.25318	1.47931	2.58043	3.08058	3.86317	4.79928	0.697332	2.73094	3.37158	4.28539	1.54911	2.90575	0.968224	0	1.49761	1.66849	1.14015	1.63269	4.31062	2.63895	0.709758	0	1.93685	2.71628	1.46718	0	2.30645	2.60021	4.66994	1.15986	4.64122	3.28478	0.695371	2.98351	1.0365	1.09582	1.18007
MSTRG.19479.1	4	5610063	5610556	+	2.94933	0.820411	0	0	9.83822	3.68514	32.4812	20.2109	16.297	8.15216	10.6652	14.147	4.25782	4.13248	5.76428	5.64362	22.2961	3.3737	12.8053	6.00487	2.66784	3.73931	3.09489	0	3.14157	5.62338	5.93873	9.99812	7.82266	2.98923	8.00517	7.48442	16.1706	10.9134	39.7198	14.3292	20.588	11.1856	14.387	28.0577	7.66409	9.8649	18.5639	22.6456	26.0124
MSTRG.19500.1	4	6541893	6542561	+	9.29958	13.3654	11.6066	14.4935	10.3404	12.588	6.02454	6.37275	5.70961	3.21309	1.86825	3.71727	9.50968	12.5958	7.06823	2.47153	11.717	12.4106	10.0941	9.46704	4.20601	9.82541	7.58998	3.62401	4.1274	8.8656	8.1144	6.20952	6.16644	3.1418	5.60917	9.83302	11.6847	6.88226	6.67954	11.923	5.40971	4.19874	4.20035	19.9769	14.6002	10.3684	17.26	7.9338	5.12627
MSTRG.19519.2	4	7014494	7015358	+	0	0.29429	0	0	0	0	0	0	0	0	0	0	0.381831	0	0	0	0	0	0	0	0	0	0	0	0	0	0	0	0	0	0	0	0	0	0	0	0.461571	1.14639	2.29366	0.649327	0.687296	0.589772	0.512234	0	0
MSTRG.19524.1	4	7082720	7085327	-	0	0	0	0	0	0	0	0	0	0	0	0	0	0	0	0	0	0	0	0	0	0	0	0	0	0	0	0	0	0	0	0	29.7174	16.531	17.6957	26.0674	0	0	0	0	0	0	0	6.72593	8.69165
MSTRG.19538.1	4	7699922	7700743	+	0	0	3.32244	0	0	2.03267	10.539	31.2147	11.9856	13.4899	21.5702	29.6526	5.8714	0	4.23934	2.0753	2.04971	0	2.35441	1.10407	0	0	0	0	0	0	0	0	1.07872	0	2.9437	0	4.45975	2.40788	5.25815	3.95191	11.3561	21.1536	26.4522	4.99234	7.39797	7.25514	4.72596	4.9964	3.58703
MSTRG.19540.2	4	8082961	8083877	-	0.887352	0.987335	1.81224	0.390478	0	2.21746	2.29941	2.43231	1.40092	0	3.20879	1.70254	3.20258	0.994657	1.15618	0.565991	1.67703	0.507515	1.28422	0.60222	0	0	0.620764	1.38319	0.945192	1.35351	5.00293	1.09385	2.35357	0	4.81696	2.2518	1.2163	0	1.91205	0	2.32284	2.88459	1.9238	2.7231	1.7294	1.48401	2.5778	0.908437	1.95656
MSTRG.19545.1	4	9021571	9023067	-	0	0	0	0	0	0	0	0	0	0	0	0	0	0	0	0	0	0	0	0	0	0	0	0	0	0	0	0	0	0	0	0	18.8657	13.0961	19.0655	17.5135	0	0	0	0	0	1.0961	0	34.22	31.4317
MSTRG.19574.1	4	10350350	10350915	+	5.07013	3.22367	4.43775	0.956189	4.8322	3.62003	8.44606	14.8904	8.38572	9.00915	12.2229	10.4228	6.2739	3.24757	9.90926	11.5498	3.65036	6.21392	4.19301	4.91565	1.96553	1.83662	3.04021	5.64517	1.54303	4.97163	5.83381	4.46431	6.72389	4.40462	2.62125	9.19023	16.8777	11.7927	16.3876	11.73	10.1121	12.5576	17.2734	14.6701	16.9395	17.3623	14.0276	14.0888	17.5676
MSTRG.19591.2	4	11154737	11155880	-	7.92734	8.40053	15.4191	10.133	10.0738	5.66004	5.86921	1.03474	12.7141	5.21708	5.46026	6.51858	7.08461	8.88597	7.37785	5.77874	1.42687	3.02266	2.18531	1.53716	3.41464	5.74325	2.11265	3.53057	4.82518	2.30321	3.04046	1.86136	2.50311	1.5304	4.09841	1.9159	2.06972	4.46988	0.813415	3.05672	7.24657	4.09048	5.72888	2.78027	1.47142	2.52527	2.92435	1.54585	0.83235
MSTRG.19591.3	4	11155540	11158836	-	20.4978	28.3127	20.2096	25.505	6.73652	10.5979	20.1476	11.6248	26.0378	19.5371	15.3358	20.3425	16.3265	25.3535	9.20959	14.4269	5.34337	8.08524	2.0459	4.797	10.2298	10.7537	6.92259	4.40713	7.52895	9.70325	5.69299	12.1983	7.49896	5.73107	10.2319	3.58736	3.87537	6.27709	9.1383	8.01283	7.40105	9.19089	15.324	6.94108	7.34695	6.30446	9.5823	7.23617	6.23401
MSTRG.19610.1	4	11717612	11718865	-	0.361514	0	0	0	1.72274	0	0.936796	0	0.380497	0.499625	0	0	0	0.202615	0.471037	0.461178	0.45549	0.206765	0.523202	0.490698	0.981032	0	0	1.12704	0	0.551429	0.582352	0.222822	0	0.732809	1.30831	0	6.44186	4.81576	1.94746	5.85468	0.315447	0.391734	0	7.3221	4.22741	5.44135	4.55093	1.85052	0.398559
MSTRG.19633.3	4	13517077	13517456	-	0	0	0	0	0	0	0	0	0	0	0	0	0	0	0	0	0	0	1.90775	0	0	3.34253	0.922163	0	0	1.00534	1.06172	0.812475	1.74815	0	0	0	0	0	0	0	0	0	0	0	0	0	1.27647	0	0
MSTRG.19646.1	4	13780409	13781190	+	0	0	0	0	0	0	0	0	2.37079	0	1.81009	2.88123	2.1679	0	0.978308	0.957831	0	0	0	1.01914	0	0	1.05052	0	0	2.29055	0	0	1.99148	0	0	0	4.11669	8.89063	8.08946	6.07986	2.62064	0	1.62783	7.3733	4.87778	12.557	7.27071	39.9712	43.0444
MSTRG.19655.1	4	14062588	14064759	-	0	0	0	0	0	0	0	0	0	0	0	0	0	0	0	0	0	0	0	0	0	0	0	0	0	0	0	0	0	0	0	0	32.6703	28.2226	35.9511	25.7333	0	0	0	0	0	0	0	68.3229	59.5614
MSTRG.1967.1	1	74422003	74423605	-	37.8168	56.4088	75.741	70.9063	29.2516	28.077	29.8247	23.2858	30.8614	21.9662	19.819	28.9182	24.9236	33.4819	33.5633	31.4624	27.967	26.0176	19.8299	27.525	32.2245	38.9128	28.756	42.7161	47.8712	36.7835	32.2248	33.7807	23.9857	32.2181	23.8015	33.3797	100.666	88.422	88.5731	110.949	31.0851	27.3187	30.2998	34.6474	32.7568	29.6365	32.3741	69.5756	65.8614
MSTRG.19683.1	4	14865960	14867540	-	6.7264	3.15129	2.41006	0	15.5208	14.155	15.5955	29.1121	8.94266	13.6996	14.5088	13.5851	5.11086	3.17466	10.6093	7.22592	50.8497	57.5043	40.9886	31.2343	35.2256	26.9308	39.6259	52.9768	43.7433	42.12	47.9037	41.0223	49.2969	60.2802	46.1231	43.1226	34.9386	50.3035	31.2765	43.5734	12.3564	8.43953	11.5129	30.4197	32.6584	23.6826	22.6259	47.8412	39.8105
MSTRG.19689.1	4	15063527	15063790	+	6.98789	12.9588	2.11428	0	10.3599	1.94028	10.0599	6.38482	10.6236	6.43836	11.2308	4.46918	8.96723	13.9252	9.10494	7.92387	7.82615	4.44075	6.74217	7.3772	1.40466	3.93761	3.25901	0	0	3.55296	5.00293	3.82848	3.08906	0	8.42969	3.94066	0	0	1.67305	1.25743	4.06497	6.7307	0	3.81233	2.01763	3.46268	6.01486	0	3.42398
MSTRG.19697.5	4	15327612	15328477	-	0	0.908663	0	0	0.518882	0.680258	1.41079	0	0.573019	0.752424	0.656246	0	0.785973	0	0.354685	0.347261	1.71489	2.49107	3.15172	2.95592	0	0	0.380867	0.84865	0.579919	2.49132	1.31551	2.34895	2.16604	1.10359	1.97029	1.38159	0	0	1.17313	0	0	1.17988	4.72135	0.668298	0.353688	1.21401	0	1.11474	0.60022
MSTRG.19700.2	4	15547997	15550978	+	0	0	0	0	0	0	0	0	0	0	0	0	0	0	0	0	0	0	0	0	0.44464	0	0	0	0	0	0.395916	0	0	0	0	0	6.73775	8.00317	3.17759	4.77641	0	0	0	0	0	0	0	2.01294	0
MSTRG.19704.1	4	15632310	15636440	-	2.35157	0	4.80261	0	2.24121	1.95883	4.06244	3.22293	4.95009	4.33327	0.944844	5.26389	0.56581	1.75729	5.10666	0	2.46905	1.79328	4.53775	0.531981	2.83618	1.98763	4.93525	3.66558	0.83495	4.78256	4.41942	1.44941	4.15813	1.58892	1.41838	0	15.0421	9.28162	10.1343	7.61668	5.47177	4.24691	1.69942	2.88659	2.54615	2.18486	3.79523	11.2347	10.3702
MSTRG.1970.5	1	74553148	74553630	-	1.60767	3.57764	3.28335	5.65964	3.06446	4.01752	8.33197	13.2203	10.1525	15.553	11.6271	10.7961	5.80233	9.91146	10.4737	8.20354	8.10237	5.51698	4.65342	7.63757	2.90847	0	1.12468	0	6.84986	4.90447	3.88463	7.92721	4.26412	9.77653	2.90907	8.15948	2.20364	0	1.7321	2.60361	11.2225	12.1944	12.1991	9.86722	12.533	17.9245	26.4654	3.29175	5.31725
MSTRG.19771.1	4	19271406	19273326	+	0	0	0	0	0	0	0	0	0	0	0	0	0	0	0	0	0	0	0	0	0	0	0	0	0	0	0	0	0	0	0	0	1.8284	2.63248	1.43715	0.720087	0	0	0	0	0	0	0	1.36561	0.490202
MSTRG.19808.1	4	21605155	21606727	+	0	0	0	0	0	0	0	0	0	0	0	0	0	0	0	0	0	0	0	0	0	0	0	0	0	0	0	0	0	0	0	0	34.8591	43.6645	49.3196	51.8945	0	0	0	0	0	0.567089	0	19.7872	19.0656
MSTRG.1981.2	1	75150384	75154126	+	2.42317	0.122555	1.19972	0	6.08857	5.22969	8.27713	9.05746	4.28933	6.08893	5.57615	4.86062	2.22615	2.09888	3.15729	3.23171	2.91431	4.15775	1.91288	4.03659	3.38748	0.558586	2.61982	2.06029	0.703942	2.01608	1.242	2.17242	2.62927	2.67922	1.19583	2.79509	4.2273	3.91264	4.98408	4.10268	9.41867	6.92239	8.11902	5.81376	7.29859	7.98221	5.97285	3.60836	4.61438
MSTRG.19868.1	4	24972898	24973601	-	0.291162	0.323969	0	0	0	0	0	0	0.306451	0	0	0	0	0	0	0	1.4674	2.3314	1.68554	0	3.16048	5.90641	0.814752	0.907718	3.10141	2.2206	2.34512	3.23028	0.772265	0	1.05371	0	0	0.861912	0	0.943069	1.01624	0.631003	0.631246	114.37	138.46	144.459	96.4258	15.5002	5.77797
MSTRG.19869.1	4	24973763	24976056	-	0	0	0	0	0	0	0	0	0	0	0	0	0	0	0	0	0	0.871643	2.20562	0	1.37855	0	0	0	0	0	0	0.93933	0	0	0	0	0	0	0	0	0	1.6514	0	13.0952	17.8211	16.9916	16.2334	0	0
MSTRG.19869.3	4	24974897	24976056	-	0	0	0	0	0	0	0	0	0	0	0	0	0	0	0	0	1.20122	0.545283	1.37979	0.647037	0	0	0	0	0	0	0	0	0	0	0	0	0	0	0	0	0	0	0	19.8951	25.394	17.0074	12.0018	0.976042	0
MSTRG.19876.1	4	25241391	25243418	+	13.5016	7.51143	18.3829	15.1234	14.0378	16.1032	13.5176	12.6167	14.5335	10.178	11.836	9.42006	10.6318	20.2937	13.194	12.9178	1.54649	0	1.77638	0	3.88594	3.11236	5.15197	2.86991	3.26855	2.34027	3.46011	4.91742	2.44165	1.24402	0	0	0.84121	0.908362	3.30602	0.993893	10.1746	5.32008	5.98739	1.88334	1.19608	2.73697	2.37713	1.88487	2.02979
MSTRG.19898.1	4	25950761	25955344	-	0	0	1.90936	0	0	0	0	0	0	0	0	0.448447	0	0	0	0	0	0	0	0	0	0	0	0	0	0	0	0	0	0	0	0	0	0	0	0	0	0	0	0	0	0	0	0	0
MSTRG.1990.1	1	75582869	75583980	-	5.99936	8.90046	12.2525	0	4.76485	12.4935	18.1373	26.0376	12.1026	11.0551	7.23151	11.5109	7.93928	8.96647	5.86269	8.92885	2.51964	1.71565	1.4471	4.0716	2.71339	5.07087	3.49747	3.11723	2.13014	2.28776	1.6107	3.08146	1.32604	4.05368	5.4279	0	17.8172	23.6794	14.0046	21.8608	9.59729	3.25044	11.9228	2.45477	3.89747	1.67222	5.80948	18.4258	6.61414
MSTRG.19913.1	4	26450490	26450824	+	0	6.80819	0.83309	0	2.33264	0	0	3.35441	0	3.38254	1.47508	2.34799	0	0	0	0.780561	16.9606	9.79882	15.9397	9.9663	9.96259	40.3399	11.1293	15.2605	22.1598	13.9997	6.89957	21.8738	9.73746	17.3643	8.85746	12.4219	3.3548	1.8113	0	0.990926	1.06781	0	1.32656	7.51087	6.36005	8.86859	7.11011	3.75849	0
MSTRG.19926.1	4	26743531	26743805	-	13.4168	5.80553	3.04457	1.96801	4.26238	11.176	7.72601	12.2589	7.84515	4.12055	5.39076	1.43014	9.68461	8.35512	10.6831	9.50865	46.9569	36.6629	45.3073	46.5396	9.43931	11.3403	10.4288	11.6188	15.8792	11.3695	18.0106	17.4579	17.793	18.131	8.0925	30.2643	8.1735	17.6519	6.4245	16.8998	10.4063	1.61537	4.84797	9.1496	10.6531	14.1277	11.5485	9.15704	9.86108
MSTRG.19942.4	4	27617544	27617835	-	0	0	0	0	0	2.56117	0	5.61864	2.15742	5.66575	0	3.93288	0	0	4.00617	0	3.87395	0	0	1.39113	0	0	1.43396	0	0	1.5633	1.65097	0	0	0	11.1272	0	8.42893	0	2.20842	6.6392	0	4.44226	4.44397	0	3.99491	2.28537	1.98491	0	0
MSTRG.1998.1	1	76187900	76188930	+	1.51355	2.16526	2.06076	3.90108	7.4187	10.2663	7.28389	17.1878	11.3788	8.36714	5.21259	7.88235	5.30656	4.84738	6.47974	5.51662	0	0.494666	0.625855	0	0	0	0	0	0	0	0	0	0.286748	0	0	0	4.74201	9.60104	15.841	5.6027	7.54678	3.28015	6.09405	0.530831	1.40468	1.92858	1.25627	10.6253	7.62812
MSTRG.19984.1	4	29194005	29194955	-	1.36957	0	0	0	2.61059	2.28167	0	1.25137	0.960987	3.78558	3.30169	5.25551	1.97719	0.511728	0	0.582378	3.45118	3.13325	6.60702	3.09828	1.6518	9.26083	1.91621	1.42324	3.89023	1.3927	1.4708	1.12552	0.605429	1.85079	4.95643	2.317	5.00604	2.70283	1.96741	0.739332	0.796698	0.989368	3.95899	2.24155	5.93156	3.56293	3.53658	7.47791	4.02642
MSTRG.19984.2	4	29194137	29194713	-	0.902988	0	1.22945	0	1.72122	2.25654	0	0	0	0	2.17689	0	2.60721	0	0	2.30386	2.27545	2.06583	5.22741	2.45133	3.26722	0	0	0	3.84739	2.75472	0	3.33938	1.19752	0	0	0	0	0	1.94575	1.46238	3.15169	1.95694	0	2.21686	2.34649	6.04062	5.24645	3.69778	0
MSTRG.19985.2	4	29195478	29196400	+	3.1276	7.22771	2.94808	0	4.1273	2.40485	6.23431	5.27572	2.53218	1.99498	1.73998	4.15445	1.73661	4.8542	2.1943	3.68293	10.3063	14.5857	12.5347	9.79669	5.6582	3.66031	5.72239	6.75035	4.10027	7.70641	10.0763	6.82116	8.61457	13.655	5.22403	8.54734	4.61678	2.84876	2.07364	3.89625	0.419856	1.56418	3.12956	3.24854	5.00145	5.09648	2.79564	4.43343	5.83524
MSTRG.1999.1	1	76188573	76189337	-	2.95784	0	4.0272	8.59052	1.69142	2.95662	0.76647	0	1.24526	1.63514	0	0.567515	0.427011	1.65776	0.385394	0.754655	6.70813	4.7368	3.42459	6.82517	3.21065	0	2.8969	0.922126	0	1.35351	0.47647	2.91694	4.31488	3.59742	6.42262	1.5012	0	0.875593	0	0.479019	0	0	0	0	0	0.659558	0.572844	0.605625	1.30438
MSTRG.20000.2	4	29939921	29940337	+	1.96622	1.64082	10.7083	9.73387	1.87395	2.45676	2.54755	6.73698	1.5521	4.07608	8.29514	1.88627	1.41927	6.61196	0.640475	0.627069	1.23867	3.3737	0	1.33442	0.88928	0	0	3.06491	2.09438	0	2.37549	1.21189	1.30378	0	0	0	0	0	0	0	0	0	0	1.20678	1.27735	1.64415	0.951993	1.00647	0
MSTRG.20002.1	4	29978545	29979106	+	2.11318	2.35128	0.719292	5.11446	0	0	0	0	0	0	0	0	0	0.59218	0	1.34788	12.6469	9.66894	16.8207	17.2098	7.64598	13.396	8.86988	8.23496	2.25092	4.83495	6.80812	1.95371	2.80245	4.28353	9.55944	2.68127	15.931	9.38328	13.6603	17.1114	0	0	0	3.89094	1.37282	2.94506	1.02315	9.73526	12.8135
MSTRG.2003.1	1	76201739	76203569	-	2.76065	1.34387	0.939681	0	2.95999	4.31173	1.78843	3.31065	1.0896	0.95383	2.49572	1.3242	1.24545	2.32087	1.79851	0.220108	36.7394	37.105	33.4611	48.4787	25.596	26.2507	25.8307	20.4405	27.2005	16.8436	19.4559	21.9074	33.6365	24.4825	28.7234	33.2767	3.78403	3.57534	2.23073	4.75027	3.01109	1.86964	1.87036	1.69437	2.46599	0.961855	3.00743	4.23937	4.56531
MSTRG.20037.1	4	31838678	31839024	+	1.54119	0	0	0	1.46886	1.92569	1.99685	12.6736	5.67741	2.12998	3.71544	0	2.22495	0	3.01216	4.91518	10.6801	15.8665	22.3049	13.5975	6.97049	0	9.70352	2.40238	9.8499	8.2279	8.68931	11.3991	4.08778	3.12408	2.78877	11.7331	8.45005	13.6869	9.96281	2.49594	9.41361	10.0201	18.3773	9.45917	11.0135	8.59161	14.9241	15.7781	8.4956
MSTRG.2007.1	1	76529329	76529717	-	0	0	0	0	0	0	0	0	0	0	0	0	0	0	0	0	0	0	0	0	0	0	0	0	0	0	0	0	0	0	0	0	5.53624	14.9455	17.4063	4.90582	0	0	0	0	0	0	0	35.1471	8.90573
MSTRG.20071.1	4	33250220	33255352	+	34.6033	34.3875	42.0786	52.307	20.1401	17.1625	9.58284	10.8608	19.4612	14.6025	18.4671	8.61584	24.4057	30.4972	20.6504	23.5878	4.65939	3.02154	5.35203	5.73662	4.77874	8.03759	6.65241	6.58797	10.1291	5.64078	4.25507	8.79169	5.6049	9.63794	1.91189	6.70318	8.68961	7.03746	8.53772	7.70011	8.29756	4.0072	9.7355	5.83641	5.49128	4.7121	3.58101	9.73526	12.231
MSTRG.20072.1	4	33252865	33255227	-	8.501	6.65981	7.5588	3.55	13.3932	9.32123	20.0057	9.03548	13.9689	10.3101	13.3838	7.98892	7.13812	10.1124	11.3025	10.1807	7.32274	11.2126	7.53251	5.41616	12.3976	15.8371	8.85987	15.4147	20.5126	19.4503	16.349	19.9962	10.3535	9.49519	8.47606	10.126	5.46947	7.96037	8.78509	8.70992	6.50945	7.70769	7.89872	16.611	16.9061	17.2152	14.1119	8.34778	9.75466
MSTRG.20080.1	4	33846480	33851333	+	42.0605	64.5717	49.293	121.361	65.9654	79.8287	37.2504	39.4035	34.7428	42.6771	43.6395	37.7965	62.2582	62.6634	47.8659	58.4103	2.68325	1.82705	4.6232	0.722665	0.963195	2.70007	0.744916	0	1.13423	0.812104	1.71529	0.656311	0	0	5.78036	0	1.45955	6.30427	2.29447	0.862234	10.2205	11.5383	2.30856	5.88189	4.84231	5.93602	6.18672	5.45062	4.69575
MSTRG.20083.1	4	33987383	33989014	-	0	0	0	0	0	0	0	0	0	0	0	0	0	0	0	0	0.341618	0	0.784802	0	0	0	0	0	0.577618	0.413572	0	0	0	0	0	0	13.3792	8.82889	11.6848	7.46471	0	0.587601	0	0	1.05685	0.604595	0	15.5444	19.7287
MSTRG.20097.1	4	35030078	35030288	-	0	0	0	0	0	0	0	0	2.04494	0	0	0	0	0	0	0	8.56797	10.0012	5.6238	5.27442	5.27246	39.4134	20.3881	21.2002	20.6957	22.227	4.6947	22.7531	10.3066	19.6921	10.5471	4.93049	0	0	0	0	1.69534	0	0	1.19248	0	1.08311	1.88143	0	0
MSTRG.20109.1	4	35954053	35954784	+	0.280025	0	0	0	0.533768	0	0	0	0	0	0	0	0.404261	0.313888	0	0	0	0	0	0	0	0	0	0	0	0	0	0	0	0	0	0	24.5652	20.7236	23.5324	28.1168	0.488685	0	0	0	0	0.624417	0.542324	17.2007	8.02672
MSTRG.20114.1	4	35961297	35961948	-	0	0	0	0	0	0	0	1.17055	0	0	1.02949	0	0.616497	0	0	0	0.538048	0	0	0.579637	0.772562	0	0	0	0	0	0	0	0	0	0	0	11.7068	16.4338	11.0421	17.2896	0	0	0	0.524196	0	0	0	9.61808	9.41596
MSTRG.20138.1	4	36868287	36869480	+	0	0	0	0	0	0	0	2.00666	0	2.02348	0	0	1.05685	0	0	0	3.68947	5.0244	2.11897	1.98733	9.27075	3.7126	15.3639	13.6936	7.79784	27.9161	12.9719	6.31699	7.76678	0	13.2467	11.1464	0	8.66837	1.57744	0	0	0	0	2.69586	0.951168	2.44861	4.25337	1.49892	4.84249
MSTRG.20154.1	4	37290607	37291050	-	3.64946	5.41423	0.828146	0	15.0722	10.6399	9.45692	10.0035	13.4438	10.0874	5.86532	7.00215	8.78097	13.6359	5.54762	10.0871	0	0	0	0	0	0	0	0	0	0	0	0.749791	0	0	0	0	0	0	0	1.97009	0	6.5909	2.63737	0.746629	0.790288	2.03445	2.35597	0	0
MSTRG.20157.1	4	37331579	37332982	-	10.2197	6.17295	6.55969	14.3267	7.7921	4.37807	6.43147	4.80226	12.293	10.8957	7.39118	5.88251	8.21996	15.2195	8.17974	7.26355	0.367896	0.668011	0	0.396333	0	0	0.204268	0.455152	0.311025	0	0.470361	0	0.387233	0.591884	0.528356	0	6.00351	3.88965	6.60639	5.91097	4.8409	3.16401	5.6974	2.8674	5.69075	4.88327	3.11025	7.47325	9.01357
MSTRG.20189.1	4	38760203	38763227	-	5.4328	4.57456	4.79803	1.97071	4.47814	5.13702	7.99028	8.45211	4.24992	3.04392	5.48666	4.36673	3.49761	4.85536	7.74833	3.8399	29.1378	28.1333	28.0505	29.8953	9.43013	7.8188	7.9094	10.5285	6.56895	8.62279	10.762	8.77863	17.0385	15.4772	13.5503	10.4331	5.63538	6.95456	11.0738	8.56058	5.89362	7.15981	9.07258	9.01196	9.92049	8.59469	10.3795	8.41801	10.5221
MSTRG.20198.1	4	39162861	39166478	-	2.0675	3.61501	4.82568	11.3076	6.75593	2.95236	2.2961	3.23841	5.5956	3.26556	3.56018	3.96688	2.55838	3.31074	1.92419	3.39105	0.744274	1.35142	0.854914	3.60812	2.13735	0	1.23974	2.76239	1.88766	1.80208	0.475783	1.45637	1.17509	1.19741	0	1.49904	33.1975	28.8529	24.1845	25.3514	1.54633	2.56038	5.12273	1.81278	1.15127	3.29304	2.86009	59.8704	49.4948
MSTRG.2020.1	1	77220447	77222043	-	3.93026	8.74622	3.29304	0	2.30512	0	0.783427	0	1.90922	2.50697	0.72884	2.32028	2.61875	4.06665	1.9696	1.92838	26.6643	29.7413	28.0029	22.9803	32.2699	36.7975	49.0678	32.0459	48.9493	31.3582	30.6817	45.8401	21.2498	13.4824	25.1647	39.8948	19.0625	18.7942	16.9378	19.0951	5.80367	3.27601	3.27726	4.45335	2.35688	3.03367	2.34207	38.3795	25.998
MSTRG.20210.1	4	39677142	39679735	-	0	0	0	0	0	0	0	0	0	0	0	0	0	0	0	0	1.19705	1.08678	1.375	2.25676	0	1.20455	0.664642	0	0.506001	0.362295	0	1.75675	0.944974	0	0	1.20549	0.651134	0	0.511801	0	0.829009	0	0.514944	0	0	0	0	0	0
MSTRG.20225.1	4	40240208	40240561	-	18.858	10.9476	20.0941	5.77283	14.0658	10.2447	16.9972	11.2373	19.8482	13.5978	11.8597	23.5973	15.3878	11.0288	23.5029	9.41356	16.5288	10.3168	18.9859	16.6936	32.633	16.6325	25.2378	28.1175	20.9606	16.2583	15.8493	17.1822	16.3102	9.97206	32.6397	16.6453	11.2386	7.28143	8.83369	10.6227	8.58521	12.4383	10.6655	20.1291	12.7837	17.3688	7.93962	10.0727	12.655
MSTRG.20300.1	4	45366205	45367471	-	0	0	0	0	0	0	0	0	0	0	0	0	0	0	0	0	0.566366	0	0	0	0	0	0	0	0	0	0	0	0	0	0	0	25.8783	26.6134	11.6233	33.4872	0	0	0	0	0	0	0	0	0.991153
MSTRG.20306.1	4	45560515	45562125	+	4.16362	6.77096	3.05249	2.39595	8.54696	6.40292	3.31977	6.14539	3.70806	4.42637	5.4048	4.30158	6.01085	5.02612	4.59041	6.12862	3.63182	5.12907	0.927048	3.0431	3.47653	3.24853	6.27359	3.99396	2.72924	2.93119	3.09556	4.73774	4.24746	3.89534	6.95449	4.87656	0.878013	0	0	0	1.11787	3.47052	1.38874	1.96573	0.832272	1.42836	2.48113	3.27889	0.706197
MSTRG.20307.1	4	45633118	45634425	+	2.41862	2.69114	0.82326	0	1.15256	0	1.56685	0	3.81844	1.67131	1.45768	4.64056	2.61875	0.677775	1.57568	2.31405	19.8078	15.2165	12.2512	18.056	16.4084	24.5316	38.9158	16.9655	18.0339	13.8345	4.87011	6.70831	12.8301	7.35403	13.1294	21.4818	8.28803	10.7396	2.60581	9.79234	0	0	0	2.9689	0.785625	1.3483	2.34207	12.3805	5.33293
MSTRG.2032.1	1	77931999	77934215	-	1.31396	0	0	3.08378	1.66974	0	0	0	0.460986	0	0	0	1.89691	0	3.42408	1.11747	3.31107	4.00807	6.33879	4.1615	4.75423	8.88486	4.28964	5.46182	11.1969	4.00846	2.82217	3.7794	8.71274	7.10261	14.2656	8.89174	0	3.88965	2.83131	4.96522	0	0	0	0	0	0	0.84825	0	0
MSTRG.20322.1	4	47250182	47251773	-	0	0.663007	0	0	0	0	0	0	0	0	0	0	0	0	0	0	20.2706	18.7441	9.48607	12.9407	17.7869	16.6204	22.9268	19.5054	26.6577	24.5402	15.8378	19.8324	9.87781	8.45499	11.8604	6.04845	27.7697	12.3474	17.3336	18.8175	0	0.645678	0	26.6974	21.2907	24.581	18.4642	18.9108	18.394
MSTRG.20324.13	4	47558293	47561052	-	0.767298	1.09768	0.149243	0	0	0	1.70427	0.300462	0.461479	0.302981	0.528506	0	0.632981	1.84304	0.856935	1.11866	8.14841	7.39777	9.51835	18.1516	1.18983	1.66769	1.84038	1.02519	0.934072	0.501594	0.176574	1.08098	1.30831	2.22194	2.77684	2.78164	0.600993	1.29794	1.65336	0.887594	0	0.712663	0.712937	1.48008	1.99389	1.58876	1.48603	1.34662	0.725079
MSTRG.20324.6	4	47523407	47561037	-	0	0	0	0	0	0.509179	0	0	0	0	0.982412	0	0	0	0	0	0.256723	1.86459	1.17954	0	0	0	0	0	0	0.932386	0.656448	0	0.540432	0	0	0	1.11715	0.603167	1.31715	0.989941	0.355584	0.883154	0.441747	0.250113	0.529477	0.454348	0.394613	0.417195	0
MSTRG.20324.7	4	47540249	47561052	-	0	0.317652	0	0.816578	0	0	0	0.39127	0.150238	0	0	0	0.206072	0.960024	0.185988	0	1.43879	1.14297	0.413169	2.32501	0	0.723905	0	0	0	0	0.22994	0	0	0	0	1.44893	0.391315	1.26766	0	0.46234	0	0	0	0	0.185464	0.318296	0	0.292269	0.31474
MSTRG.20350.1	4	49442068	49443266	-	0	0	0	0	0	0	0.443005	0	0.179935	0.47254	0	0	0	0	0	0	15.2933	14.08	9.89676	8.58579	9.89705	7.80296	11.4813	9.06052	12.0187	10.9522	13.7695	10.3264	16.7773	18.0201	16.7047	21.6917	0.468664	0	0	1.10746	0.298346	0	0.37064	0.209853	0.222124	0	0	0	0.753905
MSTRG.20362.1	4	50060369	50062311	+	5.14282	6.53977	22.0067	0	4.20127	1.83596	5.71143	4.0277	4.6396	8.12294	10.627	4.2289	3.18192	5.76473	5.74362	5.62339	2.77702	0	0	0	1.32914	0	0	0	0	0	0	0.905662	0.974328	0	0	0	0	0	3.1662	0	1.28214	3.18442	1.59282	0.901842	6.68204	4.09564	1.42287	3.00859	6.4798
MSTRG.20373.1	4	50844652	50845411	-	0	0	0	0	0	0	0	0	0	0	0	0	0	0	0	0	0	0	0	0	0	0	0	0	0	0	0	0	0	0	0	0	21.4188	5.44202	5.94194	20.8406	0	0	0	0	0	0	0	0.941027	0
MSTRG.20391.1	4	52201733	52201950	+	0	1.04621	0	0	1.79228	0	0	0	0.98964	0	0	5.41222	0	0	0	0	0	0	0	0	0	0	0	0	0	1.43422	0	0	0	0	0	0	38.6648	13.9171	22.2868	28.9323	0	0	0	0	1.22168	0	0	25.0279	20.7324
MSTRG.20419.1	4	54364192	54364712	+	3.14746	0	0.535672	0	1.49988	2.94952	9.17557	17.2549	3.72682	8.69981	8.53624	6.03897	1.13596	0.882018	5.63889	1.00379	3.96565	2.70025	3.41638	1.60207	2.1353	0	4.40373	0	5.02893	0	3.80261	1.45497	5.21761	1.59502	1.42382	0	14.0212	20.9638	25.4329	24.8492	9.61236	15.3476	13.6475	18.3519	15.8467	14.4755	12.1914	20.1391	9.54247
MSTRG.20420.2	4	54366844	54368024	+	0.935974	0.347145	1.69915	0	3.5682	3.11862	0.808468	3.42079	0.985121	0	1.50427	1.19722	1.35123	1.39888	0.406512	1.59201	0.786189	2.49818	1.80612	0.846958	1.12886	1.58223	1.74607	0	0	0.475891	2.51289	0.769192	2.89629	1.26485	2.25818	6.33384	1.71059	6.46499	5.3782	7.07373	5.44471	4.05686	3.38202	3.82974	5.26979	4.17419	7.85503	5.11048	5.50339
MSTRG.20434.1	4	55757564	55758924	+	2.50994	0	0	0	0	0	0	0	0	0	0	0	1.20783	0.937819	0	3.20189	1.05414	0	0	0	0	0	0	0	0	0	1.34773	0	0	0	0	0	29.8166	29.7201	30.6475	17.6142	5.84028	1.81317	0	2.05399	1.08705	0.932803	0	23.9827	29.5161
MSTRG.20437.1	4	55880867	55884996	+	0.427038	0	0	0	0	0	0	0	0	0	0	0	0	0	0	0	0	0.976966	0	0.579637	1.54512	0	1.79246	2.66264	0	0.651375	2.75161	2.63208	1.13266	0	3.09089	0	135.799	179.507	119.623	159.064	0	0	0.925827	0	1.66454	0	0.827044	76.9446	48.0214
MSTRG.20440.1	4	56461342	56463093	+	0	0	0	0	0	0	0	0	0	0	0	0	0	0	0	0	2.43644	4.424	1.86576	4.37462	22.1565	42.4964	17.1354	16.0763	6.86602	6.88246	6.23007	12.7134	0	5.22645	0	0	0	0	1.38895	0	0	0	0	0	0	0	0	0	1.42128
MSTRG.20444.1	4	56607619	56608720	+	0	0	0	0	0	0	0	0	0	0	0	0	0	0	0	0	0	0	0	0	0	0	0	0	0	0	0	0	0	0	0	0	27.1172	19.5213	23.6828	23.1393	0	0	0	0	0	0	0	12.3771	8.48193
MSTRG.20453.1	4	57697783	57698082	+	0	0	0	0	0	0	0	0	0	0	0	0	0	0	0	0	0	0	0	0	0	0	0	0	0	0	0	0	0	0	0	0	0	0	0	1.10653	0	0	0	13.4194	1.77551	5.33253	2.64654	0	0
MSTRG.2046.1	1	78665018	78695789	-	0	0	0	0	0	0	0	0	0	0	0	0	0	0	0	0	0	0	0	0	0	0	0	0	0	0	0	0	0	0	0	0	0	0	1.60031	2.40551	0	0	0	0	0	0	0	1.52064	0
MSTRG.2046.2	1	78694273	78695824	-	0	0	0	0	0	0	0	0	0	0	0	0	0	0	0	0	0	0	0	0	0	0	0	0	0	0	0	0	0	0	0	0	0	2.48683	1.81018	0	0	0	0	0	0	0	0	4.30018	1.85232
MSTRG.20483.1	4	60903737	60904630	-	7.86697	0	2.97532	0	5.83161	4.36873	7.92781	19.1681	11.5001	10.8724	11.5899	10.0628	1.26191	1.95962	3.98624	10.0358	7.70935	3.49958	10.1204	7.71202	7.90682	0	2.44599	1.36254	0	2.66661	5.6323	4.84886	2.89805	5.3156	3.16338	4.43639	7.18885	5.17514	11.3011	4.24683	26.6953	17.0492	18.9508	13.9488	18.1716	14.6186	12.6966	7.15903	9.6368
MSTRG.20501.2	4	62684415	62686213	-	4.99947	3.70853	2.83623	12.7417	2.7795	0.520563	1.6194	1.713	3.94649	2.30315	3.01313	1.59873	4.81169	4.67003	4.34273	4.25183	0.787387	0.953138	0	1.97925	1.50744	2.11286	2.04019	0.649424	3.10646	1.27098	4.36231	3.08146	1.38129	0.844517	0.753874	2.1145	1.14213	0	2.6932	1.34943	2.54474	3.16015	2.25812	2.04564	2.43592	2.55478	1.21031	1.70609	1.83726
MSTRG.20524.1	4	63972477	63973920	-	0	0	0	0	0	0	0	0	0	0	0	0	0	0	0	0	1.82733	0.553	2.79863	0.656193	0	2.45172	3.38199	1.50715	1.0299	0	0.778758	1.19189	0	3.91983	0	0	1.3253	0	0	2.34878	0	0	1.04811	18.9897	11.3063	9.16303	7.49021	0	1.06596
MSTRG.20525.8	4	64243493	64244532	+	0	0	0	0	0	0	0	0.586497	0.2252	0	0	0	0	0.239839	0	0	1.34793	0.734254	0.619322	1.74254	0.387088	1.0851	0.299366	0.667049	0.455823	0	0.34467	0.527515	0	0	0.774334	1.08594	0.586564	0	0.922097	0.693028	0	0	0.92776	0	0.556006	1.19278	0	0.876196	0
MSTRG.20537.1	4	65739769	65741303	+	0.332757	0	1.35918	0	0	0	0.862278	0.912117	0	0.919765	0	0.638454	0	0.372996	0.867137	0.424493	0	0	0	0	0	0	0	0	0	0	0	0	0	0	0	0	2.73666	2.95513	0.71702	1.61669	0.58071	0.721147	0.721424	0.816929	0	0.371001	0.64445	0	0
MSTRG.20537.3	4	65739977	65742303	+	0	0	0	0	0	0	0	0	0	0	0	0	0.745387	0	0	0	0	0	0	0	0	0	0	0	0	0	0	0	0	0	0	2.62049	18.4007	6.11371	4.45022	4.18086	0	0	0	0.633788	0	0	0.999952	5.28587	1.13845
MSTRG.20538.1	4	65767652	65769115	-	15.336	17.064	28.0104	30.4509	13.5468	13.0863	9.69276	9.2277	5.11796	4.13559	5.41044	2.15303	10.8	9.22417	10.7221	3.81734	11.3108	12.4082	10.8268	9.64652	10.8272	9.48475	10.4669	15.1595	23.9058	15.4048	15.0636	16.1383	11.9053	9.09859	10.8294	18.9842	3.07625	4.42909	3.22397	3.6346	4.56938	4.86379	2.43283	3.21405	2.91599	2.08519	0.724418	4.59523	4.12378
MSTRG.20545.1	4	66439337	66442472	+	0	0	0	0	0	0	0	0	0	0	0	0	0	0	0	0.47371	0	0	0	0	0	0	0	0	0	1.69924	0	0.457753	0.984918	0	0	1.88466	20.3597	25.2827	19.2037	16.8386	0.648038	0	0	0.455823	0.482476	0	0.719168	31.1732	37.6638
MSTRG.20545.2	4	66439365	66440956	+	0	0	0	0	0.585784	0	0	0	0	0	0	0	0	0	0	0	0.774402	0	0	0	0	0	0.429974	0	0	0	0	0	0	0	0	0	1.68494	1.81945	1.98659	0.995383	0.536308	0	0.666263	0.377232	0.798582	0	2.3807	3.14616	2.03283
MSTRG.20546.2	4	66589964	66591017	-	0	0	0	0	0	0	0	1.03284	0.396584	0	1.81674	0.722955	1.08794	0.422363	0.490952	0.480676	0.474748	0.862029	3.27193	1.02289	2.04502	0	0	1.17469	0.802719	1.14949	1.21395	1.39345	1.4991	1.52758	0	0	2.06591	0	1.62384	3.0511	0.657568	0	0	0	0.489572	0	1.45949	1.54301	0.83082
MSTRG.20547.1	4	66612693	66613109	+	0.762001	0.84786	0	0	2.90497	0	9.87293	16.7097	11.2282	8.42491	9.185	5.84814	0	0	1.98571	2.91622	2.88026	3.48657	0	8.27438	2.7571	3.86442	0	0	0	1.16231	3.68246	0	6.06329	3.08924	0	0	10.4448	6.76713	13.1356	8.63837	15.9576	18.1654	16.5203	9.35368	13.8609	19.5403	14.7577	12.4817	10.081
MSTRG.20556.1	4	67043809	67044667	+	0	0	0	0	0	0	0	0	0	0	0	0	0	0	0	0	0	0	0	0	0	0	0	0	0	0	0	0	0	0	0	0	41.2124	51.5662	33.9362	40.1908	0	0	0	0.292915	0	0	0	34.2012	14.2061
MSTRG.20563.1	4	67242014	67252142	-	48.0081	37.2121	52.8793	49.6103	38.0436	36.3956	27.956	28.0932	31.7935	34.2927	28.6089	37.2588	31.1493	47.7671	28.8163	46.1044	9.51496	17.2769	15.6134	24.1617	9.75868	5.4712	15.0944	10.09	20.6848	13.9874	13.034	10.6391	6.43826	10.9343	7.80855	8.21316	20.7026	20.7585	19.7596	16.598	27.2995	30.3944	30.4061	21.1885	23.8293	23.4551	33.43	22.0894	15.462
MSTRG.20570.1	4	67723273	67725959	-	0.368666	0.410206	3.01171	0	2.10819	0.921284	0	4.04219	0.776049	0	0.888765	0.707352	1.06446	0	0	0	15.3286	14.7599	12.8053	11.0089	8.00352	16.8269	7.73722	14.9414	9.42472	12.3714	12.4713	7.72582	13.6897	11.9569	10.6736	9.35552	9.09596	12.0048	16.6823	7.76166	2.57351	5.59278	1.59855	4.07289	5.74807	3.69934	2.14198	12.0776	9.75466
MSTRG.20573.1	4	67982840	67984276	-	4.15898	5.28868	8.08942	8.36642	0	0	1.5396	0	1.25068	3.28449	1.43233	0	4.28868	1.99796	3.09656	6.06349	0	0	1.71974	0	0	0	0.831284	0	0	0	0.957083	0	0	0	0	0	1.62878	1.7588	2.56049	3.84881	2.07372	2.57523	2.57622	10.9397	16.2112	13.9109	6.90402	3.64955	7.86028
MSTRG.20574.2	4	68039432	68039894	-	0	0	0	0	0	0	0	0	0.465965	0	0	0	0	0	0	0	0	0.506419	0	0	0	0	0	0	0	0	0	0	0	0	0	0	0	0	0	0	0	0	0	0	0	0	0	0	0
MSTRG.20575.1	4	68039739	68042409	+	0	0	0	0	0.955301	0	0	0	0	0	0	0	0	0	0.653003	0	0	1.71984	0	0.680259	0	0	2.10361	0	2.13535	0	0.807319	0	1.32928	0	1.81372	0	27.4782	23.7373	35.6371	29.219	1.74923	0	1.08655	0.615193	0	0.55877	0	32.837	38.6768
MSTRG.20577.2	4	68093730	68094983	-	1.47679	0.328637	0	0	0.562994	0	0	2.42881	1.24347	0.816391	1.42407	0.566697	0.426396	0.993223	0.769678	1.13035	1.11641	0	0.854914	1.20271	0.534337	0	0.826492	0.920797	0	0.450519	0	0.728184	0.391697	1.19741	0	0	0	0.874331	1.27287	0	1.03089	0.640096	1.92102	0	1.53503	1.31722	1.14404	0	0
MSTRG.20579.1	4	68125158	68126909	+	2.65172	1.1802	3.24937	0	1.01091	1.32531	1.37429	0.726862	1.39548	2.19887	0.639267	0.508781	0.765637	0.891717	0.691017	2.02966	0	0	0	0.35993	0.959456	1.3448	0.742025	0	0	0.404476	0.427159	0	0	0	0.959654	0	1214.72	1164.12	747.378	1124.71	1.85106	4.59743	6.32389	84.9564	86.4788	70.0689	48.2745	642.849	416.3
MSTRG.20585.3	4	68427105	68427945	-	1.71053	0.317211	0.388157	0	1.63026	0.712426	0.738753	1.5629	0.300058	1.57601	0.687278	0	1.64628	0.958688	3.71458	0	0.359198	2.60887	0.825188	0.386962	0.515758	2.89159	1.99439	1.77756	0.607342	0.869708	0.45924	1.0543	1.13423	1.15578	0	0	2.34462	0	0.614304	0.923394	2.4876	2.47136	1.23615	1.74975	0.370413	1.90712	0.552129	0	0.628604
MSTRG.20593.1	4	68995969	68998402	+	0	0	0	0	0	1.45109	0	0	0	3.21006	0	0	0	0.650894	0	0	0	0	0	0	0	0	0	0	0	0.885723	0	0	0	0	0	0	9.55119	12.0326	7.50739	23.5099	0	0	1.25892	0.712788	0.754467	0	0	3.56684	1.28036
MSTRG.20598.2	4	69471792	69474962	-	0.574169	3.83318	0.781751	0	0	0	0	1.57385	0	1.58705	0	1.10165	0.828904	1.9308	1.49624	0.732459	0	0	0	0	0	0	0.803341	0	0	0	1.84982	0	0	0	0	0	0	0	1.23721	0	0	1.24433	1.24481	0	0.746014	1.28032	0	0	1.26601
MSTRG.20603.1	4	70143953	70144163	+	0	0	0	0	0	0	0	0	0	0	0	0	0	0	0	0	0	0	0	0	0	0	0	0	0	0	0	0	0	0	0	0	0	0	18.8396	0	0	0	0	0	0	0	0	0	2.14202
MSTRG.20604.1	4	70144261	70145096	+	0	0	0	0	0	0	0	0	0	0	0	0	0	0	0	0	0	0	0	0	0	0	0	0	0	0	0	0	0	0	0	0	0	0	12.8646	0	0	0	0	0	0	0	0	0	0
MSTRG.20612.1	4	70818491	70819467	-	9.16836	2.91469	8.02481	12.3918	8.7381	8.18265	13.5761	8.97547	11.7176	5.43043	14.2089	8.79557	4.72714	4.40445	12.7993	5.84797	10.7266	11.2367	5.68668	7.1112	9.47808	6.64235	3.66508	8.16656	4.18542	8.99023	5.27466	10.4947	10.4219	5.30994	7.11002	6.6475	3.5906	3.87722	7.05566	6.36345	14.8573	11.354	8.51879	4.82327	14.465	8.03164	10.1465	6.70444	8.66388
MSTRG.20613.1	4	70819900	70822150	-	2.59466	2.88702	5.29908	0.570889	8.243	9.72596	13.4472	18.9659	12.2891	8.36714	17.7228	4.97832	3.12151	4.84738	11.8326	4.4133	6.53831	6.43066	8.76197	11.1525	6.25873	2.1931	6.65553	6.74086	5.52758	5.27696	7.66272	5.86387	4.58797	5.25953	3.13001	6.58439	9.48402	8.96097	7.45459	5.6027	13.5842	11.2462	15.9383	14.8633	9.55181	13.0179	12.5627	11.5107	8.58163
MSTRG.20619.1	4	71164911	71168240	+	7.95664	5.48053	9.28564	7.83627	1.44443	0.946828	0	1.03857	0	0	0	0	0	0.849411	0.98735	2.90005	0	0	0	0	1.37091	0	0	0	0	0.57793	0.610339	0	1.00494	0	1.37119	0	0	1.1216	0	1.22721	7.93458	10.6746	12.3215	1.39527	0	4.22434	4.40275	0	0
MSTRG.20620.1	4	71173466	71175693	+	12.3295	4.71582	6.81975	14.5813	0	0.962846	0.998427	0	0.405529	0	0	0.739262	0	2.59134	0.502027	1.47456	0	0.881473	0	0	0	0	0	0	0	0	1.24133	0.474962	0	1.56204	0	0	1.05626	1.14057	0.830234	0.623985	10.086	11.6902	20.8833	2.36479	3.00369	4.72539	2.98482	1.57781	1.69912
MSTRG.20621.1	4	71176736	71178128	+	9.87147	5.81493	3.95305	0	0	0	0	0	0.611166	0	0	0	0.838297	0	0	0.740759	0	1.32845	0	0	0	0	0	0	0	0.885723	0	0.715806	1.54016	0	2.10145	0	0	0	0	0.940397	11.147	10.0675	21.4016	2.13836	0.754467	2.58965	4.49837	0	0
MSTRG.20624.12	4	71302710	71303630	-	15.3022	7.91925	6.2988	2.97536	7.46163	4.44648	9.22159	10.73	7.86558	4.91819	6.00533	3.41396	8.21996	8.37687	7.41884	11.3493	3.13861	8.14138	5.15026	2.89819	3.86281	3.60947	6.47275	3.3283	1.51625	4.88532	5.73253	5.26416	4.7194	4.32815	1.28787	5.4184	4.87785	10.5345	6.13451	3.45792	12.4207	12.3396	18.5165	8.29977	6.01085	14.2836	15.8517	5.1005	6.27731
MSTRG.20625.2	4	71492331	71492569	+	0	0	0	0	0	0	0	0	0	0	0	0	0	0	0	1.09409	2.1612	1.96211	0	4.6565	0	0	8.39979	0	0	5.23281	0	1.05724	2.27479	0	6.20764	0	0	0	1.84805	0	0	1.85869	1.8594	1.05278	0	0.956221	1.66101	0	0
MSTRG.20634.1	4	72178030	72179483	-	4.51052	0	0	0	5.7318	2.50481	2.59738	5.495	1.05497	2.77054	2.4164	1.92317	0.723518	0	1.95901	1.27867	13.2605	11.4656	0	6.12233	8.16007	10.1665	16.1277	15.6243	6.40605	5.35115	8.88051	17.9162	13.9574	12.1908	12.6961	10.1744	24.7303	16.3194	12.959	12.9862	2.62384	7.6029	3.25964	3.07597	5.8605	3.91139	3.88245	18.4708	7.73536
MSTRG.20652.1	4	73855120	73862966	-	0.453492	0	0	0	0	0	2.35028	0	0	1.25349	0	0	0	0	0	0	31.9972	25.9372	51.1927	50.4746	27.0739	27.5981	37.4353	12.7241	16.4238	13.1428	16.8019	29.0693	9.02115	9.19253	14.7706	9.20649	1.2432	1.34245	7.81743	0.734425	0	0	0	0	0	0	0	0.928535	3.9997
MSTRG.20652.2	4	73859563	73862855	-	0	0	0	0	0	0	0	0	0	1.54802	0	0	0	0	0	0	17.6409	24.3441	30.8003	47.1312	6.07918	19.8817	24.2912	19.2059	9.54489	12.8139	9.92385	35.8998	11.1409	15.8935	28.3753	0	1.53532	0	1.20679	0.906995	0	0	0	0	0	0	0	0	1.23488
MSTRG.20658.1	4	74260723	74261066	+	9.53387	3.97804	3.24518	5.24422	4.54323	16.3796	9.26448	9.79996	6.27156	4.94106	20.1109	9.14622	7.74206	8.01508	9.31668	14.4426	6.00612	8.86085	13.7979	5.66157	3.23398	12.0875	14.1729	5.57296	5.07766	4.54448	1.91973	6.61081	7.11203	7.24714	4.31286	3.02423	6.53405	5.29174	8.98777	11.58	17.6779	12.9136	16.7941	13.1659	12.3873	11.9583	20.7723	6.10026	13.1385
MSTRG.20678.1	4	75691645	75694882	-	0	0	2.34034	0	20.4779	23.625	21.1575	9.4233	0.452288	0	1.03596	0	1.24075	0	0	2.74096	0.541432	0	0	0	0	0	0.601243	1.33969	0.915469	1.31094	0	0	0	0	0	0	0	0	0	0	0	0	0	0	0	0	0	0	0.947518
MSTRG.2068.1	1	79781382	79781877	-	0.826525	0	3.9387	0	0.787738	1.03273	0	0	0.434963	1.14229	0.996277	0	1.78983	0.463237	1.61539	0	0.520692	0	1.19619	1.68282	0	2.09582	0	0	0	0.630363	0.665713	0.509435	0.548059	0	0	0	0	0	0	0.669275	0.721204	0.895618	0	0.507286	0	0.46076	0.800365	1.69233	0
MSTRG.20682.1	4	76095469	76095881	+	0	0	1.06929	0	0	0	0	0	1.65319	0	0	0	1.13379	0	0	1.00187	0	0.89836	0	0	0	0	0	0	0	0	0	0	0	0	0	3.98595	0	0	13.5382	0	0	1.70202	0	0	0	0	0	0	0
MSTRG.20696.1	4	77690349	77690739	-	17.2412	18.1181	19.562	5.47947	10.9547	16.7553	19.8566	5.25107	9.07324	5.2951	13.8548	9.18896	24.8904	4.29469	11.2323	6.10953	39.8256	48.2092	27.7248	13.0012	12.13	4.85761	48.2455	32.8475	34.6894	7.30514	9.25776	25.9764	29.2162	15.5328	20.7985	29.1682	10.5033	28.3545	12.3837	46.5365	13.3726	12.4549	6.22987	34.0972	18.6678	12.8151	18.5505	27.4569	52.7998
MSTRG.20738.1	4	81624580	81626343	-	10.8799	15.7376	15.9985	9.67118	7.88072	4.89396	7.33028	2.98229	4.5805	5.41314	6.29495	2.92252	7.22519	12.1956	9.92328	6.10693	10.6924	12.6943	12.5968	9.74677	6.2986	5.51767	8.22018	10.1757	10.1984	14.936	7.71153	8.85184	7.21437	3.52868	7.08738	15.4614	4.17569	7.08561	7.03319	8.10519	3.41768	5.18736	4.71759	9.88293	9.89538	8.00607	8.8499	5.34647	6.23732
MSTRG.20739.3	4	81634980	81635521	-	1.38499	0	0	0	0	1.73052	0	1.89819	0	0	3.33887	1.32867	0	0.776235	0.902291	0	3.49004	2.3764	0	3.75981	0	7.02384	0	0	0	0	1.11552	0	0	0	0	0	0	0	0	6.72892	1.2085	0	3.00268	3.40019	0.899753	4.6325	1.34115	5.67159	3.05382
MSTRG.20747.1	4	82059390	82059658	-	0	0	0	0	0	0	0	0	0	0	0	0	0	0	0	0	0	0	0	0	0	0	0	0	0	1.16231	0	0	0	0	0	0	156.671	139.854	110.011	175.235	1.3298	0	0	0	0	0	0	60.8484	55.4456
MSTRG.20750.1	4	82116966	82117419	-	9.02988	7.03313	11.6798	0.19868	10.3273	3.38481	15.2095	12.3759	7.60323	11.2317	9.79599	11.2615	12.3843	11.134	11.1773	10.9433	10.2395	9.29624	14.3754	12.8695	5.71764	9.15884	10.7389	7.03781	16.3514	6.88679	11.6368	8.34845	8.98141	5.49122	11.4376	2.29148	8.66409	9.35573	10.7016	8.77428	11.0309	6.8493	22.5135	8.31324	9.38597	7.04739	15.7393	12.9422	6.96864
MSTRG.20752.1	4	82177389	82177901	+	14.6775	15.205	10.3365	9.35413	11.5768	15.1773	14.4267	12.4859	7.99043	5.5958	13.4214	9.71081	9.49863	18.7216	19.1241	16.1412	6.37687	8.68414	8.78979	17.1744	7.32504	5.13347	9.2057	9.46716	10.7822	6.948	6.52234	10.6063	16.7801	18.4668	9.15818	12.8436	16.6497	13.4841	18.5398	18.8521	12.3655	19.7434	23.0428	6.83396	17.7551	13.5429	13.7228	20.7258	22.3193
MSTRG.20758.1	4	82188041	82222013	+	1.66199	0	7.54284	0	0	2.76883	1.43558	4.55566	1.74926	3.06257	1.33555	4.25176	3.19912	3.10494	0.721833	2.12017	0.698008	0	0	1.50392	1.00224	0	0.775116	0	2.36043	0.845027	0	0.682918	1.46939	2.24596	6.0147	0	0	1.63996	3.58123	1.79438	2.90041	2.40122	1.20107	4.08023	0.719803	1.23533	1.07292	1.13432	2.44306
MSTRG.20758.4	4	82198043	82222060	+	5.3318	3.73532	4.30189	3.73663	5.2698	6.41526	3.07031	8.66072	3.3255	3.82083	5.71275	3.7889	5.13154	7.96875	3.85951	5.54213	4.22974	4.29187	3.42954	3.75256	3.21529	2.00294	2.76294	4.92511	3.78623	3.01214	1.59053	2.43429	4.45206	1.60117	3.57328	3.00674	3.24814	5.84572	5.10618	4.1575	4.48008	9.84317	7.70631	4.60565	3.84866	3.96307	5.35427	5.66067	6.96672
MSTRG.20758.5	4	82198648	82222107	+	0.319281	0.710512	2.17356	0	0.608595	0	0.827357	0.875178	0	0.882516	0.769709	0	0.460933	1.07367	0.41601	1.22191	0	0.365221	0	0.866747	0	0	0	0	0	0	0.51432	0	0.423423	1.2944	2.31094	0	1.75056	1.8903	0	1.55122	0.557192	1.38388	0	1.17577	1.24452	1.06793	0	2.61494	1.40799
MSTRG.20771.1	4	83146508	83147144	-	2.5743	2.50631	4.38124	2.54884	3.06686	1.60827	2.50155	8.82047	2.70947	4.44722	0.775751	1.85222	2.7873	1.8035	4.19275	3.28399	3.24349	2.57661	6.5199	6.11485	2.3286	8.15956	1.8009	5.01596	4.11314	4.90832	3.6285	1.98336	5.97445	5.21824	3.49362	1.63318	9.70363	7.62054	7.62721	9.90148	5.05409	9.06584	6.27877	6.31998	7.10763	5.38156	7.47845	8.56526	9.93332
MSTRG.20782.1	4	83911246	83914294	-	0	0	0	0	0	0	0	0	0	0	0	0	0	0	0	0	0	0	0	0	0	0	0	0	0	0	0	0	0	0	0	0	16.6146	12.6013	20.0554	13.5542	0	0.156363	0.156423	0.708522	1.59365	0.723981	0.698664	20.0911	20.8404
MSTRG.20809.1	4	85806290	85807856	+	6.49252	13.9321	6.31414	12.8566	2.65193	2.3178	3.60518	3.81356	1.95241	2.56369	4.47197	0	8.70349	4.15865	1.2085	7.09922	8.18028	7.42671	5.36933	6.92417	8.38982	0	9.08394	10.1204	8.89165	14.8549	4.48227	8.00343	6.76519	1.8801	6.71323	2.3537	34.3259	26.0835	13.99	33.0458	4.85589	1.00504	2.01085	2.27705	1.80765	2.06821	5.38888	31.3349	17.3833
MSTRG.20812.1	4	86614059	86616741	-	0	0	0	0	0	0	0	0	0	0	0	0	0	0	0	0	0	0	0	0	0	0	0	0	0	0	0	0	0	0	0	0	13.0681	11.5456	4.66897	19.6509	0	0	0	0	0	0	0	3.54924	3.82212
MSTRG.20817.1	4	87048169	87048602	-	13.0596	8.21321	8.50398	0.499726	10.8232	18.4461	11.7709	9.33846	8.96433	4.70838	13.6885	19.6099	14.7549	8.91058	7.39829	7.24343	21.4623	16.2377	8.2176	12.3313	7.19061	17.2775	18.2721	3.54035	10.8867	8.66095	9.14664	16.0987	20.3313	9.20781	10.2744	8.64543	10.8961	15.1276	3.67051	12.8738	8.91816	13.536	8.61712	6.96992	16.9682	5.69759	9.89703	12.7886	16.2758
MSTRG.20818.1	4	87084666	87087278	+	0	0	0	0	0	0	0	0	0	0	0	0	0	0	0	0	0	0	0	0	0	0	0	0	0	0	0	0	0	0	0	0	1.61939	0	19.093	0	0	0	0	0	0	0	0	0	1.3025
MSTRG.20819.1	4	87098363	87099605	+	0	0	0	0	0	0	0	0	0	0	0	0	0	0	0	0	0	0	0	0	0	0	0	0	0	0	0	0	0	0	0	0	0	0	11.8915	0	0	0	0	0	0	0	0	0	0
MSTRG.2082.1	1	80674195	80674490	-	2.76998	6.16417	4.71428	0	0	5.19156	5.38341	3.79638	3.64428	3.82821	3.33887	1.32867	0.999725	5.43365	4.51145	2.65021	15.7052	26.9326	26.0576	15.0392	11.2752	7.02384	15.5023	21.589	14.7527	19.0131	13.3862	17.9266	22.9592	28.0745	20.049	21.0878	28.4761	36.8991	70.1323	42.6165	2.41701	4.50229	0	11.9007	8.09778	10.8092	9.38806	68.0591	59.5496
MSTRG.20824.1	4	87643526	87646192	+	4.10703	3.32349	4.06681	0	2.13507	4.66515	1.93502	6.14059	3.53675	5.16007	0	2.86548	6.46817	7.95182	5.83777	6.66818	2.82255	3.41671	1.08071	3.04072	1.35093	3.78699	5.22391	4.65598	12.7265	5.69508	3.00723	4.60254	7.42725	7.56835	4.05362	5.68488	12.2826	12.1578	12.8724	13.9073	1.30316	3.23662	1.61893	7.79133	5.33624	4.99534	7.23098	8.40925	8.23253
MSTRG.20836.1	4	87939987	87942676	-	0	0	0	0	0	0	0	0	0	0	0	0	0	0	0	0	0	0	0	0	0	0	0	0	0	0	0	0	0	0	0	0	19.3768	27.2007	16.7536	14.881	0	0	0	0	0	0	0	14.4723	14.0265
MSTRG.20844.1	4	89459258	89478881	+	1.59516	4.43724	3.80077	0	6.08121	1.99313	6.20035	5.46561	1.25919	3.30686	1.92278	3.0606	1.15143	1.78806	3.63725	3.05239	4.52212	3.64937	3.4629	1.08259	0	14.157	5.02166	6.21628	6.79656	3.64973	5.7816	2.45797	4.23093	0	10.1025	4.04799	0	0	0.859308	0.645837	1.3919	0	0	1.46856	1.03629	0.444624	0	2.4496	0.879311
MSTRG.20844.5	4	89459313	89500936	+	0	0	0	0	0	0	0	1.86048	0.714376	0	0	1.30228	0	0	0	0	1.71035	1.55279	1.9646	0	2.45583	0	0	0	1.44596	0	0	2.51006	0.900124	0	4.91266	0	0	0	0	0	1.18449	0	0	2.49948	0	1.51349	1.31451	0	0
MSTRG.20849.1	4	89846011	89846628	-	0	0	0	0.583822	1.26446	0	0	1.81833	0	0	0	0	0	0.371789	0	0	2.08951	7.20868	5.7603	5.40244	28.8023	28.5954	19.4908	19.6466	7.7726	11.1303	10.6859	17.9901	4.83853	12.102	10.8031	3.36678	1.81854	0.981854	0.7147	2.14861	1.73649	0	0	0.407142	0.43095	0	0	0	0.731337
MSTRG.20861.2	4	90880985	90885301	+	0	0	0	0	0	0	0	0	0	0	0	0	0	0	0	0	15.1768	14.9464	17.7284	13.5788	9.23381	11.3893	21.7094	13.3662	19.5723	15.8821	18.0883	10.5703	36.5518	22.3477	23.6434	26.9409	0	0	0	0	0	0	0	0.250612	0	0	0	0	0
MSTRG.20862.1	4	91085067	91086349	+	0	0	0	0	0	0	0	0	0	0	0	0	0	0	0	0	0	0	0	0	0	0	0	0	0	0	0	0	0	0	0	0	1.82444	1.97008	38.7191	0	0	0	0	0	0	0	0	1.36266	0
MSTRG.20871.1	4	92892283	92893755	-	0	0	0.596974	0	0	0	1.13618	0	0.23074	0	0	0	0.632981	0.245739	0.856935	0.559332	0.828652	0.752316	0	0	0.39661	0	0	0	0	0.334396	1.76574	1.89172	0.290735	0	0	1.11266	42.0695	38.9381	52.4353	37.634	0.765171	0.475108	0	0.538212	0.569683	1.22212	1.27374	58.8026	64.2903
MSTRG.20880.1	4	93911930	93913999	+	5.35573	6.50093	5.30328	11.7839	2.78421	7.30025	6.30835	1.33459	3.58715	9.42049	2.34752	0	9.84053	3.82033	4.44073	3.10556	0	3.34164	0	0.660869	0	2.46919	3.40609	1.51789	0	2.97064	4.70585	1.20038	1.29139	3.94777	1.76202	0	52.0551	28.8259	20.9826	37.8482	8.49685	5.27585	5.27788	1.79297	0.632606	1.62853	3.77179	15.9505	11.8091
MSTRG.20880.2	4	93912428	93913990	+	0	0	0	0	0	0	2.05877	0	0	0	0	0	0	0	0	0	0	0	0	0	0	0	1.1116	0	0	0	0	0	0	0	0	0	21.7802	4.70377	3.42391	6.43334	1.3865	0	0	0	0	0.885802	0	4.88021	1.75181
MSTRG.20882.1	4	94122013	94125085	+	16.5559	26.0239	31.4865	31.4545	13.5249	15.1043	10.8957	8.64407	14.1062	12.3484	10.1365	15.6307	11.0021	29.4571	20.8869	22.7964	17.2175	24.6496	28.9049	13.1979	30.4271	27.9873	35.6653	36.048	24.0733	29.6626	38.0993	34.9864	19.168	25.5694	24.7271	26.6752	36.021	32.6731	40.7709	36.1752	11.0067	18.2247	19.9409	17.742	17.4137	18.1657	13.2327	40.8936	37.0844
MSTRG.20882.2	4	94122101	94123810	+	0	0	0	0	2.75154	0	3.74059	9.89198	2.27896	0	0	2.76963	2.08393	1.61807	3.76166	3.68293	1.81875	3.30242	4.17824	5.87801	6.5287	3.66031	6.059	9.00047	3.0752	2.20183	3.48796	9.78689	6.70022	0	7.83605	0	1.97862	2.13657	0	5.84437	0	4.69253	4.69434	1.77193	5.62663	3.21883	5.59128	7.38905	4.77429
MSTRG.20887.1	4	94466906	94467203	-	0	0	0	0	0	0	0	0	0	0	0	0	0	0	0	0	0	0	0	0	0	0	0	0	0	0	0	0	0	0	0	0	0	0	1.91205	4.31117	0	0	0	0	0	0	0	5.45062	1.95656
MSTRG.20905.1	4	96363101	96364442	-	0	0	0	0	0	0	0	0	0	0	0	0	0	0	0	0	0	0	0	0	0	0	0	0	0	0	0	0	0	0	0	0	13.8406	14.9455	13.0547	19.6233	0	0	0	0	0	0	0	14.4723	4.45287
MSTRG.20909.1	4	96575133	96576603	+	0	0	0	0	0	0	0	0	0	0	0	0	0	0.490952	0	0	1.65553	0.501008	3.80327	2.378	1.58474	2.22121	0.612805	1.36546	0	0	2.82217	2.15966	0.580849	0	3.17014	0	2.4014	2.5931	0.94377	3.54658	0.764353	0	0	65.5917	63.1673	74.714	56.8328	0	1.93148
MSTRG.20911.1	4	96662773	96664482	+	0.239741	0.933638	0.163208	0	0.91396	0	0	1.64288	0.252329	0.331331	0	0.229993	0	0.268732	0.156186	0	12.9887	17.414	13.8786	12.2029	22.3365	27.9639	29.8533	28.4015	21.7063	19.1984	28.192	25.1202	22.2557	22.8405	18.22	21.2934	2.30029	2.48392	2.06636	2.13542	0.627574	0	0.259881	1.32428	2.49195	1.47012	2.55368	3.927	3.96461
MSTRG.20941.1	4	101395181	101398186	+	0.271854	0.302486	2.59098	0	0	0	0	0	0.286129	0	0	0	0	0	0	0	0	0	0	0	0	0	0.380362	0.847524	0.57915	0	0	0	0	0	0	0	83.4695	72.428	66.7799	97.2987	0	0	0	0.667411	0	0	0	37.8507	18.5822
MSTRG.20955.1	4	103500946	103502156	-	0	0	0	0	0	0	0	0	0	0	0	0	0	0	0	0	0	0.96095	0	0	0	0	0	0	0	0	0	2.07114	0	0	0	0	23.0299	14.921	16.2916	16.3259	0	0	0	1.03121	0	0	0	24.081	20.3755
MSTRG.20957.2	4	103557822	103560562	+	1.46204	2.27749	4.37937	16.599	0.557372	0	0	0	0.615525	0	0.704926	0	3.3771	0.983305	1.14299	0.746042	0.368421	0	0	0	2.11601	0	0	0	1.24587	0.44602	0.942064	0	0.387785	1.18546	0	0	20.8419	14.7152	20.1625	17.0479	0.510296	1.26741	0.633947	0.717872	1.13977	0.652031	1.13261	18.5601	12.2501
MSTRG.20960.1	4	104466158	104467527	-	0	0	0	0	2.89421	1.89716	0	0	0	2.09843	0	0	0	0	0	0	0	0	0	0	0	0	0	0	0	0	0	0	0	0	0	0	0	0	0	1.22948	0	0	3.29183	3.72762	1.97279	0.846433	4.4109	6.21775	20.0874
MSTRG.20971.1	4	107844198	107846116	+	0	0.351424	0.430023	0	1.20406	1.57853	0.818434	6.06017	0	1.74599	0	1.81797	0	1.06209	0.411523	0.402909	5.9691	5.05794	5.48515	13.7184	27.4266	48.0522	22.9788	31.5086	16.8212	24.0878	14.7544	26.8642	4.60741	5.12176	5.71504	8.0149	0.865837	0.934955	0.680562	0	0.551182	0	2.05422	0.77539	0	0	0.611681	1.94005	0.696404
MSTRG.20972.1	4	107851261	107853131	+	0	0	0	0	0	0	0.880868	0	0	0	0	0	0	0	0	0	0.428297	0.388842	0	0.461403	1.84492	1.72393	1.90244	5.29878	0.724177	1.03702	0.547585	2.09519	0	0	0	0	0	0	0	0	0	0	0	0	0	0.379	0	0	0
MSTRG.20976.2	4	108384132	108393901	-	0	0.924626	0	0	0.263999	0	0	0	0	0.382821	0	0	0	0.155247	0.541375	0	48.1626	48.3202	36.0797	52.4493	49.611	56.1907	39.9185	44.4733	39.2421	40.1388	30.3421	41.3165	28.4695	24.7056	25.5625	29.523	1.13904	2.45994	1.79061	2.46727	0	0	0	0	0	0.46325	0	1.70148	1.52691
MSTRG.20978.1	4	108592652	108593541	-	0	0.838509	1.02605	0	4.30939	3.13869	5.20748	2.06568	0.264389	2.083	0	0	1.81323	2.53418	0	0.961352	13.6095	13.5051	17.4503	18.071	13.6335	20.3829	16.1672	17.2288	21.4058	11.4949	10.9255	17.9601	13.6585	10.1839	12.7272	8.92443	0.688638	3.71805	2.7064	3.25451	2.19189	4.35516	3.26763	3.39186	4.24295	3.08077	3.40547	2.57168	3.32328
MSTRG.20987.1	4	108692720	108694015	+	0	0	0	0	0	0	0	0	0	0	0	0	0	0	0	0	1.6991	0	0	1.83043	0	0	0	0	0	0	0	1.66237	0.894202	0	0	0	18.4845	15.968	29.0582	8.73579	0	0	1.46183	5.79374	4.38038	1.50353	0	19.3282	35.6815
MSTRG.20988.1	4	108866106	108868483	-	2.75601	4.59982	4.22146	5.9123	4.59668	6.88718	7.14169	8.49879	5.07627	6.66559	3.32204	2.64395	4.97342	4.24777	7.18193	5.71318	9.54922	11.428	4.9858	9.81974	12.4649	17.4711	15.4242	19.3321	14.6783	7.35671	15.5385	12.7402	11.8786	8.37988	4.98697	5.24538	4.72209	3.05942	4.45396	3.3475	5.41085	9.70579	8.21574	5.07457	12.0854	6.91372	8.00634	3.52687	7.59607
MSTRG.20997.1	4	111164835	111165228	-	2.081	0	0.708338	0	0.99167	1.30009	0	0	0.547568	1.43801	1.2542	0	0.751063	0	0	0	1.31098	0.595106	3.01173	1.41231	0	0	1.4558	0	1.10832	0.793554	0.838055	0.641319	0	0	0	2.64044	8.55728	20.0208	10.0892	16.0082	0.907912	0	1.12791	1.91584	0.675957	0	0	8.52178	2.29424
MSTRG.21038.2	4	114443009	114451650	+	0	0	0	0	0	0	0	0	0	0	0	0	0	0	0	0	0	0	0	0	0	0	0	0	0	0	0	0	0	0	0	0	9.04512	7.32538	3.55481	9.35099	0	0	0	0	0	0	0	3.37785	1.81878
MSTRG.21038.3	4	114443054	114445323	+	0	0	0	0	0	0	0	0	0	0	0	0	0	0	0	0	0	0	0	0	0	0	0	0	0	0	0	0	0	0	0	0	7.07718	13.7558	3.33767	5.8532	0	0	1.11939	1.26758	0	0	0	3.17152	0
MSTRG.21053.1	4	116431263	116433685	-	0.14156	0	0.385477	0	0	0	0	0.388028	0	0.391281	0.341266	0	0.408728	0.158678	0.184446	0.722342	0.178358	0	0	0.38429	0	0	0.396123	0	0.301574	0.215926	0	0.523508	0.187733	0	0.512301	0.718463	25.2247	23.4669	26.8427	22.4669	0.494085	1.53393	2.76214	0.868833	0.919637	1.26263	0.548316	22.8979	12.1731
MSTRG.21062.2	4	117286975	117287888	-	1.50719	12.4099	2.46252	0	1.14917	1.50657	0.781123	4.13135	3.48994	0.833199	3.63348	3.47019	3.04622	2.36523	2.74933	1.53816	0	0.689623	0	0.409156	0	0	0	0	0.642175	0	0.485579	0	0.399761	1.22207	1.0909	0	0	0	1.29907	0.488177	1.05211	2.6131	0.653525	0.740041	0.783315	0.672167	0.583796	1.23441	0
MSTRG.21064.1	4	117421096	117422774	+	0	0.460756	0	0	0	0	1.07306	0	0	0	0.998289	0.79452	0	0	0	0	0.521744	1.42104	1.19861	1.68622	0.749151	0	0	0	0	0	0	0	0	0	0	0	2.27042	0	1.78458	2.01188	0	1.79485	0.897772	2.54156	2.15214	2.77014	2.40595	0.847875	0.913063
MSTRG.21076.1	4	119654638	119656355	+	0	0	0	0	0	0	0	0	0	0	0	0	0	0	0	0	0	0	0	0	0	0	0	0	0	0	0	0	0	0	0	0	15.2906	27.2434	21.0326	20.7757	0	0	0	0	0	0	0	19.9856	12.9133
MSTRG.21082.1	4	119937231	119945639	-	0	0	0	0	0	0	0	0	0	0	0	0	0	0	0	0	0	0	0	0	0	0	0	0	0	0	0	0	0	0	0	0	169.021	157.669	98.0748	175.651	0.563334	0.699569	0	0.792485	1.67765	1.0797	1.25033	75.3473	49.823
MSTRG.2110.1	1	81883480	81883920	-	3.45469	5.76593	7.05552	0.253372	3.29257	2.87772	1.49203	7.89135	7.27219	4.77451	4.16421	6.62844	8.31232	10.3265	9.00263	2.20355	5.80366	8.56217	11.6662	10.9415	10.4166	11.6801	10.4728	12.5653	13.4929	13.1739	15.7677	6.38797	9.92665	11.6714	12.5025	5.84457	1.57845	1.70445	0	4.66236	3.01447	4.99131	2.49661	3.5339	4.48866	6.41957	3.34535	2.35785	0
MSTRG.21101.3	4	121790614	121791394	-	0	0	0.901729	1.74864	0.631208	0	0.858099	0	1.39413	0.915307	0	0.63536	0	1.11357	0	0.422436	2.50336	2.65154	5.75099	1.34843	2.9954	5.0381	2.7799	3.09709	7.76004	3.53574	4.80088	5.30668	2.19578	0	2.39681	3.36134	17.2482	3.92107	6.42191	9.11684	0.577895	4.30591	0	1.21945	0.860507	3.69203	4.48928	3.39013	0.730155
MSTRG.21105.1	4	121834879	121837772	-	8.71772	12.6846	9.43472	10.9185	5.53908	1.67579	4.05468	4.90176	6.11699	6.79643	4.84992	4.28885	6.13136	5.76293	9.02881	11.1211	10.4206	12.0176	10.3522	8.79885	10.1099	12.4698	12.8228	7.66561	12.3813	18.4118	16.2036	14.8797	11.2648	6.34355	16.9881	11.345	6.74069	14.5576	12.0416	8.32616	5.85143	4.84434	3.39234	4.11582	4.35649	1.49533	2.16456	13.2729	11.829
MSTRG.21112.1	4	122496265	122496692	-	3.68224	3.41429	2.50675	0	4.67926	4.6009	3.18062	3.36446	9.04306	6.78533	8.877	4.71003	7.97386	2.06376	2.39891	3.13159	3.86621	4.21207	3.55276	0.833012	5.55135	3.11236	5.15197	1.91327	6.53711	4.68054	2.96581	3.78263	4.06942	2.48804	2.221	3.11477	13.4594	16.3505	14.5465	13.9145	6.42606	5.32008	11.9748	18.0801	6.37909	14.3691	22.5828	10.0526	21.6511
MSTRG.21114.1	4	122705760	122708336	+	9.03161	21.4093	8.55433	22.4637	6.73652	10.7942	1.01755	4.30547	2.47979	1.08539	8.51988	0.753425	5.10205	4.40164	6.13973	9.51776	8.90562	24.2557	11.3661	10.127	16.3392	21.9058	23.6247	20.8114	25.0965	13.1772	15.8139	15.4899	10.936	7.95982	15.6321	19.9298	4.30596	4.6497	4.2307	8.26721	4.11169	3.40403	0.851335	1.92808	0.510205	2.18905	0.7605	2.41206	3.46334
MSTRG.21128.1	4	124382437	124383202	+	4.54913	0	7.65116	2.70837	4.08061	4.68099	7.62767	13.2031	7.60447	5.91723	12.2571	7.70145	5.40844	2.09969	4.18399	4.09641	17.5322	16.2232	17.0402	22.5196	15.0075	6.78543	15.7249	11.6795	10.2614	11.837	15.5182	9.5662	14.55	19.5275	12.5895	24.4465	19.0733	17.4273	16.7217	19.5016	13.0758	17.9778	16.8244	13.4676	18.775	14.0225	21.2483	15.8893	19.4711
MSTRG.21146.3	4	125603021	125606106	-	0	0	0.312525	0	0	0	0	0	0	0	0	0	0	0	0	0	0	0	0	0	0	0	0	0	0	0	0	0	0.304409	0	0	0	15.7315	21.0642	17.3113	17.0999	0	0.497454	0	0.563525	0.298239	1.2796	0	16.4495	7.59181
MSTRG.21159.1	4	126564352	126565780	+	1.60498	1.27558	3.43393	2.72418	3.49636	3.43781	0.594143	1.88545	2.1719	1.26751	1.65823	2.63951	1.32402	2.05607	1.79247	2.33994	0.288885	0.524546	0.663658	0	0.829597	1.16278	1.28319	0	0.488455	0	1.84672	0.565279	0.608137	0	0	1.16368	0.628555	0.678731	0.988109	0.74264	1.20039	0.993795	0	1.12579	0.59581	0.766902	0.44405	0.469461	0.505555
MSTRG.21159.2	4	126564636	126565854	+	0	0.286166	0.35017	0	0.490236	0	0	0	0.812076	2.13265	0	0.49346	0.742581	1.44144	1.00531	0.65618	0	0	0	0	0.465282	0	0	0	0	0.392296	0	0	0	0	0	0	0	0	0	0	0.44883	1.11475	0	0.315701	0	0.573493	0.498094	0	0
MSTRG.21168.2	4	127436516	127437310	-	0.257834	0.573772	2.45735	0	0	0	0	0	0.542746	0	0.621576	0.494701	0	0	0	0.328915	0	0	0	0	0	0	0	0	0	0	0	0	0	0	0	0	0	0	0	0	0	0	0	0	0.335003	0	0	0	0
MSTRG.21172.1	4	127483424	127484787	+	0.197474	0	0	0	3.76414	3.45437	2.04687	3.24777	1.03922	0.545834	0.476063	0	0.285085	0.221354	0.257301	0	8.70829	6.09898	6.28749	5.62885	12.5039	11.0162	12.4332	8.00331	10.0966	9.03642	13.3604	19.2309	9.166	17.6128	7.86121	12.027	0.541357	1.16914	1.70206	0.639615	1.37849	1.28389	0.428128	0.969611	1.02631	1.54119	0.764896	0.404333	2.61252
MSTRG.21184.1	4	128886791	128887311	-	0	0	0	0	0	1.13326	0	0	0.477304	1.25349	0	0	0.654687	0	0.590881	0	0.571379	0	0	0.615544	1.64084	0	0.634497	1.41379	0	0.691726	0.730517	0	0.60141	1.83851	0	0	28.5937	24.164	15.6349	23.5016	0	0	0	0	0	0	0	10.2139	0.999925
MSTRG.21199.1	4	130487331	130488263	+	0	0	0	0	0	0	0	0	0	0	0	0	0	0	0	0	0	0	0	0	0	0	0	0	0	0	0	0	0	0	0	0	3.61369	8.45468	0.946805	6.04858	0.383405	0	0	0	0	0	0	1.34951	0
MSTRG.21224.1	4	132597532	132597831	-	6.80023	6.48553	9.25875	0	11.1105	4.8553	2.51736	5.32573	8.17978	2.68519	9.36783	5.59177	11.2197	5.44468	12.6577	8.67495	7.34397	3.33372	2.8119	9.23024	7.02995	9.85335	5.43683	6.05719	10.3478	4.44541	3.1298	4.79014	10.3066	0	3.5157	0	0	5.75152	2.09329	6.29308	1.69534	6.31601	40.0168	4.76993	7.57328	4.33245	9.40713	11.9345	2.14202
MSTRG.21232.1	4	133413731	133414628	-	6.93373	4.33968	7.67042	7.43725	11.5646	11.9124	14.5986	10.6909	15.5079	8.38483	10.4472	12.4721	7.50745	6.80068	15.8101	10.5037	7.09814	9.91424	7.52614	6.47037	9.40795	2.19773	3.03164	6.75511	9.23211	7.93218	11.8674	7.47889	6.3218	7.02753	4.70494	4.39887	11.8801	8.97992	10.2717	11.9309	9.83155	13.1483	13.1534	6.9154	6.75671	10.1465	10.9107	6.21117	11.4664
MSTRG.21235.1	4	133732094	133734687	+	3.89692	6.93762	15.9174	16.8054	4.45686	17.5289	8.07853	4.27273	8.2031	4.30856	1.87891	7.47695	11.2517	7.8627	14.2171	7.954	4.90994	7.13222	0	4.23157	1.41	0	3.2714	4.85957	0	4.75529	2.51098	1.92152	1.0336	6.31943	2.82058	3.95564	8.54644	9.22868	3.35882	7.57324	4.08042	3.37815	1.68972	1.91341	9.11385	2.60688	4.5283	6.38324	6.87401
MSTRG.21255.1	4	134946997	134947204	+	35.477	15.3512	28.1769	40.33	33.8121	27.0893	53.6271	45.9216	58.0843	35.411	61.7692	68.069	46.9486	39.7671	47.5091	36.4574	47.1827	45.0907	45.6393	48.1545	33.8739	24.9887	34.4703	3.07227	29.3918	33.0698	34.9243	35.2294	49.6626	19.9761	21.3984	10.0032	45.9268	40.8413	42.4697	57.4547	63.6324	32.0356	44.867	36.2905	19.2063	36.2582	30.537	52.4622	56.4957
MSTRG.21259.1	4	135100593	135102352	-	1.72613	0	1.76264	0	4.93539	2.15677	13.4189	21.2917	8.62966	14.3135	18.7258	8.27974	4.36091	1.45115	6.18497	6.60601	5.43712	5.42987	6.24537	4.10017	3.90347	2.18848	4.22642	4.036	0.919324	5.92409	5.56116	1.59587	6.86747	3.49897	6.24684	4.38035	4.73203	12.7744	10.2285	11.8807	14.3087	10.2873	20.5826	15.3617	10.0924	9.14147	8.35749	12.37	5.70904
MSTRG.2126.3	1	82585612	82587229	+	2.49593	0.173573	1.91154	0	3.86555	3.50845	4.04234	4.27598	2.4628	2.5871	4.13675	5.3875	1.12602	2.27318	5.48791	4.17903	2.55511	5.1748	2.70918	5.08175	3.66879	4.7467	2.40085	1.45898	3.65561	4.99685	3.76933	6.53813	7.86136	3.79454	7.33909	3.95865	2.99353	2.30893	2.35296	2.77897	3.26682	1.35229	4.39662	4.59569	3.64832	4.52204	3.92751	4.47167	2.7517
MSTRG.21263.1	4	135407111	135409709	+	0	0	0	0	0	0	0.936796	0	0	0	0	0	0	0.40523	0	0	1.36647	0.413531	0	0	0	3.66677	4.55227	2.25409	0	0.551429	0.582352	0.445643	0	0	3.92493	0	1.98211	0	3.89493	0.585468	0	0	0	0	0.939425	0.403063	0	2.96083	3.98559
MSTRG.21264.1	4	135505393	135506027	+	93.9349	108.111	90.0984	153.27	40.6101	58.0801	25.9308	53.0895	59.1166	36.582	46.6916	43.3545	49.8635	70.9198	54.6774	58.0626	84.1897	87.5115	56.0608	97.2695	29.7832	18.0076	26.6469	29.1842	31.6334	23.6342	20.2796	21.0898	28.254	34.0254	29.2052	49.1496	15.0438	21.9781	22.2581	30.3208	20.28	23.0858	13.9968	17.0384	18.4542	16.5554	18.755	24.4548	15.6587
MSTRG.21272.1	4	135801114	135801435	-	0	0	0	0	0	0	0	0	0	0	0	0	0	0	0	0	0.802059	1.45635	1.84258	6.04839	24.1846	38.7402	15.1412	21.8303	13.5615	11.6519	15.3817	21.1874	5.06529	7.74228	4.60753	0	0	0	0	0	0	0	0	1.56282	2.48131	0	0	0	1.40362
MSTRG.21273.1	4	135829948	135831410	+	0	0	0	0	0	0	0	0	0	0	0	0	0	0	0	0	0	0	0	0.77285	1.03008	0	0	1.77509	0	0.8685	0	3.50944	0	0	2.06059	0	0	0	0	0	0	0	0	0	0	0	0	0	0
MSTRG.21285.1	4	136716463	136717897	-	0	5.62375	0	0	0	0	0	0	0	0	0	0	0	0	0	0.716405	0	0	0	0	0	0	0	0	0	0	0	0	0	0	0	2.85023	15.3953	14.9618	10.8909	17.2801	0.980047	1.21706	2.43505	7.58289	2.18899	7.51354	4.35048	8.049	4.95305
MSTRG.21290.1	4	137205375	137206583	-	0	0	0	0	0	0	0	0	0	0	0	0	0	0	0	0	0	0	0	0	0	0	0	0	0	0	0	0	0	0	0	0	1.02262	0	1.20569	1.51028	0	0	0	0	0	0	0	0	0
MSTRG.21307.1	4	138435580	138435924	-	0	0	0	0	0	0	0	0	0	0	0	0	0	0	0	0	5.61441	3.05833	5.15922	8.46774	6.44922	18.0788	9.9754	0	7.59442	10.8751	5.7425	13.1833	2.3638	7.22613	6.45054	18.0928	0	0	0	0	0	0	0	0	0	0	0	0	0
MSTRG.21309.1	4	138439492	138439967	-	0	0	0	0	0	0	0	1.41528	0	1.42714	0	0	0	0	0	0	0.650537	2.95305	1.49448	4.20492	7.47264	5.23692	2.8896	6.43862	4.39979	5.5129	9.14894	4.45531	2.05419	4.18642	3.73709	10.482	0	0	3.33767	0	0.901051	0	0	0	0	0	0	1.05717	0
MSTRG.21312.1	4	138453396	138457009	-	1.735	1.37893	1.0124	0	0	0	0	0	0	0.685097	0	0.475559	0.715644	1.66698	1.29179	1.26475	5.6212	14.176	10.044	3.02785	20.1782	30.1677	19.0733	23.1814	65.4754	43.4775	65.4797	45.8307	28.9259	32.155	43.9526	20.1274	2.03843	2.20116	0	1.20421	0.432548	0	0	2.12974	2.25428	0.829033	0	2.02998	2.73256
MSTRG.21318.1	4	138634088	138634722	-	10.9967	11.2569	5.98895	1.16138	9.22296	7.6945	11.3984	9.64574	12.0371	6.07913	9.54373	6.75172	12.0654	4.93059	16.0476	10.1004	0	1.50948	2.5464	0.597051	0	0	2.46174	1.37132	0.937079	1.34189	1.41714	0.542231	0	1.78327	0	0	0	0	0.947821	1.42472	10.7469	2.85983	8.58278	3.77961	2.85759	2.45211	4.25945	2.70192	2.90965
MSTRG.2132.1	1	82800524	82801922	-	0.493923	0.549577	1.34499	0	0	0	0	0	0	0	0	0	0	0.553652	0.643562	0.630091	0	0.564992	0	0	0	0	0	0	2.10448	0.753398	0.795647	1.21773	0.65503	4.00484	0	0	13.5404	14.6213	21.286	17.5979	0	0	1.07084	1.2126	0.641752	3.85484	0	18.2038	16.3361
MSTRG.21323.1	4	138970398	138971871	+	0	0	0	0	0	0	0	0	0	0	0	0	0	0	0	0	0.48821	0	1.12157	0	0	1.96508	1.08428	0	1.65096	5.9104	2.49674	5.73186	5.1387	3.1418	2.80458	0	0	0	0	0	0	0	0	0	0	0	0	0	1.70876
MSTRG.21324.1	4	138971936	138973153	+	0	0	0	0	0	0	0	0	0	0	0	0	0	0	0	0	0.212039	1.92506	1.46136	1.82743	1.21783	1.70694	0.470924	1.57397	5.0193	3.85049	11.1149	5.39382	5.13322	6.14043	3.04521	3.41653	0.922707	0.498182	1.08789	0.545091	0	0	0	0	0	0	0	1.7229	0.371072
MSTRG.21330.1	4	139381544	139386313	+	0	0	3.30278	0	0	1.51549	0	0	0	0	0.730996	1.16357	0	1.35956	0.395086	0.773633	1.52818	2.08111	1.75536	2.46946	9.87417	4.61329	2.96975	9.45315	9.68962	7.40024	7.81523	10.0922	11.6617	4.91719	2.19471	4.61687	9.1438	8.97612	14.3743	8.34811	1.05833	0.65714	0	4.46652	5.12167	3.04265	5.28525	21.1091	18.0519
MSTRG.21335.1	4	139845623	139846264	+	0.506119	1.12629	5.51279	0.445435	2.89421	0	2.62303	4.16196	2.66348	1.39895	0	1.94216	0	3.40394	0.659452	0.645649	1.91306	1.15789	1.46496	0.686977	0	2.56674	2.12439	1.57786	0	0.772	1.63059	2.4956	1.34241	0	0	2.56873	0	0	0	1.63931	1.7665	0	2.19455	2.48508	0.657598	1.69287	0	0	2.23193
MSTRG.21357.1	4	141754469	141755732	-	0	0	0	0	1.12924	0	0	0	0	0	0	0	0	0	0	0.755745	0	0	0	1.60824	0	0	0	0	0	0	0	0	0	0	0	0	19.4888	29.8132	22.9778	20.1479	0	0	0	0	0	0	0	24.26	7.83756
MSTRG.21369.1	4	142751919	142754394	-	0	0	0	0	0	0	0	0	0	0	0	0	0	0	0	0	8.44786	13.148	8.31744	10.401	3.4657	14.5728	8.04092	2.98614	4.08111	2.92206	4.62888	9.44597	7.62161	7.7664	13.8657	4.86137	0	0	0	0	0	0	0	0	0	0	0	0	0
MSTRG.21369.2	4	142753153	142754491	-	0	0	0	2.92147	0	0	0	0	0	0	0	0	0	0	0	0	5.228	1.89856	4.80413	6.75852	1.50134	16.8345	5.80552	10.3487	1.76793	8.86081	2.67363	2.04599	8.80445	3.36439	21.023	12.6356	0	0	0	0	0	0	0	0	0	0	0	0	0
MSTRG.21373.1	4	143321049	143321338	+	0	0	0	0	0	0	0	0	0	0	0	0	0	0	0	0	0	0	0	0	0	0	0	0	0	0	0	0	0	0	0	0	0	0	0	0	0	0	0	8.67635	8.26532	10.2448	12.3201	0	0
MSTRG.21412.5	4	146085383	146087917	+	0.510531	1.42014	0.695106	1.85344	0.486573	0.956851	1.65368	3.14868	1.34335	0.352787	2.15384	1.22443	1.10555	0.715335	2.6608	1.13974	3.85947	4.37992	2.58604	1.73242	2.07813	1.29456	0.714303	0.397904	0.271905	0.973413	1.2336	0.786674	2.20043	2.06975	0.461901	1.94334	1.04968	1.13347	0.825065	0.6201	0.890952	1.10642	0.276711	0.313343	1.32666	1.13841	1.48312	0.261331	1.12569
MSTRG.21459.10	4	149201970	149202379	+	0	0	1.70174	9.07505	0	0	0	0	0	0	0	0	0	4.90354	0	0	7.08649	6.43368	3.61775	6.786	0	3.16929	0	0	0	0	0	0	0.828773	0	0	0	0	0	1.3466	0	0	1.35435	0	0	1.62395	2.09028	0	0	0
MSTRG.21464.1	4	149574613	149576072	+	10.4818	12.5268	5.81427	0	4.43998	7.76112	3.01797	1.06414	4.90322	6.43836	2.80769	2.23459	4.48362	2.61097	4.55247	5.44766	13.2066	11.546	13.4843	17.9161	16.1536	9.84402	18.4677	16.9441	17.3679	15.9883	18.1356	22.0138	16.9898	15.7387	12.6445	15.7626	56.4057	68.9529	75.2871	49.6683	6.77495	9.25472	10.0999	16.679	23.2027	14.2836	14.2853	63.5906	62.4877
MSTRG.21465.1	4	149693655	149699531	-	5.72733	5.70186	1.64168	1.85707	11.4917	12.8058	5.46786	8.26271	8.88348	6.66559	5.81357	7.51873	6.96279	6.08203	7.06971	8.84444	0.379799	1.37925	2.61755	0	2.18135	1.52872	3.37403	0	0	1.37938	1.45674	2.22953	1.19928	0	1.0909	3.05981	1.65273	0	0	0.488177	5.26055	6.53274	4.57468	5.18029	3.91657	3.36084	6.42175	1.23441	1.99397
MSTRG.21472.1	4	150106063	150108405	-	4.22636	4.70256	3.59646	0	0	0	1.36898	0	3.33621	1.46025	2.54718	0	6.86409	4.14526	3.44173	2.69575	0	0	0	0	0	0	0	0	0	0	0	0	0	0	0	0	7.24134	14.0749	15.9371	9.41124	9.21952	3.43474	6.87212	3.24245	0.68641	5.89012	6.13888	15.1437	13.9783
MSTRG.21486.1	4	151215746	151216077	+	25.931	15.1134	26.8998	19.8332	34.129	37.029	25.5982	32.1549	31.1916	32.4245	31.2567	26.0612	22.283	20.762	41.0271	23.6284	11.6685	11.2998	7.14832	9.21833	6.70175	6.26222	9.50217	9.62399	13.153	12.2427	9.94559	5.32758	19.6509	5.00605	20.1094	12.5341	15.233	14.6213	17.2949	10.9987	16.1619	17.3944	29.448	21.2205	23.2635	24.7811	21.5231	11.3774	8.16806
MSTRG.21487.1	4	151216141	151216849	+	10.8926	8.81447	22.92	15.687	13.2127	9.89824	28.2261	21.7146	15.6334	13.6854	11.9361	11.3996	24.3025	13.3197	21.934	17.6852	9.98118	11.3271	0	8.06452	1.79145	15.0656	12.4693	12.3485	10.5478	10.573	14.3562	4.8827	10.5058	16.0581	14.3345	5.02577	5.42926	8.794	8.53497	12.8294	20.7372	21.4602	12.8811	18.2329	10.2928	14.3526	19.1778	4.05505	17.4673
MSTRG.21522.1	4	152819321	152820965	+	0.656982	0	1.78901	0	0	1.64178	0	1.80085	2.76592	0	4.75147	1.26054	0.948457	2.20929	1.71204	3.35241	2.4833	0	3.80327	0.89175	2.37711	0	0.919208	2.04818	2.79922	3.00635	2.11663	0	4.35637	0	9.51042	0	0	1.94483	4.24697	2.12795	0	4.27141	5.6974	4.03228	1.70722	1.46498	1.27238	0	1.44861
MSTRG.2153.21	1	84072649	84076740	+	0	0	0	0	0	0.628508	0	0.689404	0.529427	0	0	0	0.36309	0	0.655406	0.320844	0	0.575391	0.727988	0.341381	0	1.27549	0.703786	0.78409	0.535802	0.767264	2.02573	1.55018	0	0	0	0	0.689483	2.23357	0	0	0.438917	0	0.545273	0.308729	0.653563	0	0	0.514967	0.554559
MSTRG.21550.1	4	153798192	153798836	-	1.69404	0.628304	1.53766	0	12.9163	15.5222	11.7061	15.4784	9.50927	10.9257	9.52913	13.0012	4.07602	4.43074	6.62177	5.04246	7.11469	5.81335	4.90339	5.36524	5.10785	8.59114	9.48075	3.52084	2.40594	6.02926	3.6385	2.78435	6.73977	4.57854	2.04356	0	6.19205	1.67159	1.21676	4.57245	4.92723	3.67129	12.2423	1.3863	2.93473	2.51831	4.37445	3.46858	7.47051
MSTRG.21575.1	4	155098628	155100257	+	0	0	0	0	0	0	0	0	0.455151	0	0	0.829721	0	0	0	0	0	0	0	0	0	0	0	0	0	0	0	0	0	0	0	0	2.37101	2.56028	3.7273	4.90237	0	0	0	0	0	0	0	22.136	18.1168
MSTRG.21594.1	4	156261963	156262792	-	14.7164	26.9011	17.1745	26.3663	11.0203	11.8208	13.6196	17.2881	11.0637	11.6221	8.86942	16.1349	10.6227	19.4417	17.1204	16.762	15.8931	28.8581	15.2131	8.5608	23.7711	18.6582	19.1195	19.6626	29.1119	16.8355	26.2462	23.9722	20.2136	14.9155	13.3146	13.3376	8.64505	9.33516	7.92767	5.95826	15.5928	19.3637	7.97636	10.9678	12.292	10.5479	9.1611	12.9138	6.95332
MSTRG.21600.1	4	156448346	156448681	-	20.1318	22.4002	32.3938	53.6908	19.7685	32.0146	6.32337	3.34443	13.4839	20.2348	19.119	12.8755	14.9721	21.8824	32.5899	19.4559	2.30592	1.39567	0	3.31221	3.31098	9.2815	3.4142	1.90188	2.59928	8.37483	3.93088	3.76011	2.42712	2.47323	8.8311	3.09623	1.67241	3.61182	6.57269	2.96393	8.51708	10.5768	6.61305	5.24196	5.54848	8.8422	5.90746	3.7473	4.03541
MSTRG.21601.1	4	156449001	156450694	-	4.11409	3.90446	4.28348	0.745459	2.76778	5.14048	6.27111	7.29694	7.51402	7.02366	7.58441	6.26846	3.14435	3.52651	6.46411	4.32211	1.98195	3.87557	2.4517	1.31394	1.53236	1.22731	1.86229	2.64063	1.80446	2.21483	2.92379	1.19329	2.40706	1.96223	0.437906	1.22826	6.30262	7.52214	6.7791	6.27079	7.39085	12.8495	11.2804	9.50608	11.6341	13.0862	12.186	5.69838	6.4033
MSTRG.21608.1	4	156656839	156657585	+	0	0	0	0	0	0	0	0	0	0	0	0	0	0	0	0	0	0	0	0	0	0	0	0	0	0	0	0	0	0	0	0	173.457	189.255	115.037	176.12	0.575108	0	0.714465	0	0	0	0	95.1405	77.7498
MSTRG.21608.2	4	156656839	156664354	+	0	0	0	0	0	0	0	0	0	0	0	0	0	0	0	0	0	0	0	0	0	0	0	0	0	0	0	0	0	0	0	0	24.8908	31.7646	23.1217	32.9732	0.480157	0	0	0	0	0	0	18.0273	13.3466
MSTRG.21611.1	4	156752572	156753281	+	6.64014	1.60616	2.75154	0	2.75154	1.44291	8.97741	3.16543	9.72357	0.797993	3.47995	12.7403	2.91751	11.0029	3.00933	5.89268	1.09125	0.330242	1.6713	0.783735	0	4.39237	0	0	1.23008	0.440366	0.930123	1.06766	0.765739	0	1.04481	0	0.791448	2.56388	1.24418	0.46755	0	0	0	1.06316	0	1.28753	0	1.77337	1.90972
MSTRG.21623.1	4	156853098	156853828	-	12.3866	7.55802	3.80818	3.34076	10.6629	17.9731	12.4249	12.0478	16.4014	8.83548	24.0815	15.3329	16.1515	3.58309	24.9898	15.2917	8.55843	12.7977	11.5655	8.67761	10.843	6.07911	6.7086	13.7025	12.7684	3.65684	6.43652	7.38829	11.1278	1.61989	13.0143	4.05588	12.0491	9.46255	16.3587	11.6477	16.7353	27.71	20.7905	14.7143	24.4003	15.1467	14.703	8.99937	16.7395
MSTRG.21624.1	4	156853974	156854594	-	7.2946	4.86992	0.993186	0	11.1236	7.29159	17.0124	21.9947	17.6586	4.03256	14.0684	18.1948	2.10618	8.99439	8.5541	9.30562	11.9481	16.6884	10.5571	7.92102	3.95904	3.69939	8.16492	9.09656	12.4321	6.67602	16.4509	7.19373	11.6087	5.91463	2.6399	11.1068	3.99949	8.63752	4.71549	9.45082	21.6413	11.0661	7.90742	13.4314	19.9034	6.50639	11.302	4.48076	6.43368
MSTRG.21649.1	4	157794875	157796001	+	0.66122	0	0	0	0	0	0	0	0	7.31065	1.59404	1.26867	1.90915	1.48236	1.72308	0	4.99864	1.51272	1.9139	2.69251	2.39245	0	4.62569	4.12279	2.81728	2.01716	2.13028	0	0	0	0	3.35592	23.5647	27.4032	5.69916	14.9918	1.15393	1.43299	0	0.811658	1.71824	0.737215	0	12.1848	7.28977
MSTRG.21656.2	4	158098881	158100284	+	0	0	0	0	0	0	0	0	0	0	0	0.280119	0	0	0	0	0.183948	0	0	0	0	0	0	0	0	0	0	0	0	0	0	0	0	0	0	0	0.254784	0	0	1.4337	3.03507	1.95331	1.6965	0	0
MSTRG.21673.2	4	158706944	158710094	+	0	0	0	0	0.545696	0	0.741848	0	0	0	0.690158	0.549284	0	0	0	0	0.721405	0.327475	2.48594	8.16026	12.4301	17.4223	10.4143	5.35503	4.87909	7.86017	7.37863	14.4691	0	5.80311	1.03605	0	0.784816	0	0	0	0	0	0	0	0	0	0	0	0
MSTRG.21674.1	4	158731262	158731586	-	0	18.9477	4.29362	0	0	0	3.2687	1.72881	3.98292	1.74331	0	2.42023	4.5526	2.82789	2.46534	0.804578	0	0.721452	0	0	0	3.19855	0.882439	0	0	0	0	1.55495	0	0	0	0	0	0	0	0	0	0	1.36738	0	0	0	0	0	0
MSTRG.21685.1	4	159235137	159235547	-	11.4708	7.21403	19.0131	9.21757	7.60522	6.23156	9.04658	10.9365	7.34886	4.13559	6.0116	3.82762	4.31998	11.1808	8.44773	8.2709	5.6554	4.56393	4.33073	7.44643	2.70679	15.1756	8.37351	1.55483	9.56231	4.56438	8.03391	0.614792	2.64562	4.04382	3.60979	7.59368	1.36722	4.42909	3.22397	4.03845	8.70358	6.48506	5.40629	7.95859	6.47998	6.11656	8.69301	6.12698	2.19935
MSTRG.21687.1	4	159317757	159319337	-	3.00334	6.6835	1.02229	12.5554	7.15601	0	1.94565	6.17433	1.58052	0	0	0	1.08395	2.5249	0	0	4.73009	1.71774	4.3466	2.03828	14.9419	11.4234	16.8084	7.02234	9.59734	12.598	7.257	15.7346	6.97019	3.04397	10.869	3.81075	12.3501	6.66797	9.70735	4.86389	0	0	4.88348	7.3733	3.90223	0.837131	2.90829	30.7471	46.3555
MSTRG.21706.1	4	159761625	159771400	-	10.0103	5.05105	9.1919	13.7273	14.1999	12.7986	11.1602	14.3577	8.69827	6.4347	11.7856	9.15661	10.9226	9.00274	12.2847	9.80022	1.75988	5.72532	4.043	6.9517	8.00201	4.13214	5.70003	7.6205	4.95944	3.55094	6.18761	5.73946	7.25517	7.5503	8.4249	5.90763	8.2965	5.16853	8.02607	6.22072	10.3598	6.55871	8.32771	7.00119	7.56181	5.96973	8.34088	5.48157	8.98286
MSTRG.21718.3	4	160137834	160141283	+	0	0	0	0	0.461296	0	0.627111	0.663358	0.509425	0.66892	0	0	0	0.27127	0.630645	0.617445	0.304915	0.553653	0	0	0	0	0	0	0.515559	0.738277	0	0.298323	0	0	0	0	0	0	0	0	0	0	0	0.59413	0	0	0	0.495511	0
MSTRG.2176.1	1	85329148	85332248	-	0	0	0	0	0	0	0	0	0	0	0	0	0	0	0	0	0	0	0	0	0	0	0	0	0	0.394773	0.416911	0	0	0	0	0	160.348	163.955	126.036	136.221	0.451663	0	0	0.635389	0	0.288557	0	95.3859	54.2131
MSTRG.21777.2	4	162590932	162593190	+	0	1.6326	0	0	2.23747	1.83334	1.14065	0.402193	1.08102	1.2167	0.353725	0	1.05912	0.986825	0.764719	0.187178	0.36974	1.17488	0	1.59328	1.85813	0	0.410584	3.20203	3.12583	2.01427	2.12723	0.904365	1.94587	1.78455	1.06201	1.48938	0.402239	0	0.316166	0	1.02424	4.76979	1.90865	12.0674	11.0572	10.4698	11.3667	0.300428	0.323526
MSTRG.21789.1	4	162913978	162919326	+	0.752214	4.18485	0.512083	0	1.43383	0	0	0	0	0	0	0	0	0.421588	0	0	0	0	0	0.510506	0.680422	1.90739	0	0	0	0	0	0	0	0	0	0	25.7765	38.9679	18.6399	36.5461	0	1.63019	0	1.38503	0.977347	0	0.728406	13.0915	8.29295
MSTRG.21794.1	4	163047412	163047918	+	1.47821	0	0	0	1.87845	1.23133	1.27684	0	1.55583	1.36196	2.37574	1.89081	0	0	1.28403	0.628576	54.6326	42.8362	47.0655	31.4342	90.0332	37.483	79.2817	50.6925	48.2866	72.1523	45.2429	86.2512	55.5437	51.9378	60.6289	67.5217	4.05237	1.45862	1.06174	1.59596	0	1.06785	2.13652	0.604841	0.640209	0.549367	0	1.00889	1.08646
MSTRG.21804.1	4	163480254	163481301	-	0.78236	0.435256	0.266303	0.0860692	2.98258	0.977546	3.04101	2.14452	0.411721	0.540625	0	0.375274	0.847096	0.219242	1.01938	0.499023	1.47861	2.46106	0	1.5929	2.12307	2.97575	3.28389	1.82929	0.416678	0.59668	1.57535	1.20553	2.85326	0.792944	1.41567	2.97805	23.0562	20.8438	12.2222	19.9556	0	0	0	0.960359	0.508258	1.09035	0.757597	5.20618	2.58759
MSTRG.21811.5	4	163694239	163695836	+	5.25914	3.85357	5.58869	5.92682	2.93405	1.60273	3.98871	1.75802	2.97016	1.06366	1.85539	2.46112	3.14807	4.60106	5.68251	2.45452	7.75759	7.7766	7.05438	6.44203	3.24882	3.25259	3.76887	3.59906	0.819798	2.93486	2.68618	2.37184	3.57233	2.60014	2.78528	7.16125	10.5493	9.49289	10.7795	12.4641	6.93945	5.0038	6.9524	7.0855	9.8331	6.57866	7.94956	13.132	11.3133
MSTRG.21851.1	4	165777900	165780057	-	0	0.228303	0.279365	0	0	0	0	0	0	0	0	0	0	0	0	0.26175	0	0	0	0	0	0	0	0	0	0	0	0	0	0	0	0	15.1873	15.7922	11.4953	27.248	0.358075	0	0	0	0	0	0	4.20118	0.904837
MSTRG.21852.1	4	165852885	165855882	-	0.289109	0.321685	1.1809	0	0	0	0	0	0.30429	0	1.39394	0.554708	0.417375	0.32407	0.376697	1.10644	0	0	0	0.39242	0	0	0	0	0	0.440988	0	0	0	0	0	0	2.37769	1.71167	2.49187	1.87284	0	0	0	3.19397	2.62946	4.19038	0	1.77587	1.91241
MSTRG.21852.2	4	165854231	165856171	-	0	0	0	0	0	0	0	0	0	0	0	0	0	0	0	0	0	0	0	0	0	0	0	0	0	0	0	0	0	0	0	0	0	0	0.508268	0	0	0	0	1.15818	0.306475	1.31494	0	0	0
MSTRG.21853.1	4	165854810	165860233	+	0	0	0	0	0	0	0.762071	0	0.309529	0	0	0.564258	0	0.329649	0	0.375162	0	0	0.851235	0	0	0	0	0	0	0	0	0	0	0	0	0	0.80621	1.74114	0	0.95254	0	0	0	7.94191	8.4063	6.22984	6.83468	0.602149	0
MSTRG.21899.1	4	167403107	167488864	+	13.4412	13.0862	9.15033	11.0902	1.6013	6.29796	6.5307	2.30272	3.53675	0	2.02522	3.22367	4.85113	9.41663	7.66208	6.43003	8.46764	9.6095	7.2948	3.42081	12.1584	25.5622	8.22766	15.7139	10.738	10.2512	14.8858	20.7114	13.3691	0	18.2413	21.3183	4.60597	2.48683	1.81018	6.80246	1.46605	7.2824	1.8213	1.03121	2.18301	3.7465	1.62697	10.3204	12.9662
MSTRG.21900.1	4	167404144	167405851	-	16.5572	18.7913	17.5837	40.8015	12.6242	10.7577	5.1486	1.81539	9.75891	9.15307	3.99154	6.98896	11.9515	10.7645	12.0811	9.71603	11.6823	12.5001	10.5435	10.338	15.5761	20.1524	14.8261	20.6473	14.1092	15.1532	15.4695	12.2462	11.8572	12.0825	8.38883	20.168	11.8014	9.80268	6.42191	8.04427	4.04527	2.87061	1.43585	4.06485	3.87228	3.69203	5.13061	18.3067	7.30155
MSTRG.21907.1	4	167660744	167665783	-	0	0	0	0	0	0	0	0	0	0	0	0	0	0	0	0	0	0.613801	0	0	0	5.44256	0	0	2.28628	0	0	0	0.711616	0	0	0	1.47102	0	0	0.869006	0	0	0	0	0	0	0	0	0
MSTRG.21919.1	4	168772953	168773215	-	3.11754	9.53923	5.3058	0	2.97124	0	0	0	1.64062	2.15428	1.87891	2.99078	4.50066	0	0	0	0.981989	0	0	1.05789	0	0	0	0	0	0	0	0	1.0336	0	0	0	0	0	1.67941	0	14.9616	11.8235	10.1383	2.87012	7.08855	5.21377	16.6038	1.59581	0
MSTRG.21937.1	4	169463821	169464294	+	4.57201	0.84786	7.26244	0	2.90497	5.71265	1.97459	4.17743	0.802013	0	3.674	5.84814	3.30021	5.12488	7.94284	2.91622	3.84034	0	2.20562	2.06859	0	0	2.13229	4.75118	1.62334	1.16231	4.90994	3.75732	4.04219	0	0	0	0	0	0	4.93621	1.3298	3.3028	1.65203	1.87074	1.98013	5.09748	1.47577	1.56022	1.68017
MSTRG.21946.2	4	169760204	169767815	+	1.69965	3.4041	8.79373	0	1.94387	0.849476	2.6426	4.65891	2.14668	6.57716	3.27796	2.60887	3.92595	4.19141	3.10041	3.03551	1.71319	1.94421	3.93572	3.22982	1.84492	1.72393	2.37805	1.05976	3.62089	0.518508	1.64275	2.09519	2.70485	1.37812	2.46041	0	7.4551	5.03139	1.46496	3.30309	4.1526	5.15686	2.94791	5.42451	4.4167	2.653	1.97503	3.48008	8.24482
MSTRG.21948.1	4	169824698	169825598	-	14.8957	23.0597	16.313	19.9496	24.0727	21.0396	22.6563	18.64	14.3146	19.6914	14.8324	6.83438	12.6221	22.8677	17.2989	15.2844	23.6639	28.1514	25.3071	26.8117	13.4741	14.78	15.4044	10.0953	13.1073	15.8059	10.4327	14.7696	17.1777	19.6921	17.5785	14.7915	11.5404	7.6687	11.1642	13.1106	11.8674	14.7374	17.5512	13.1173	12.6221	14.4415	14.4243	8.61939	8.56808
MSTRG.21966.2	4	170671835	170676270	+	1.75947	10.7675	1.19779	0	6.70761	2.19843	6.83901	7.2343	2.77779	0	6.36249	0	3.81011	2.95836	3.43877	0	2.21685	4.02527	0	2.3882	0	0	2.46174	5.48526	9.37079	1.34189	0	1.08446	3.50005	7.13309	0	0	0	2.60423	0	0	3.07053	3.8131	1.90728	2.15978	2.28607	0.980845	0	0	3.87954
MSTRG.21987.1	4	171155020	171156775	+	0.218062	1.94106	0.593798	0	1.24697	2.17972	1.6952	1.79318	1.14756	1.20548	0.525695	0.836782	2.51846	1.22216	0.852377	0.556357	2.74748	1.49663	1.89354	2.07189	2.367	0	1.52549	2.03947	3.71642	2.99355	3.5127	2.95689	4.91621	1.7681	0.789162	6.64043	0	0	0	0	1.14165	0.945162	1.41829	0.267675	0.283327	0	0.42232	0	0
MSTRG.22033.1	4	172318733	172319314	+	8.45784	18.8217	8.80608	10.2899	5.69007	17.406	7.73539	6.81874	16.233	5.50073	7.19641	7.63665	7.18249	15.6151	3.24124	6.98147	8.14908	5.69106	17.2809	18.2332	16.2013	10.0925	6.96099	6.20421	13.7787	4.5533	21.6389	4.2931	7.2578	6.05101	9.00258	10.1003	9.54733	8.83669	10.7205	9.66874	4.34123	9.70397	5.39317	11.6036	12.9285	4.43761	4.81773	11.2055	17.5521
MSTRG.22064.4	4	173328970	173329487	+	0	2.74128	0	0	0	1.23133	0	0	0	0	0	0	0	0	0	0	1.24165	0.563634	2.85245	4.68169	0.891418	0	0.689406	3.07227	0	0.751587	0	0.607403	1.30691	0	3.56641	2.5008	2.70158	0	0	0.797981	0.859897	0	1.06826	0.604841	1.92063	0.549367	0	1.00889	1.08646
MSTRG.22065.1	4	173325201	173325792	+	0	0	0	0	0	0	0.897235	0	0.364428	0	0	0.664337	0	0	0.451145	0.441702	3.9263	15.0506	9.01992	9.39952	2.50561	1.75596	6.29782	7.55614	2.95053	1.58443	4.46208	2.56094	6.88777	2.80745	6.26531	3.51464	7.59363	12.2997	12.6835	10.0934	1.81276	4.50229	4.50402	5.10028	5.8484	7.72084	6.70576	7.79844	6.8711
MSTRG.22069.1	4	173330457	173336040	-	0	0	0	0	0	0	0	0	0	0	0	0	0	0	0	0	0	0.621941	1.57377	3.69	0.983634	11.0295	0.760724	0	0	0	4.37923	0.670238	2.16316	0	1.96767	2.75951	0	0	0	0.880531	0	0	0	0	0	0.606198	0	0	1.19885
MSTRG.2208.2	1	87307731	87308282	+	0	0	1.28315	0	0	0	1.22107	0	0	0	0	0	0	0	0	0	1.18742	1.07803	0	0	0.852483	0	3.95576	5.87617	5.0193	10.0626	6.07253	1.16175	1.24983	3.82071	0	2.39157	0	0	1.01537	0.763127	0	0	0	0	0	0	0	0.964823	0
MSTRG.22142.1	4	175543374	175543711	+	0	0	0	0	0	0	0	0	0	0	0	0	0	0	0	0	0	0	0	0	0	0	0	0	0	0	0	0	0	0	0	0	15.4862	14.3335	12.1724	19.6039	0	0	0	0	0	0	0	3.30471	8.89697
MSTRG.22146.4	4	175666110	175670292	-	0	0.678793	0	0	1.16285	0	0	1.67222	0	0	0	0	0	0.683826	2.38463	0	0.76864	0.697833	0	0	0	0	0.85355	1.90188	0	2.79161	0.982719	1.50405	0	0	2.20778	0	1.67241	1.80591	1.31454	0	2.12927	0	0	1.4977	2.37792	0.680169	0	0	0
MSTRG.22148.1	4	175681281	175750462	+	33.5304	44.3478	77.5236	77.3943	27.7362	26.8765	32.7879	22.5439	29.2982	24.4816	22.8775	24.277	25.5732	43.2584	23.9051	37.9319	19.9277	29.6708	10.9872	8.58722	14.879	12.8337	12.3923	15.7786	12.13	13.51	14.2676	11.6981	10.0681	10.2593	6.86863	9.63272	22.5465	13.1096	10.9058	19.4668	23.1854	21.9371	27.4319	12.4254	18.9059	14.1072	23.2798	14.249	11.1597
MSTRG.22150.2	4	175754342	175758412	-	0.418039	0	0	0	0.265614	0	1.44436	0	0.43999	0.385163	0	0.534721	0	0	0.544687	0	0.526709	0	0.806676	0	0	0.706681	0.584894	0	0	0.212549	0	0.171774	0	0	0	0	0	0	0	0	0	0	0.302105	0.342099	0.362103	0.621446	0	0	0
MSTRG.22165.2	4	176482643	176483245	-	2.76464	1.7578	0	0	1.50566	3.94785	5.11718	2.16518	4.15687	4.36667	2.85638	2.27334	0	3.98438	0	4.03064	3.98093	3.16243	5.7159	3.75256	0.714509	2.00294	1.10517	0	0.841385	3.01214	1.27242	1.46058	2.61886	0	0	0	7.579	11.6914	5.10618	9.59423	7.58168	3.42371	11.1313	5.33286	4.61839	10.1278	8.41386	1.61733	8.7084
MSTRG.22208.1	4	178520587	178520982	-	0	0	0	0	0	0	0	0	0	0	0	0	0	0	0	0	0	0	0	0	0	0	0	0	0	0	0	0	0	0	0	0	18.3637	9.9148	7.21707	24.9513	0	0	0	0	0	0	0	12.3441	4.43104
MSTRG.22212.1	4	178581522	178582101	+	20.574	18.6529	32.1622	46.2739	17.4298	11.4253	11.8475	12.5323	13.6342	6.31868	5.511	5.84814	25.3016	24.7703	16.8785	15.5532	14.4013	15.6896	6.61685	9.30867	9.64985	3.86442	7.46301	9.50235	9.74005	6.97383	6.13743	12.2113	13.1371	12.357	2.75767	15.4696	12.5337	11.2785	16.4195	11.1065	7.97882	11.5598	16.5203	3.74147	11.8808	8.49579	8.85459	15.6022	6.72068
MSTRG.22225.1	4	178785606	178787932	+	10.0809	8.54611	6.20915	10.7734	10.9804	9.59689	7.46365	7.23713	3.53675	1.99031	5.2077	1.8421	4.50462	5.11188	7.50571	6.73622	3.32657	0.549114	0.694743	0.977374	0.434227	4.86898	3.02241	2.24485	2.04533	1.83056	2.7065	1.47939	2.8648	1.94615	0	1.21819	1.31599	1.42104	3.10317	0.388712	2.51324	2.60086	6.76483	4.41945	3.7423	2.94368	2.78909	0.49145	3.70464
MSTRG.22239.3	4	179798170	179798997	+	4.52158	0.838509	2.0521	13.928	1.43646	1.88321	11.7168	2.06568	3.96584	0	1.81674	4.33773	4.35175	2.53418	3.92762	5.76811	2.84849	2.58609	0	1.02289	0	0	4.21754	0	0	0	2.42789	2.78691	0.999402	3.05517	0	3.82476	4.13183	2.23083	9.74304	1.22044	1.31514	6.53274	11.4367	2.77515	2.93743	7.56188	7.29745	1.54301	1.66164
MSTRG.22240.1	4	179799053	179799601	-	46.6708	36.1429	68.1191	39.1033	37.0079	34.5221	29.0253	33.7733	29.0799	30.9604	18.0019	36.5349	56.0575	49.385	29.6753	31.4357	17.8761	20.9274	18.3721	21.7918	18.2375	26.5089	20.8957	8.14796	20.6806	17.6548	18.6448	16.1089	14.8545	18.164	20.2681	22.7395	18.4239	13.2631	20.9177	12.0933	24.76	19.4197	33.9976	16.4993	19.4045	12.4883	27.4777	14.5251	11.5255
MSTRG.22241.1	4	179802601	179803426	+	25.7623	12.4631	25.1634	24.6449	12.8104	15.395	5.80506	6.14059	9.43133	6.19208	16.2017	4.29823	16.9789	14.4388	11.6755	8.57337	3.52818	6.40633	14.5896	7.6018	4.05279	8.52072	3.91793	3.49198	8.35178	6.8341	6.31518	2.76153	2.9709	2.27051	10.134	2.84244	7.67662	4.97365	7.24073	4.53498	12.7058	8.49613	9.7136	5.49976	10.915	8.11743	4.33859	6.88029	3.70464
MSTRG.2226.1	1	88169153	88170754	+	4.723	0	3.85832	0	3.60109	1.18026	2.44776	1.29462	0.994201	0	0	2.71858	2.72736	3.17648	3.07694	1.20501	18.4474	10.2649	8.20245	55.7734	2.56334	0	1.98244	2.94485	1.00617	0.720415	3.04326	4.07548	1.87906	1.91476	0	0	12.9477	2.79625	4.07083	9.94351	0	1.02356	0	0	0.613657	0.526582	0	3.86818	6.24838
MSTRG.22264.1	4	180519745	180521318	+	0	0	0	0	0	0	0	0	0	0	0	0	0	0	0	0	0	3.1515	3.18984	2.24376	5.98113	11.1777	10.0223	12.0248	8.21708	6.72387	12.4266	13.5849	4.38447	4.46777	5.98236	2.7966	0	1.63114	0	0	0	0	0	0.676382	0.715933	0	0	0	1.21496
MSTRG.22272.1	4	180752208	180752486	-	0	0	0	0	0	0	0	0	0	0	0	0	0	0	0	0	13.8851	13.4464	10.6328	5.98335	11.9623	22.3554	7.19552	9.16177	10.9561	8.96517	13.0184	9.96228	5.84597	5.95703	13.2941	3.72879	2.01408	0	0	0	0	0	0	0	0	0	0	0	0
MSTRG.22280.5	4	181216402	181218624	+	3.60877	1.20462	2.94808	0	0	0.90182	4.67573	3.95679	1.89913	1.99498	1.73998	4.84685	1.56295	2.02259	2.35104	1.3811	0.454689	2.47682	2.08912	0.489834	0.65287	1.83016	1.00983	1.12506	1.5376	1.10092	1.16265	0	2.87152	1.46304	3.91802	1.83157	0	3.20485	1.55523	2.33775	1.88935	2.34627	2.34717	3.54386	0.937771	1.20706	2.79564	0	0
MSTRG.22285.1	4	181286488	181287814	+	3.86169	3.43744	2.52375	1.49541	2.64993	1.93005	0.800548	0.423409	5.03993	1.28088	1.86192	3.26011	2.45298	2.94349	1.61012	2.16757	2.33546	3.88725	2.68264	3.56431	4.19175	3.91684	3.45794	2.88937	3.29072	3.2986	5.97185	1.71373	5.53098	1.87868	2.23606	6.27179	2.11729	2.74357	2.9956	3.25206	1.61741	0.33476	0.334889	1.32728	1.80629	1.03332	0.598314	0.948827	1.02178
MSTRG.2231.1	1	88742061	88743328	+	0.558524	0	0	0	0	0	0	1.53097	0	0	0	0	0	0	0	0	2.11114	2.55555	3.2333	1.51622	2.02087	5.665	3.90726	5.2237	9.51889	5.96355	3.59884	4.8195	0.740701	4.52864	8.08515	5.66939	7.6557	21.4938	25.2735	18.995	0	0	0	34.2798	40.6385	44.2128	31.3691	21.7282	23.3988
MSTRG.22311.1	4	182372777	182373594	-	0	0.557639	1.02354	0	0	0	0	1.37375	0	0	0	0.961583	0.361759	0	0	0	0	0	0	0	0	0	0	0	0	0	0	0	0	0	0	0	43.2781	25.9627	18.8985	28.8132	0.437307	0	0.543273	0	0.325583	0	0	21.5493	12.7081
MSTRG.22341.1	4	183813058	183818521	+	0.698393	0.971356	1.66405	0	0.998428	1.74526	1.80976	1.91436	1.47013	1.93041	0.841828	1.33999	0.756181	2.34854	1.36496	1.33639	0	0	0	0.23699	0	0	0	0	0.371958	0	0	0	0	0	0	0	23.9322	13.4382	17.6824	14.4208	0.609399	1.89193	1.89266	0.642966	0.907417	0.583995	0.338144	13.5848	10.3944
MSTRG.22361.1	4	184145929	184146197	+	4.57201	5.08716	1.03749	0.335318	1.45248	3.80843	1.97459	0	1.60403	6.31868	9.185	5.84814	3.30021	0	0.992855	0.972074	4.80043	5.22986	4.41123	3.10289	4.13565	7.72883	3.19843	11.8779	3.24668	3.48692	1.22749	3.75732	6.06329	6.17848	2.75767	7.73482	33.4232	51.8813	9.8517	64.1707	1.3298	3.3028	1.65203	3.74147	8.91057	7.64621	4.4273	9.36129	5.04051
MSTRG.22411.1	4	185782011	185782505	-	5.97024	2.95242	3.61275	17.2228	17.7024	11.604	8.59488	7.27332	6.98193	9.16788	1.5992	3.81833	6.70366	2.97431	5.18598	4.23119	7.52223	5.31166	1.9201	3.60163	4.80039	6.72834	3.71253	8.27227	7.066	6.07107	3.20576	4.08867	3.51893	10.7573	9.60275	16.8339	0	1.96371	0	3.22291	1.15766	1.43763	1.43818	2.44285	1.7238	0.739601	0	0	1.46267
MSTRG.2244.1	1	89386456	89387237	+	0	0	0	0	0	0	0	0	0	0	0	0	0	0	0	0	0	0	0	0	0	0	0	0	0	0	0	0	0	0	0	0	22.737	17.5372	10.2124	16.3102	0	0	0	0	0	0	0	2.426	3.91878
MSTRG.22445.1	4	186821168	186821604	-	9.85021	1.04382	8.3023	0	12.5173	7.03296	7.29286	18.0002	15.3043	18.1512	22.6157	24.2992	15.5747	17.8765	18.946	19.7462	0	0	0	0	0	0	0	0	0	0.715469	1.51118	0	0.622054	0	5.09253	0	0	0	0	0	18.0086	19.3142	15.2539	2.87888	4.26611	3.13781	0.908423	0	3.10274
MSTRG.22457.1	4	187089236	187090478	-	2.92826	2.17214	5.9804	0.859052	13.0239	3.65881	7.58805	2.67554	4.62303	5.39595	4.70622	4.682	2.11371	4.37649	6.9949	7.47108	6.14912	6.6992	2.82529	3.31221	4.41464	2.47507	4.09704	0	2.07942	1.48886	5.50323	3.60971	3.23616	7.91433	10.5973	2.47699	10.7034	14.4473	10.5163	15.8076	3.40683	3.17305	11.639	10.1844	12.0481	9.2503	5.67116	9.99281	12.9133
MSTRG.22464.1	4	187349607	187352436	-	7.16081	2.4899	4.26549	9.84722	2.55929	6.71049	1.15975	3.68033	2.82631	2.47413	4.31575	6.01095	6.46111	1.50502	4.08198	3.4256	2.81947	4.60753	0	1.21496	4.85803	6.80914	0	2.79054	20.9758	6.14398	11.5351	7.17213	9.4965	10.8865	6.47871	13.6288	20.8576	26.4972	13.5013	18.8449	0	4.84963	0	1.64813	2.9075	2.49494	3.46708	7.33097	11.8419
MSTRG.22476.1	4	187752766	187754293	+	0	0	0	0	0	0	0	0	0	0	0	0	0	0	0	0	0	0	0	0	0	0	0	0	0	0	0	0.842266	0.906125	0	0	0	1.87309	4.04524	0	1.10653	0	0	0	2.51614	7.10205	3.04716	1.32327	0	4.51966
MSTRG.22476.2	4	187752801	187755294	+	0	0	1.11634	0	0	0	0	0	1.72593	0	0	0	0	0	0	0	0	0.937887	0	0	1.48332	0	2.29434	0	1.74672	1.25064	0	1.01072	0	3.32402	0	0	4.49543	2.42714	1.76674	1.32784	0	0	0	4.02582	9.58777	6.39903	6.3517	6.71517	0
MSTRG.22497.1	4	188584697	188586283	-	14.4089	4.1374	11.3912	1.63629	4.42991	3.48458	8.43117	6.37034	9.29499	7.70851	4.48212	6.24266	5.36814	8.33617	6.66181	3.55766	12.8839	21.799	17.4899	21.4505	10.0906	14.1432	12.3562	15.9396	27.7256	21.9784	17.221	18.908	18.4923	5.6531	16.8211	14.1542	14.0164	9.63152	9.01397	9.78567	12.9784	7.05121	12.0924	9.69941	11.4744	11.9192	9.90202	10.4687	12.2984
MSTRG.22522.1	4	189985909	189987114	+	2.37952	3.78233	1.85131	0	2.91581	3.3979	4.40434	0.931782	0.894451	1.40939	1.22924	0.326109	2.94446	1.71467	1.99312	2.60187	13.2772	11.2764	12.7911	9.92016	10.1471	12.9295	9.03659	6.88842	8.69013	8.29612	6.84481	11.7331	13.5243	12.4031	6.76612	8.62632	90.3931	90.0619	52.006	86.1555	2.37292	4.42016	4.05337	2.92089	4.19587	2.4635	1.97503	44.197	25.1092
MSTRG.22524.1	4	189990435	189991706	-	0	0	0	0	0.307168	0.805399	0	1.76687	0.169608	0	0.388485	0	0.23264	0.361267	0	0	6.49718	6.82033	5.59727	5.46828	3.20686	0.817239	2.48013	0.502385	2.05981	3.19543	1.55752	2.97971	6.19755	3.26653	5.83186	7.36085	1.76707	2.8622	1.04171	1.30488	0.843673	1.0477	0	1.18686	0.418753	0.718669	0.936276	2.30966	1.7766
MSTRG.22532.1	4	190444068	190444448	-	1.614	0.59862	2.19752	1.65723	2.05101	2.68889	4.18239	2.94942	2.83125	1.48707	3.89097	0	0.77669	0	1.40198	1.37264	2.71142	4.92329	1.55725	4.38151	0.973307	2.72842	3.01095	0	4.58456	2.46189	5.1999	3.31601	7.13484	6.54335	1.94701	8.1916	5.89951	1.59261	4.63711	1.74257	2.81667	4.66379	4.66559	11.2269	6.99021	10.797	13.5453	3.30471	3.55879
MSTRG.22533.1	4	190444617	190445210	-	6.63165	3.35404	3.28335	6.63239	6.89502	4.51971	4.68674	8.26271	8.88348	8.33199	8.72035	9.25383	2.61105	4.73047	7.06971	3.07633	6.83638	6.20661	6.98012	8.18311	2.18135	0	5.06105	1.87951	3.85305	5.51753	2.91347	5.9454	8.79474	7.3324	4.3636	0	4.95819	7.13866	14.2898	5.85812	8.41688	13.0655	14.3776	7.40041	7.04983	7.39384	9.34073	9.87524	17.2811
MSTRG.22549.1	4	191041604	191042736	+	0.723665	0	1.97059	0	1.03456	1.80842	0.468811	2.97545	1.33291	1.00013	0.436146	1.04136	0.261182	0.608382	0.471453	1.15396	0.227946	0.206948	0.523663	0.982263	0.327299	0	0.506254	0.564019	0.385418	0.275958	0	0.892073	0.479854	0	0	0	0	1.07111	0	0.585984	1.2629	0.39208	1.17669	0.444155	0.470127	0.201709	1.05114	0	0
MSTRG.22555.2	4	191289217	191290272	+	0.388216	1.94382	0	0	2.21999	0.48507	0.502996	1.06414	0.612902	0	0	0	0.840678	0	1.7704	0.990484	3.17938	2.22038	1.68554	0.790414	1.75582	1.9688	2.44426	1.21029	2.89465	2.66472	3.7522	4.30704	2.57422	0.786937	2.8099	1.97033	0	0	0	0.628713	1.01624	0	0	0	0	0	0	0.794882	0
MSTRG.2256.1	1	90797513	90797824	+	0	0	0	0	0	0	0	0	0	0	0	1.26054	0	0	0	0	5.79436	8.26664	7.60655	8.02575	9.50846	6.66364	11.9497	22.53	13.9961	2.00423	10.5831	9.71845	6.09892	10.6539	11.888	10.0032	1.80105	0	1.41566	2.12795	0	0	0	0	0	0.73249	1.27238	1.34519	0
MSTRG.22564.8	4	191495999	191497002	+	0	0	0	0	0	0	0	0	0	0	0	0	0	0	0	0	0	0	0	0	0	0	0	0	0	0	0	0	0	0	0	0	5.81706	2.51257	0.914461	2.06186	0	0	0	0	0	0	0	1.73788	0
MSTRG.22566.1	4	191532948	191534428	-	0	0.154	0	0	0	0	0	0	0	0	0	0	0	0	0	0	0	0	0	0	0	0	0	0	0	0	0	0	0	1.12222	0	0	97.1328	87.269	53.9804	84.503	0	0.599901	0.300066	0.169895	0.179829	0	0	32.0229	16.1743
MSTRG.22569.1	4	191668434	191669703	+	0	0.657275	4.82568	0	0	0	3.06146	1.61921	0	0	0	0	1.70558	1.3243	1.53936	0	0	0	0	0	0	0	0.826492	3.68319	0	0	0	0	0	2.39483	0	0	16.1939	29.7273	10.1829	14.3499	3.09266	2.56038	3.84205	0	1.53503	0	3.43211	30.2376	31.2599
MSTRG.22576.2	4	192046517	192050385	-	2.18217	2.75178	1.58459	4.92934	2.77302	2.18127	2.63885	2.39261	2.14364	1.20633	1.75356	1.95388	0.840082	0.65228	2.08507	1.85584	14.8469	14.8105	16.0013	9.28078	11.0538	13.28	18.3189	22.6768	8.67779	13.9798	15.7012	16.1399	17.7495	16.5139	10.5296	11.0752	2.7917	1.7226	0.940421	2.356	2.28492	1.26111	2.83859	0.892882	2.64626	1.45978	0.563493	0.893608	2.2454
MSTRG.2258.1	1	90799081	90802451	-	40.631	47.2378	79.4347	92.6074	28.2985	32.5435	24.2972	25.7015	29.058	25.917	25.1158	35.4808	36.4728	53.4271	43.4384	28.9065	78.4306	83.1228	71.6194	74.5942	73.9775	95.103	85.637	86.8825	93.2173	81.4426	76.3599	86.0459	76.3355	65.4667	82.0047	54.1978	20.7064	33.9245	29.745	26.9955	18.1813	17.4981	22.5869	22.0602	20.6429	16.2618	23.2035	23.998	24.6945
MSTRG.22589.1	4	192837380	192838325	+	0.216679	0	0	0	0	0	0	0	0	0	0	0	0	0	0	0	5.46011	2.47856	7.52614	30.5872	0	0	0.303164	0	0	0	0	0.267103	0	0	0	0	0	0	0	0.350909	0.378137	0	0	0	0	0	0	0	0
MSTRG.2259.1	1	90914568	90916087	+	13.9758	2.59175	21.1428	16.7418	10.3599	15.5222	20.1198	46.822	31.0537	40.7762	9.35896	17.8767	22.4181	7.83292	32.3731	27.7336	24.4567	29.309	6.74217	12.6466	5.61864	7.87521	10.8634	9.68232	8.27043	8.29023	20.0117	6.69984	21.6234	18.8865	2.8099	11.822	10.6426	9.19372	38.4801	15.0891	32.5197	28.6055	31.9831	37.1703	14.1234	15.5821	15.0372	15.8976	6.84797
MSTRG.22599.2	4	193240798	193244105	-	0	0	0.382833	0	0	0	0	0	0	0	0	0.539489	0	0	0.366362	0	0	0.321635	1.62774	0	0	0	0	0.876589	0	0	0.45294	0	0	0	0	1.42707	2.31246	1.66471	1.21175	1.82146	0	0	0	4.83209	1.82666	2.82144	2.17822	1.15143	1.85994
MSTRG.22610.1	4	193845156	193846579	+	2.07748	0	0.942855	0	0	0	0	0	0	0	0	0	0	0	0	0	0	0	0	0	0	0	1.93779	0	1.47527	1.05628	0	0	0	2.80745	2.50612	0	11.3904	8.19981	7.46089	7.85041	0	0	1.50134	0.850047	3.59901	0	1.34115	4.25369	6.10765
MSTRG.22615.1	4	194081463	194081832	-	3.32397	1.84925	20.3657	39.737	9.50395	6.92208	10.049	12.1484	14.5771	9.18771	17.3621	18.07	12.7965	10.5568	8.66199	14.1345	0.698008	2.53483	1.60354	1.50392	2.00449	0	6.20093	6.90847	5.90107	8.45027	0.892415	5.46334	2.93878	0	0	5.62343	1.51873	0	4.77497	1.79438	8.70123	13.2067	8.40751	2.72015	4.31882	3.706	5.36461	2.26864	1.22153
MSTRG.22694.1	4	197083104	197083718	-	0.764844	0.851024	2.08272	0	1.4579	1.91132	0	0	0	0	0	0	0	0.857335	1.99312	0	5.78201	13.9983	2.21385	6.22894	0	0	4.28049	4.7689	1.6294	0	1.23207	0	1.01432	3.10076	2.76796	0	4.1935	4.52825	4.94423	2.47731	2.66953	0	0	0.938858	0.993758	0.852749	0	0	1.68644
MSTRG.227.1	1	6384208	6384427	+	0	0	0	0	0	2.32834	0	2.55393	0	0	0	0	0	0	1.21399	0	2.34785	2.13156	5.39373	6.32332	5.05677	4.72513	3.91081	2.9047	13.8943	1.42118	3.00176	0	11.1206	3.7773	6.74375	18.9152	0	2.75812	4.01531	13.5802	0	0	0	0	1.21058	1.0388	3.60892	1.90772	6.16317
MSTRG.22721.1	4	198103112	198103688	-	8.40458	12.4688	17.1647	11.3007	7.12015	5.8341	3.62982	3.83962	4.42295	6.45302	5.62817	6.2711	6.06667	8.37415	3.04189	4.76515	0.588299	2.67052	1.3515	0.633772	5.06829	4.73589	1.95986	8.73394	3.97885	2.13663	7.52149	4.02906	7.43064	0	5.06933	9.47912	2.56004	4.1466	4.02446	0	1.62969	1.01191	2.02459	1.71946	1.82	4.16468	1.80857	7.64825	12.3544
MSTRG.22745.5	4	198724405	198724648	-	3.3603	4.67366	2.28758	1.4787	9.60782	14.6952	10.8845	16.1191	16.7996	18.5762	20.2522	4.8355	8.48947	7.5333	19.7025	15.0034	3.17537	0.96095	7.2948	3.42081	0	4.26036	7.05228	2.61899	7.15867	0	5.41301	3.10672	3.34226	3.40576	3.04021	4.26366	4.60597	7.46048	1.81018	9.52345	26.389	21.8472	14.5704	19.5929	15.2811	10.3029	19.5237	5.16022	5.55696
MSTRG.22770.1	4	199732218	199733171	-	0	0	0	0	0	0	0	0.588956	0	0	0	0	0	0	0	0	0	0	0	0	0	0	0	0	0	0	0	0	0	0	0	0	21.7939	19.7174	18.0563	26.7934	0	0	0	0.263746	0.279169	0.718669	0	13.198	5.68511
MSTRG.22774.1	4	199918281	199919172	-	8.79735	5.38373	6.58785	8.32322	15.0921	7.6945	2.27967	13.2629	15.2778	12.1583	10.6041	7.59568	9.52528	9.86119	7.45068	14.5894	7.20476	10.5663	6.36599	4.17936	7.95772	6.69224	4.30805	10.9705	6.55955	5.36756	7.0857	5.42231	4.08339	7.13309	11.1431	2.23248	8.44098	7.81269	7.58257	9.26069	9.97924	12.3926	15.2583	7.01928	8.57276	10.7893	7.66702	9.90703	5.8193
MSTRG.22825.5	4	202620466	202622469	+	0	0	0	0	1.24432	0	1.6916	1.78938	1.37415	3.60876	1.57374	2.50502	1.88483	0	0.850567	2.49829	0	0	1.88952	0	0	3.3106	0	0	0	0	0	0	0.865724	0	2.36246	0	5.36874	1.93244	4.21992	0	2.27845	1.41473	5.66111	2.40396	0	3.63912	1.26427	1.33662	1.43938
MSTRG.22829.1	4	202771387	202771937	+	0.744023	2.06964	0.506507	0	4.25464	1.85929	0.963999	1.01972	0.783091	1.02827	0.89683	0	1.07412	1.25099	0.969431	0.949139	2.34359	1.27662	2.15358	1.00989	0	0	1.04099	1.15977	1.58504	1.70232	0.599262	0.458584	0.493353	1.50818	1.3463	1.88808	0	0	3.20642	1.20494	3.89529	2.41866	2.41958	0.9133	0	0.414767	0	1.5234	0
MSTRG.22839.1	4	203278926	203293281	-	6.18469	3.44078	3.60886	0	9.26271	3.31186	11.4475	14.531	6.97441	4.88427	6.38991	8.47603	8.92858	2.97111	8.05839	7.32617	25.0471	26.277	14.0656	19.188	10.3896	13.4422	17.9246	13.7723	11.2934	10.1075	13.5209	10.3468	28.1211	10.7458	20.7835	22.421	16.9547	11.7696	16.1824	24.3247	20.0445	21.0625	16.2818	27.1136	26.9771	23.6417	23.9558	27.1356	17.5332
MSTRG.22840.1	4	203306522	203307983	+	1.04492	0	0	0	0.663922	0.435203	0	0.47737	0.733192	0.481372	0.419841	0	1.00567	0.390426	0.907657	0.444329	0	0.796846	0.504087	0	0.315064	0	0.487328	1.08587	0.37101	0.265642	0.561077	0.214681	1.15479	0.706037	0.630257	0.883886	0.477424	0	1.12579	0.564079	2.12746	0.754845	1.1327	0.641327	0.226276	0.582507	0	0	0.767997
MSTRG.22858.1	4	204333083	204334975	+	76.2138	106.344	123.015	153.625	49.7917	52.9897	35.0393	25.2713	66.3074	68.8045	39.2655	37.1471	74.5342	73.7179	62.465	47.0443	53.0465	62.2212	62.2665	52.9755	81.7271	74.8086	104.054	68.9811	88.3833	70.7821	58.9101	69.7047	69.2839	53.573	56.7203	63.9486	23.5892	36.3889	21.1903	26.8753	63.8206	47.9525	56.6323	30.1786	35.5369	29.1239	37.496	32.0908	29.8148
MSTRG.22874.1	4	205482842	205483288	-	6.87846	19.8991	15.6088	3.02686	13.9854	11.4594	13.0711	12.5697	18.3404	12.6751	12.1604	13.1976	9.93016	12.8504	11.3523	14.0396	4.62216	0.524546	1.32732	9.33644	7.46637	13.9534	12.8319	10.0072	11.7229	5.59571	5.9095	6.21807	1.82441	3.71814	3.31907	2.32737	22.628	12.2172	13.8335	17.8234	6.4021	4.96897	12.9243	6.75474	5.36229	9.71409	7.10481	16.9006	13.1444
MSTRG.22878.1	4	205559534	205560626	-	0	0	0	0	0	0	0	0	0	0	0	0	0	0	0	0	0	0	0	0	0	0	0	0	0	0	0	0	0	0	0	0	11.3292	9.78687	3.56197	5.3542	0	0	0	0	0	0	0	3.38466	1.82244
MSTRG.22917.1	4	209208823	209211338	-	8.05732	5.73772	15.7973	10.7787	15.3584	9.66479	5.84614	9.71778	7.12354	8.90842	7.7697	7.42052	7.90978	9.7542	9.65849	5.75602	0	0.368666	0	0	0.583066	0	0	1.00477	0	1.47481	0.519172	1.58918	0	0	0	0	5.30121	16.2191	17.3618	16.1805	2.81224	5.58775	4.19243	2.37372	2.09377	3.23401	9.36276	21.1169	26.2936
MSTRG.22919.1	4	209395745	209398320	-	9.00762	11.0004	6.28166	1.54685	8.7943	14.8235	10.8168	12.6465	8.32443	11.538	12.1817	8.00907	11.4181	5.66411	6.29766	6.44611	5.25938	5.02619	5.08734	3.28026	6.35936	3.34253	4.30343	3.42461	4.21234	5.69692	6.37029	3.52072	5.53581	4.4534	2.38525	3.34512	5.42053	2.60144	7.57444	6.40438	4.60086	6.66578	8.09727	2.96651	5.70905	5.63381	5.10587	3.14886	5.81307
MSTRG.22925.1	4	209781265	209782895	+	4.14796	3.07689	4.23569	0.152109	0.658884	0	0.895722	0	0.363814	0	0	1.32643	0	0.774926	0.450385	1.32287	13.0656	22.1424	11.0058	22.0516	86.923	63.108	56.1011	64.6577	61.1203	70.6517	96.8865	77.5509	17.878	32.2312	20.0152	42.1046	4.73801	15.3487	17.8759	8.95677	3.01617	2.24735	2.99762	2.12153	2.24559	2.69774	5.35556	31.1412	32.7732
MSTRG.22972.1	4	213578899	213582173	+	3.68087	4.86354	4.6984	13.6667	12.2785	13.2227	7.15372	13.8732	11.1382	8.26653	9.98289	11.9178	8.96723	7.22047	5.99502	8.51083	5.50729	11.3157	6.65893	10.9292	11.6535	10.5003	12.2313	11.4753	8.8218	9.12364	8.15293	10.7765	8.2375	5.59599	8.32562	7.00561	10.0907	9.53423	7.43577	10.8045	8.43105	8.97427	9.47648	12.143	17.9345	10.0033	11.1386	8.47875	7.60885
MSTRG.22973.1	4	213584499	213586969	+	0	0	0	0	0	0.207298	1.07479	0.909533	0.174619	0.68787	0	0	0	0	0.108085	0.423291	14.6325	13.8539	19.4489	13.6242	16.2079	18.0897	20.4272	20.9477	17.8489	14.2981	19.5096	16.7703	12.7613	12.1069	17.1118	16.4197	2.04668	4.66569	1.78747	3.76159	1.15813	0.89888	0.539535	0.916441	0.862249	0.739901	0.80328	1.86834	2.92653
MSTRG.22978.1	4	213900238	213904612	+	2.26674	1.08092	2.64536	0	1.2345	0	0.839121	0.887621	0	0.895064	0	0	0.467486	0.362979	0	2.89165	0	1.48165	0	0	0.585829	0	0.453069	0	0	0	0	0	0.429443	0	1.1719	0	57.702	54.6395	33.4927	41.4295	0	4.21068	0	1.58998	2.10369	1.44415	1.25428	41.7709	24.9902
MSTRG.22981.1	4	213914663	213945038	-	0	0	1.80638	11.3845	0	1.65772	0	0	0	0	0	1.27278	2.873	0.743578	2.59299	1.69248	0	0	0	0	0	0	0	0	1.4132	0	0	0	0.879733	0	0	0	0	1.96371	1.4294	2.14861	2.31532	0	1.43818	0.814285	0	0	0	1.35825	1.46267
MSTRG.22981.2	4	213943647	213945110	-	0.375418	0.417719	0	0	0.715601	0.938157	0	0	0	0	0.905043	0.720307	0	0	0.489154	0	0	0	0	0	0	0	0	0	0	0	0	0	0	0	0	0	5.14586	3.33399	2.42684	3.64791	0.65516	0	0	0	0	0	0	6.14942	2.48333
MSTRG.22993.5	4	214817883	214819532	+	14.5489	16.548	7.48336	31.4421	13.558	20.1985	8.37797	11.5209	14.292	7.14921	17.1473	11.7862	6.06773	22.1068	12.2165	14.8479	0	0	0	0	0	0	0	0	0	0	0	0	0	0	0	0	1.77264	0	0	0.523597	4.51378	2.10202	2.80377	1.1906	2.52044	1.80234	0.626153	0.661984	0.71288
MSTRG.23010.1	4	215689773	215690792	-	0	0	0	0	0	0	0	0	0	0	0	0	0	0	0	0	0	0	0	0	0	0	0	0	0	0	0	0	0	0	0	0	0	0.594888	0	0.976354	0	10.4524	0	34.2886	27.1549	15.6839	24.1302	0	0
MSTRG.23022.1	4	216456436	216457804	-	0.39118	0.435256	0	0	0	0	0	0	0	0	0.94304	0	0	0.438484	0	0.499023	0	0	0	0	0	0	0	0	0	0	0	0	0	0	0	0	58.981	37.0556	25.2873	43.0788	1.36533	0	0	0.480179	0	0	0	27.2323	22.4258
MSTRG.23040.1	4	217279327	217279604	-	1.47466	0	2.00781	0	2.81092	0	1.91066	0	1.5521	6.11412	0	1.4147	2.12891	0	0.960713	0	17.6511	18.5553	12.8053	23.0187	42.6855	56.0897	38.1703	29.8828	51.836	35.9897	38.0079	33.63	32.2685	35.8707	48.031	37.4221	2.02132	2.18268	4.76638	5.97051	2.57351	1.59794	1.59855	4.52543	0.958011	7.39867	4.28397	6.03882	1.62578
MSTRG.23045.5	4	217618184	217627823	-	4.32038	1.6024	6.53595	0	5.49018	5.99806	11.1955	18.4218	8.08399	9.28812	3.4718	4.60524	3.46509	4.30474	6.25476	7.96099	3.62899	2.74557	0	1.30317	0	0	1.34329	5.98626	7.15867	0	2.31986	1.77527	3.81973	1.94615	1.73727	2.43638	5.26397	4.26313	6.20634	4.66455	5.02647	8.32274	13.5297	8.8389	10.6032	9.63387	12.0861	7.86319	1.05847
MSTRG.23045.7	4	217620563	217627823	-	2.94933	0	2.00781	0	2.81092	5.5277	3.82132	0	2.32815	2.03804	1.77753	4.24411	1.06446	3.30598	4.80356	0	0	0	0	2.00162	0	0	1.03163	0	0	1.12468	0	0.90892	0.977833	0	0	3.74221	0	0	0	0	0	1.59794	1.59855	2.71526	2.87403	3.2883	2.85598	0	3.25155
MSTRG.23048.1	4	217901281	217902744	-	0	0	0	0	0	0	0	0	0	0	0	0	0	0	0.474384	0	0	0	0	0	0	0	0	0	0	0	0	0	0	0	0	0	23.9543	22.6332	20.3975	15.3303	0	0	0	0	0.47305	0	0.705117	20.1276	20.8723
MSTRG.2305.1	1	94458421	94459609	+	0	0	0	0	0	0	0	0	0	0	0	0	0	0	0	0.219922	0	0	0	0	0.311884	0	0	0	0	0.262961	0	0	0	0	0	0	20.7947	29.089	24.1459	19.2643	0	0	0	0	0.223992	0.192209	0	21.179	20.1465
MSTRG.2306.1	1	94461001	94461316	+	0	0	0	0	0	0	0	0	0	0	0	0	0	0	0	0	0.817288	0	0	0	0	0	0	0	0	0	0	0	0	0	0	0	17.7825	23.0425	16.7728	23.1112	0	0	0	0	0	0	0	25.235	11.4422
MSTRG.23069.1	4	219094130	219094519	+	0	0.767927	0	2.42964	2.6311	0	1.78843	0	0.726403	0	0	0	0.996359	1.54724	0.899253	3.52172	0.869573	2.3684	0	0	0	0	3.86253	0	0	3.15818	0	0	0	0	2.49768	0	0	0	0	0	0	0	0	0	0	0	2.67327	0	0
MSTRG.23098.1	4	220575921	220576559	+	3.52858	1.07077	1.31026	0	4.28017	4.80971	4.15621	6.15501	5.40198	4.4333	3.86661	5.53926	2.77858	2.15742	2.92574	4.50136	0	0	0	0	0	0	0	0	0	0	0	0.39543	0	0	0	0	0	0	0	0	2.79904	0.69519	1.39091	1.96881	0.416787	0.357648	0.621254	1.31361	0
MSTRG.23125.1	4	222762246	222763840	+	15.9965	7.45071	7.09109	11.7866	7.80018	16.7336	12.532	16.3155	6.65627	7.19787	10.762	4.99639	10.2041	8.75695	13.0873	9.01682	12.1866	17.8726	8.61431	11.1088	13.4603	11.3197	12.4919	19.7161	17.4355	12.4837	16.1801	14.6747	11.8405	12.0654	6.73151	5.66425	9.1785	6.60747	9.61926	7.83209	9.089	6.44975	5.6457	1.8266	9.66704	2.4886	5.76379	6.85532	6.56212
MSTRG.23145.1	4	223826052	223826848	-	3.34343	0.286166	0	0	2.94142	2.57081	5.33163	7.04974	4.33107	4.26531	8.06022	4.9346	1.48516	0.864865	3.01594	1.96854	13.9339	7.35483	6.69987	11.8691	6.51395	3.9129	3.95824	5.61259	6.02694	9.02282	8.28591	7.29189	12.6198	8.34133	3.72302	14.3584	31.7274	28.1695	31.5885	27.9063	17.5044	20.0654	20.6307	31.8858	28.7379	28.9614	19.9238	31.0692	27.7871
MSTRG.23146.1	4	223826909	223829248	-	0.535191	1.19099	0	0	2.0403	6.01841	9.70795	8.80205	6.47788	4.43793	8.38641	7.70145	1.15895	0.299955	4.18399	4.77915	17.5322	14.6928	11.6184	19.6138	5.80935	4.07126	5.99045	7.50822	6.27085	5.71442	6.89699	3.29869	12.7756	8.6789	5.81054	8.14883	42.5481	22.9723	36.9031	29.4691	25.6847	29.5764	21.4657	35.8041	41.7222	37.5922	44.5697	39.4494	36.5821
MSTRG.23170.1	4	225198065	225198526	+	9.89952	0.647939	7.1357	0.768754	16.6499	20.3729	16.5989	17.5583	19	11.2671	9.82691	24.5805	11.7695	3.26372	5.31121	8.91436	6.60332	9.9917	8.42771	3.95207	4.21398	2.95321	12.2213	9.07718	7.44339	6.21767	5.6283	5.74272	11.584	9.44324	21.0742	20.6885	22.3494	25.8573	20.0766	33.9505	16.2599	26.5021	17.6749	23.5888	16.6454	17.5298	20.3002	20.2695	14.1239
MSTRG.23192.10	4	226410894	226440145	-	0.559286	0	0	0	0.26652	0.349409	0	0	0	0	0.674152	0.536545	0	0	0.182182	0	0.704674	0.47982	0	0	0	0	0	0	0.297871	0	0	0	0.185428	0	0	0	0	0	0.301286	0.226439	0	0	0.606272	0	0.363338	0.623566	0.270792	0	0
MSTRG.23201.1	4	226909732	226910055	+	1.89795	2.1118	0	0	2.41184	0	4.91818	8.67074	2.66348	1.74869	4.57549	7.2831	0.913329	0	4.94589	3.22824	11.9566	7.96046	12.8184	6.86977	9.15629	0	0.885163	0	6.73887	8.685	5.09558	3.89938	10.0681	7.69449	6.86863	6.42181	10.4061	7.49118	8.17934	9.22112	14.3529	8.22641	2.74319	7.76587	12.33	14.8126	14.703	7.77218	12.5546
MSTRG.23237.3	4	228774134	228775099	-	6.17547	7.13558	5.17423	2.29943	5.43293	5.34195	6.15485	1.30212	10.9996	9.19126	8.01639	6.83582	5.82922	7.1885	7.11796	6.96897	5.08745	3.80371	6.18748	8.05985	15.0395	12.0455	16.616	17.031	9.10802	15.5787	8.03484	11.7117	6.92981	7.70341	6.01702	4.82194	16.2783	17.5778	12.795	13.463	7.87558	9.78019	4.11956	5.53959	8.02376	7.15005	6.90002	15.5624	9.42687
MSTRG.23246.1	4	229066570	229148597	+	0.962339	1.60616	2.62052	3.59955	0.917178	2.40485	1.24686	0	0.506436	0	0	0	0.694645	1.61807	1.25389	1.22764	1.2125	1.65121	0	0.653112	0	0	0	0	0	1.46789	0.775102	0	0.638116	0	0	2.4421	0	0	0	0	0	0	0	1.18129	0	1.07294	0	0	0
MSTRG.23248.1	4	229137740	229140046	-	0.162166	0	0	0	0.618225	0	0	0	0.170682	0.44824	0.390944	0	1.17056	0	0	0	0	0	0	0	0	0	0	0	0	0	0	0	0	0	0	0	13.3369	6.72073	6.28981	6.30304	0.283004	0.351445	0.35158	0.597185	0.210702	0.542413	0.314067	9.96118	5.00595
MSTRG.23251.1	4	229156405	229158501	+	0	0	0	0	0	0	0	0	0	0	0	0	0	0	0	0	0	0	0	0	0	0	0.45777	0	0.348507	0	0	0	0	0	0.592029	0	104.044	92.4949	78.6079	93.2562	0.285489	0	0	1.20486	1.06276	0.729567	0.316824	64.9812	51.9418
MSTRG.23256.1	4	229324912	229325750	-	0	0	0	0	0	0	0.754493	0	0	0	0	0.558647	0	0	0	0	1.10055	2.66445	0	2.37124	1.05349	0	0.407376	0.907718	0	1.77648	3.28317	1.07676	0.772265	0	5.26855	2.95549	107.756	115.496	64.6215	101.38	0	0	0	1.07222	0.756611	0.324626	0	39.9428	20.5439
MSTRG.23266.1	4	229618011	229619551	-	0	0	0	0	0	0.843878	0	0.925641	0	0	0	0	0	0.378527	0	0	3.82927	7.33932	1.95489	5.50035	16.4949	15.4131	6.61466	7.36941	15.1075	15.9678	10.8795	12.072	6.26973	12.3213	8.55467	6.85558	0.925747	0.999647	1.4553	1.09377	0	0.731839	0	0	0.438759	0.376502	0	0	0
MSTRG.23279.1	4	230460107	230460484	-	13.8499	10.0168	18.8571	44.4908	7.91996	8.6526	10.7668	1.89819	15.306	21.0552	8.34718	6.64337	12.9964	21.7346	14.4367	16.7847	14.8327	17.427	14.031	17.8591	15.0336	3.51192	18.409	10.7945	11.8021	13.7317	12.2707	16.2193	11.0204	19.6521	7.51837	10.5439	1.89841	2.04995	8.95307	6.72892	8.45953	4.50229	16.5148	4.25024	7.19803	6.94875	10.7292	9.92529	4.58074
MSTRG.23284.1	4	230562038	230562467	-	0	0	0	0	0	1.41111	0	1.54784	0	0	0	0	0	0	0	0	0	0	0	0	1.02157	0	0	0	0	0	0	0.696087	0	0	0	0	9.28807	13.3727	8.51733	18.2898	0	0	0	0	0.733683	0	0	3.46858	1.24509
MSTRG.23291.1	4	230727931	230728506	+	4.49952	2.22512	4.76487	0	5.71782	7.49611	5.18208	4.1112	1.5786	5.52756	6.02626	3.83695	2.88701	8.40606	7.16551	5.1022	1.25982	4.00318	1.4471	4.7502	1.80893	0	2.09848	3.11723	6.39042	2.28776	1.6107	3.08146	1.32604	4.05368	5.4279	2.5374	4.11167	7.39983	5.3864	4.85795	5.23489	0	1.0839	1.84108	2.59831	3.34444	3.87299	1.02365	1.10236
MSTRG.23318.1	4	232203812	232205077	-	0	0	0	0	0	0	0	0	0	0	0	0	0	0	0	0	0	0	0	0	0	0	0	0	0	0	0	0	0	0	0	0	0	0	0	0.262212	31.9289	18.2463	29.4861	20.0735	26.9272	40.6167	14.1107	0	0
MSTRG.23324.1	4	232496345	232496600	-	8.00696	8.01824	17.4428	13.3891	0	0	4.14971	2.19478	4.2137	2.21318	7.72114	0	4.62373	6.28266	2.08655	2.04287	7.06188	6.41134	18.541	11.955	2.89711	4.06066	1.12028	2.49622	1.70578	2.44266	6.44909	1.97406	3.18559	3.24611	2.8977	12.1914	2.19503	4.74051	3.45066	2.59344	2.79467	5.20578	1.73593	12.7773	9.36306	7.14178	6.20283	4.91833	7.06197
MSTRG.23325.1	4	232496745	232504326	-	1.93637	0	0	0	0.527285	0.691274	0	0.758251	1.45575	0.764609	0.666873	0	0.39935	0.930225	1.08129	0	2.43973	0	0.800689	3.00379	0.500445	1.40287	0.387035	0	0.58931	0	0	0	0.366852	1.12146	0	0	0.758338	2.45662	0	1.34397	0	1.79849	0.599726	1.01868	1.43766	0.92525	2.67868	1.69918	0.609941
MSTRG.23332.1	4	232600416	232601964	+	47.5063	32.9817	54.772	41.2861	23.7105	22.4867	20.2315	24.3027	36.4908	35.8453	33.8155	34.784	54.2549	47.9111	38.1048	35.6191	1.66729	2.72466	2.6812	2.33501	4.06979	0.671096	2.03662	1.23764	2.25528	2.42216	1.49216	1.79437	3.86083	2.68239	1.43669	1.34323	4.71599	4.309	4.84741	4.71473	27.2502	20.6484	23.2383	3.5736	4.98611	6.49168	2.30654	5.148	3.79313
MSTRG.23339.1	4	233358887	233359387	-	0	0	0	0	0	0	0	0	0	0	0	0	0	0	0	0	0	0	0	0	0	0	1.14488	0	0	0	0	0	0	0	0	0	37.0132	39.9679	52.8964	30.4794	0	0	0	0	0	0	0.792377	65.3422	53.2255
MSTRG.23340.1	4	233359492	233360847	-	0	0	0	0	0	0	0	0	0	0	0	0	0	0	0	0	0	0	0	0	0	0	0	0	0	0	0	0	0	0	0	0	34.5802	33.3399	49.5075	32.1016	0	0	0	0	0	0	0	61.8017	58.6066
MSTRG.2337.1	1	96955824	96956672	+	0	0	0	0	0	0	0	0	0	0	0	0	0	0	0	0	0	0	0	0	0	0	0	0	0	0	0	0	0	0	0	0	7.94245	5.00294	7.80361	8.21103	0	0	0	0.296365	0.62739	0	0	11.3699	8.51762
MSTRG.23408.1	4	235145707	235146323	-	0.9446	0	0	0	0	0	2.44776	0	0	0	0	0	0	1.05883	0	0	3.57046	4.32206	2.73415	2.56429	8.54447	0	9.25138	2.94485	12.0741	5.76332	4.56489	3.49327	7.51624	15.3181	13.674	9.58833	0	0	0	0	1.64847	0	0	1.15951	0	3.15949	0	0	0
MSTRG.23443.1	4	235835471	235842323	-	0	0	0	0	0	0	0	0	0	0	0	0	0	0	0	0	0	0	0	0	0	0	0	0	0	0	0	0	0	0	0	0	39.335	47.0259	53.0021	34.8558	0	0	0	0	0	0	0	75.5456	77.9641
MSTRG.23451.1	4	235907799	235908078	-	5.85652	0	0	0	4.18626	12.8058	9.48506	22.0732	9.24607	14.1644	10.589	12.6414	5.28426	1.64118	8.58465	1.86777	41.5066	46.057	57.2121	57.6325	14.5683	7.4252	10.2426	20.5404	17.1552	12.2831	15.3304	17.1461	42.7173	29.6787	26.4933	18.5774	32.1102	34.6735	33.1263	30.8249	42.1595	34.9035	49.2011	20.6683	35.1932	39.1777	26.938	23.9827	32.2833
MSTRG.23515.2	4	237406117	237407352	+	8.58693	6.47238	9.42855	27.0602	8.44796	4.15325	1.43558	3.79638	6.70548	3.82821	4.00665	9.03499	5.99835	11.1778	11.1884	9.18741	1.39602	2.53483	0.801771	0.751962	1.00224	0	0.775116	0	0	0.845027	0.446208	2.73167	0.734696	3.36894	1.00245	2.81171	6.83426	3.27992	1.19374	3.14016	4.83402	4.80245	2.40215	5.10028	2.87921	3.08834	5.36461	1.70148	3.66459
MSTRG.23516.1	4	237409141	237410037	+	9.99894	13.5979	12.8576	34.2224	25.4126	11.1053	20.1525	27.408	19.8786	12.2835	16.07	15.9873	18.4448	16.1895	13.0282	14.8814	3.4995	3.17713	11.2552	3.77	21.1041	14.0857	15.5443	17.318	16.5678	24.5722	18.7915	17.804	7.36687	6.75614	14.0723	8.458	24.3655	21.3773	21.5456	24.2898	20.3579	15.6503	21.6779	13.6376	20.2091	10.5288	10.7583	14.7861	13.4732
MSTRG.2352.1	1	98409536	98410095	+	0	0	0	0	0	0	0	0	0	0	0	0	0	0	0	0	0	0	1.05948	0	0	0	1.02426	1.14113	0	1.67497	1.76889	0.451214	0.485424	0	0	0	0	0	0	0	14.0532	6.34609	15.8713	5.39173	5.23142	16.3241	7.79784	0	0
MSTRG.23523.1	4	237463951	237464745	-	0.773503	0.286886	0	0	0	0	1.33626	0	0.271373	0	0.621576	0	0	0	0	0.986746	2.92373	4.71893	4.47782	6.64942	0.466453	0	1.44298	1.60763	3.84497	0.786566	2.49203	1.27134	2.0516	0	1.86619	1.3086	1.41366	0.763252	1.66673	0.41756	0	1.11755	1.67697	1.26598	0.335003	0.574935	0.499347	1.58377	1.70553
MSTRG.23524.1	4	237465235	237465539	-	2.01618	0	0	0	0	0	1.74152	1.84218	0	0	0	1.28947	0	0	0.875666	1.71467	13.5482	17.6815	15.5622	18.2443	4.86334	3.40829	2.82091	0	5.72694	1.02512	6.49561	0	7.13016	5.44921	7.29652	6.82186	3.68478	0	5.79258	0	2.34569	0	1.45704	2.47489	2.61961	0.749301	2.60315	5.50423	0
MSTRG.23532.1	4	237507932	237509815	-	4.81408	7.32996	8.27941	1.00347	13.523	10.1307	7.22225	10.4178	10.9338	4.20204	5.49738	4.37526	11.3393	12.2125	14.856	10.6664	0.957712	1.15932	2.20016	2.75131	2.75028	2.56991	2.12702	2.36971	3.23866	1.93239	0.816301	2.49869	3.36017	1.0272	2.75085	1.28595	4.86217	4.50026	7.09753	4.10334	4.42172	6.58927	6.5918	3.4212	5.92569	3.38992	6.37918	3.6315	4.46938
MSTRG.23600.1	4	238949517	238950158	-	0	0	0	0	0	0.957447	0	0	0	1.05902	0	0	1.10624	0	0	0	7.24102	10.5184	6.65395	5.72053	10.3971	11.6583	6.43274	14.3335	17.1407	15.7791	10.4921	15.1136	20.3243	18.6394	5.54626	21.39	0	0	0	1.24097	0	0	0	0.470307	0	0	1.48404	0.784482	0.844796
MSTRG.23608.1	4	239025090	239026729	+	12.7448	14.1808	9.39924	4.79044	15.1833	11.2798	10.3205	8.73364	11.4578	9.54077	8.96133	10.6982	12.6494	11.3097	10.0327	10.8389	2.34176	2.12604	3.84268	1.08119	1.44105	0	2.97195	4.13882	2.26258	3.24	0.855424	2.61844	1.76061	2.15286	3.84359	2.69517	3.63943	2.35798	4.00491	3.01	6.4871	5.75423	5.75644	2.6074	4.82976	4.14445	7.19914	3.2619	3.51269
MSTRG.23613.1	4	239175544	239176225	+	6.37412	4.47937	3.19737	3.54306	6.39473	9.22189	6.08534	5.51749	3.17786	1.85458	3.23505	3.86207	3.39023	3.76049	3.49693	5.99154	0	0	0.971048	0.455361	0	0	0	0	0	1.02344	0.540415	0	0.889812	0	3.64229	0	0.919686	0.993103	1.44578	0.543306	2.92731	2.90819	2.90931	1.64723	0.435887	0.748075	1.29945	3.43452	0.739715
MSTRG.2363.1	1	99189768	99190151	-	50.1635	30.7949	44.7478	44.5294	44.5122	25.9359	40.3415	30.8196	36.4121	31.078	33.3606	31.5294	31.2151	47.5043	56.3456	44.133	28.3327	32.648	22.5308	32.8706	40.6818	35.0896	42.3534	26.9634	36.8505	34.3003	30.6509	33.0509	28.6748	42.0762	31.3001	43.8959	23.7101	20.4822	22.3638	25.2122	25.659	29.99	31.8766	28.6649	33.7123	39.5359	31.8255	19.4796	20.9773
MSTRG.23639.1	4	239637959	239639184	-	54.8392	34.6018	95.6083	66.51	55.4526	55.9864	38.9924	39.413	48.7442	40.6677	40.7092	39.7779	90.2721	85.0845	79.5135	60.3597	22.3294	31.1737	16.454	23.3746	19.0557	17.8059	24.7961	16.6795	46.3036	32.3881	47.132	41.0141	61.6401	55.5811	38.1192	66.1876	28.4173	23.7567	37.4675	31.409	11.9628	15.2182	11.5993	25.654	28.6747	22.7418	18.4567	47.2417	59.3528
MSTRG.23660.1	4	239883231	239884086	-	2.15515	2.13154	2.60827	5.69022	0	1.19681	0.620518	1.96915	1.76424	0.661887	2.88641	0	1.7285	2.41576	0.312007	0.916429	0.603418	0.821747	2.07936	1.62515	2.59928	3.64321	4.69054	2.2396	4.59125	4.01783	2.31444	2.65668	2.22297	3.8832	9.53264	2.43069	1.31292	2.83545	3.61191	1.55122	0.835788	4.15165	2.59578	0.293942	1.24452	2.13586	0.927526	0.980603	2.63999
MSTRG.23687.1	4	240241775	240242541	+	7.55819	3.02754	6.99771	5.05549	9.22048	10.5771	3.13371	9.9445	7.31867	7.52091	9.47491	6.96084	4.80104	5.76109	9.84801	8.87053	1.14276	1.03749	0.875089	1.23109	3.82863	4.59968	5.49898	0.942527	1.28814	1.38345	1.46103	2.2361	1.20282	1.22567	1.09412	6.13766	9.94563	8.05468	12.3776	7.83387	5.27607	5.89681	6.55453	3.71112	4.32094	4.38197	1.75655	16.0946	11.9991
MSTRG.23719.1	4	240767486	240767960	-	3.80596	1.81492	4.44167	8.37405	1.03639	5.43484	7.04461	4.47107	16.5955	4.50856	15.729	6.25922	0.78493	1.21892	8.50116	8.32322	4.11029	5.59747	7.86884	4.428	3.93453	2.75737	1.52145	1.69505	1.1583	4.97602	3.50338	0.670238	2.16316	8.81703	11.806	2.75951	2.98105	4.82853	4.68631	2.64159	2.84656	8.24823	9.43018	10.0112	6.35794	2.42479	12.636	8.90606	3.59655
MSTRG.23722.2	4	240794929	240797959	-	0	0	0	0.97139	0.601105	0.788052	0.817174	0	0.99573	0	0	0	0	0.353486	0.410889	0.402289	1.58931	2.16436	0.912785	3.85236	0	0	0.882439	0	0	0	0.50799	0	0.418211	0	1.14125	0	0	0	0	0.510708	0.550334	2.05028	0.683688	0	0	0	0.61074	1.29138	0.695332
MSTRG.23775.1	5	344809	345091	-	186.146	220.821	232.735	443.034	241.61	314.942	228.982	182.656	282.065	222.226	171.12	212.625	191.354	182.676	208.566	221.756	135.063	188.903	155.141	154.351	125.794	183.662	182.412	164.839	205.224	166.826	187.849	186.608	175.782	182.058	167.76	176.452	119.137	141.512	110.811	124.338	158.002	156.97	160.171	154.703	122.341	113.865	91.1794	71.1855	73.4644
MSTRG.23777.1	5	349854	351120	+	1.59723	0	0.724896	0	1.01485	1.33048	2.75929	2.91878	0.560368	1.47162	1.28351	3.06458	3.07448	1.19359	2.08113	0	6.70813	3.65411	4.6232	5.78132	0	0	0	1.65983	0	3.24842	3.43058	1.31262	2.82429	0	3.85357	2.70217	1.45955	0	1.14723	2.5867	5.57481	2.30767	9.23423	3.26771	2.76703	2.96801	0	0	1.17394
MSTRG.23779.1	5	375399	377269	+	3.21535	0	0	0	0	0	0	0	0	0	3.87571	0	0	1.80208	1.04737	1.02544	0	0	0	0	0	4.07658	3.37403	0	0	0	0	0.990901	1.06603	6.51769	2.90907	4.07974	6.61092	0	3.46419	0	0	0	1.74273	3.94689	0	2.68867	0	4.93762	1.77242
MSTRG.23809.1	5	959135	960242	+	17.0106	11.3564	15.0544	17.591	9.72742	8.50181	4.40799	23.3139	6.26635	0	2.05043	8.15949	8.59515	10.4872	13.2985	3.25503	86.8021	46.6998	61.5467	35.7884	30.7743	64.7009	60.6906	79.5477	61.6061	66.1646	84.9461	56.617	53.0139	20.6889	24.6245	73.3845	9.32661	22.66	12.829	13.7743	8.90582	9.21631	5.53191	13.5725	19.8916	13.276	23.0611	13.9319	11.2523
MSTRG.23811.1	5	991703	991991	+	14.8946	21.308	11.5883	14.9814	9.46376	17.7244	14.7035	11.665	5.97209	1.96047	10.2592	6.80428	14.3352	13.5156	6.46902	8.14322	58.9805	60.8491	61.5893	62.5768	41.0608	46.7608	32.748	42.0126	25.687	28.1286	35.4187	39.3446	30.0996	28.7545	28.2351	21.5986	11.6663	8.39842	9.16992	12.6352	3.71333	7.68558	3.07541	12.1889	9.21547	10.2802	8.24182	11.6179	21.8945
MSTRG.23813.1	5	1028626	1030708	-	15.7676	20.734	24.981	5.80311	11.4756	10.7462	11.1433	11.0015	9.65557	9.50896	10.3669	8.80084	12.0023	15.1035	11.2061	8.4115	7.58535	9.18211	8.29805	8.17167	7.77965	8.72331	5.21441	12.5125	10.3826	5.68473	9.23618	6.00777	4.9425	2.32449	11.4125	7.27506	7.07322	1.6973	2.47096	3.71424	5.00304	6.21296	6.21534	8.09388	7.82219	5.75337	7.77305	5.8699	7.58544
MSTRG.23828.1	5	1176245	1176739	+	10.7665	11.9797	10.1486	13.849	5.52531	4.13926	3.21917	12.4859	11.7677	8.01218	5.98974	14.3014	6.57597	6.49842	8.09328	11.6217	7.82615	5.21049	10.7875	6.74487	11.9864	6.30017	6.95255	7.74586	7.05744	8.84291	8.67175	7.1465	6.04083	10.0728	8.99167	4.20337	11.3521	11.0325	16.0613	18.7775	10.1173	12.564	11.671	14.741	15.603	12.004	13.6337	14.4139	10.9568
MSTRG.23878.1	5	1816724	1817389	-	0	0	0	0	0	0	0	0	0	0	0	0	0	0	0	0	0	0	0	0	0	0	0	0	0	0	0	0	0	0	0	0	13.4998	16.3996	8.62147	11.4641	0	0	0	0.377799	0	0	0	13.8639	9.50079
MSTRG.23896.1	5	2124946	2125806	-	0	0	0	0	0	0	0	0	0.569239	0	0	0	0	0	0	0	0	0	0	0.367053	0	0	0	0	0	0	0	0.33335	0	0	0	0	34.8425	29.6188	17.4809	32.8457	0	0	0	0	0	0	0	9.41275	5.96261
MSTRG.2390.1	1	102095164	102095401	-	8.61253	0	19.9347	0	0	0	2.23178	2.36077	3.62591	2.38057	0	1.65247	6.21678	2.89621	5.61088	0	6.51083	9.85176	12.4645	1.16902	1.55811	8.73553	4.82005	0	9.17393	5.25479	2.77474	0	2.28435	0	0	0	7.08313	2.54952	7.42327	4.18437	3.00603	1.8665	0	3.17161	1.11902	0.960239	1.66799	1.76344	1.89902
MSTRG.23918.1	5	2276782	2277248	-	10.0133	30.8032	4.00984	0	19.0868	19.1352	18.316	6.45821	9.29921	21.1652	17.0398	7.91096	7.65307	9.90369	9.20959	6.76262	0	0	0	0	0	0	0	0	0	0	0	0	0	0	0	0	1.61474	0	1.26921	0	5.13962	12.7651	7.66202	9.39937	6.12246	12.4776	18.252	1.20603	1.29875
MSTRG.2393.1	1	102250619	102252666	+	0	0.337388	0	0	0	0	0	0	0	0	0	0	0	0	0	0	0	4.50907	0	0	0	0	0.42425	0	0	0	0	0	0	0	0	0	11.6376	16.157	20.2548	12.2766	0	0	0	0	0	0.676144	0	16.1422	9.36024
MSTRG.23936.1	5	2480206	2480495	+	2.03958	1.1347	1.38848	6.28262	5.83161	5.09686	0	5.59069	2.14668	2.81878	0	0	4.4167	1.14311	6.64373	6.50467	5.13956	3.49958	2.95179	2.76842	5.53477	0	1.42683	3.17927	4.34506	0	8.21377	1.25711	4.05728	4.13435	7.38122	5.17579	0	3.01883	2.19744	1.65154	1.77969	6.63024	0	2.50362	9.27507	15.918	5.92509	8.3522	6.74576
MSTRG.23939.1	5	2522866	2523189	-	16.3983	24.632	10.0471	30.3074	6.25149	10.2447	12.7479	13.4847	21.5742	27.1956	7.90645	20.451	24.8572	23.8956	16.0247	27.1947	27.8924	27.1987	26.1057	12.2419	43.0163	41.5811	72.2718	46.0104	41.9212	40.0205	75.2841	68.7289	70.6777	56.5083	59.345	58.2587	0	9.70857	1.76674	2.65568	27.1865	15.9921	21.3311	4.02582	6.39185	10.0556	4.76377	1.67879	7.23146
MSTRG.23967.1	5	3074156	3074462	+	54.7499	112.18	55.4534	114.293	24.1812	33.3703	13.8414	5.49053	31.6234	27.6828	35.4116	20.4971	39.5201	48.6475	29.5787	40.0323	10.9362	9.92878	9.66304	9.969	12.0792	20.3165	14.9469	6.24462	19.9137	6.11062	9.67994	18.1073	8.85464	13.5343	24.1633	16.9435	1.83039	0	2.87742	1.0813	5.82601	0	0	0.81959	1.73503	2.97768	2.5862	0	1.4722
MSTRG.2399.1	1	102934366	102936700	+	2.86683	2.62024	5.57613	5.27146	0.975819	2.30275	1.5919	1.96456	0.862104	2.26404	0.49366	1.17868	1.3303	2.41013	2.53471	1.82859	1.67703	3.39645	2.96359	3.47435	2.03753	0	1.43253	1.59599	0.872485	0.78087	2.63891	0.883495	1.22205	0.415087	2.22321	2.07859	2.24547	2.12163	2.42684	1.98977	1.60812	1.33135	2.44174	1.88522	3.59182	2.62555	2.77609	2.72531	2.70909
MSTRG.23996.3	5	3422483	3423607	-	0	0	0	0	0	0	0	0	0	0	0	0	0	0	0	0	2.87758	1.30625	1.65268	0	0	0	0	0	0	0	0	0	0.757207	0	0	5.79573	0	0	0	0	0	0	0	0.700875	0	0	0	0	0
MSTRG.24033.5	5	3981328	3995770	+	6.67089	9.44687	4.12848	22.1498	8.09179	9.85065	9.42894	9.14276	8.6169	9.21942	8.77195	6.39965	11.8192	9.85681	16.1985	9.28359	1.14614	1.38741	5.26607	2.05788	1.64569	3.07553	5.091	6.61721	0	1.85006	0	1.86893	1.60851	2.45859	1.09736	3.07791	0	0.897612	3.2669	0.491065	4.76251	10.5142	13.1478	2.60547	8.27347	4.73301	2.349	4.96684	5.34871
MSTRG.24038.1	5	4098114	4099389	-	3.70443	0.915961	0.560412	16.3013	3.1383	4.11433	1.06659	5.64121	2.5993	3.4131	3.9691	1.57947	0.594214	3.69101	3.75411	4.20061	5.18601	7.53323	8.33971	6.14555	3.72319	6.26222	2.30356	7.69919	4.38433	1.88349	3.3152	6.59606	4.91272	5.00605	1.48958	6.26707	18.0539	24.3689	22.1729	27.9966	7.90138	8.02819	6.24655	11.6207	6.95231	6.42473	7.17436	17.6981	14.521
MSTRG.2405.1	1	103189673	103190159	+	12.3367	0	0	7.09911	9.0444	4.74291	4.91818	5.20245	8.98923	5.24607	0	5.46233	5.47998	9.57357	11.1283	7.26355	3.58699	3.25655	5.49362	7.7285	3.43361	0	2.65549	0	2.02166	7.2375	6.1147	10.5283	5.03403	3.84725	3.43432	4.81636	5.20304	2.80919	0	1.53685	13.2488	14.3962	12.3444	4.65952	6.16498	3.17412	9.18938	13.6013	4.18487
MSTRG.2406.1	1	103204131	103205470	-	28.4325	25.7503	40.5124	66.05	27.7284	26.4379	22.2746	19.9371	32.7092	29.2426	20.7226	24.1047	31.501	36.3178	32.7386	27.8358	24.9932	27.229	22.9669	18.8476	32.2981	33.5332	32.3798	30.921	33.8074	26.2231	29.8239	30.1585	43.8447	45.5712	23.9294	43.6269	9.06336	5.87212	9.97352	19.2751	17.3089	30.0928	31.5379	31.6547	29.2101	35.3863	32.0146	18.9541	18.9534
MSTRG.24085.10	5	4764839	4765829	+	6.1789	2.98918	5.4866	0	3.58457	2.68537	1.3923	4.41833	3.95856	2.97025	3.23823	1.54635	6.20537	3.01135	6.6507	2.39897	0	0	0	0	0	0	0	0	0	0	0	0	0	0	0	0	0.736472	0.795263	0.578879	0.435072	1.40649	5.23989	2.32974	1.64885	1.04716	1.1981	1.04058	1.10013	3.55412
MSTRG.24088.1	5	4773718	4774236	+	7.39994	16.4675	18.1355	42.9836	8.46321	1.84922	11.5053	14.1987	17.1347	12.2724	8.91973	17.0377	18.1611	18.2485	15.4269	8.49599	65.265	63.4852	83.5347	65.2877	73.6305	82.5618	96.2878	55.3675	48.8702	80.1403	76.2902	56.5565	95.1922	48.0003	34.8143	86.3815	18.2576	15.3339	19.1343	19.1746	12.914	14.4333	28.8778	22.7088	18.2679	26.4014	30.096	15.1515	17.9481
MSTRG.24098.7	5	5004147	5006624	+	0	0	0	0	0	0	0	0	0	0	1.01887	0	0	0	0	0	0.532501	0	0	0	0	0	0	0	0	0	0.680812	0	0	0	0	0	3.47585	7.50663	6.37483	6.84454	2.21268	0	0.916283	0	1.09826	1.41363	0.818518	5.19214	6.52322
MSTRG.241.1	1	6612228	6612440	+	0	0	0	0	0	0	0	0	0	0	0	0	0	0	0	0	0	0	0	0	0	0	0	0	0	0	0	0	0	0	0	0	0	0	18.6627	0	0	0	0	0	0	0	0	1.97041	2.12191
MSTRG.24112.1	5	5202811	5203984	+	0	0	0	0	1.13252	0	0	0	1.25068	0	0	0	0	0	0	0	0.748589	2.03889	0	0	2.14974	0	2.49385	5.55681	6.32868	0.906261	6.69958	1.46481	3.93967	2.40871	2.15018	0	0	0	0	0.962203	1.03686	1.28761	0	0.729316	0	0.662426	0	0	0
MSTRG.24113.1	5	5203412	5204693	-	5.2676	5.6063	4.98923	11.0861	10.0408	9.72958	5.93479	8.16116	8.43682	12.6609	5.52126	6.59141	9.25779	8.72853	5.66981	8.18062	2.59706	1.83386	4.64042	4.35214	7.87237	8.13039	4.80658	4.28402	0.975819	3.84275	5.53397	5.08183	3.94848	1.85699	4.97304	2.32477	2.51141	2.03392	3.94802	1.48362	7.594	5.45976	5.46186	4.49813	4.16601	2.29814	3.10488	4.68936	3.02994
MSTRG.24139.1	5	5625432	5625696	+	3.86751	12.0492	23.1693	0	10.3209	9.66479	0	6.36073	8.14119	4.27604	3.72946	13.3569	15.6334	16.4738	9.07058	9.86746	0	0	0	0	0	0	0	0	0	0	0	0	0	0	0	0	0	0	1.66673	0	1.34988	0	0	0	0	0	0	0	0
MSTRG.24203.1	5	6919433	6919915	-	1.27316	1.41661	4.62253	18.8618	0	0	0	0	0	0	0	0	0	0.951411	1.10591	0.541383	1.60412	1.9418	1.22839	1.72811	3.83882	4.30446	2.96887	3.96915	2.71229	1.94199	0.683631	1.56944	2.81405	5.16152	6.14337	2.1539	5.81706	1.25629	2.74338	3.43644	0	0.919723	0	25.5261	21.5047	16.0875	11.5067	6.95152	14.972
MSTRG.24235.1	5	7695852	7697428	-	0.847018	1.41368	4.03636	3.35456	0	0	1.09745	0	1.33724	0	0	1.62516	1.83421	0.474722	3.31089	1.62079	0.533601	0	0	0	0	0	0	0	0	0	0	0	0	0	0	0	27.8642	22.5664	19.164	25.3771	0	0	0	1.55959	0.550262	2.36092	0.820209	12.14	2.80144
MSTRG.24238.1	5	7702126	7703855	-	1.09176	2.12586	0.371618	0	0.520264	2.04621	2.12182	1.49631	0.287272	0	0.657994	0	0.394033	0.917839	0.71126	1.04456	13.0679	12.4885	11.0604	11.4847	10.8632	12.4577	19.8578	8.5091	19.1883	12.9061	10.9918	14.8041	14.1167	11.0653	14.8165	13.8526	0.74824	1.61594	0.588129	1.7681	0.952642	0.591513	1.77522	2.68031	2.12778	2.13017	2.11441	0.558852	1.80546
MSTRG.2424.1	1	104818007	104819763	-	11.8485	14.0624	13.9811	35.6283	10.5396	5.92178	9.21093	8.66072	9.14512	14.1917	10.4734	6.06224	7.41222	5.75521	7.71902	7.55745	11.4452	9.03552	16.0045	9.64945	11.4321	8.01178	13.8147	8.61894	7.57247	6.62671	7.63453	5.35545	5.76149	1.60117	17.1517	0	4.33085	12.8606	3.40412	5.11692	5.51395	2.56778	6.85005	4.84805	8.21047	3.52273	2.29469	4.04333	6.96672
MSTRG.24241.2	5	7725411	7726766	+	0	0	0	0	0	0	0	0	0	0	0	0	0	0	0	0	3.94797	7.76595	2.26743	2.12657	10.3927	18.5394	10.2296	13.8389	12.2381	15.5334	10.5157	10.6222	7.61837	7.41024	3.77994	5.30106	0	0	0.562655	0	0	0.565893	0	0	0.33927	0	0	0	0
MSTRG.24244.2	5	7772719	7773458	-	4.43196	10.4791	29.4171	30.2294	12.1439	15.2286	24.4048	13.667	18.3672	19.1411	10.6844	20.7273	13.1964	8.69384	9.74474	10.6009	0.349004	3.16854	4.00885	1.12794	1.50336	4.2143	4.26314	2.59067	2.36043	7.60525	2.67725	2.39021	1.10204	1.12298	1.00245	2.81171	5.31554	4.0999	4.77497	3.58876	11.6016	19.2098	10.2091	6.12034	5.03862	7.412	11.2657	5.10443	5.49688
MSTRG.24258.1	5	8061352	8062706	-	0	0	0.885985	0	0	0	1.68623	0	0	0	0	0	0.939424	0	0	0	0	0	0	0	1.17724	0	1.82091	0	1.38628	6.948	4.19293	2.40647	0.862976	0	2.35496	3.30265	67.7882	96.3152	54.6848	86.415	0	4.23073	0	5.59142	1.69097	5.0786	5.04103	103.925	88.9584
MSTRG.24296.1	5	9117236	9118767	+	10.0726	1.68114	1.37143	0	22.0799	25.1712	24.7963	52.4591	18.5527	25.0574	30.3534	30.9219	8.72488	3.95174	19.6863	14.1345	0.634553	2.30439	0	0	0	0	0	0	4.29168	1.53641	2.43386	0	1.33581	2.04178	0	0	0	0	0	0.815627	41.3089	51.2989	54.5942	21.6376	19.631	15.1609	17.5569	6.18719	1.11048
MSTRG.24305.1	5	9433628	9434146	+	0.511168	0	0	1.79951	0	0	0	1.40116	0	0	1.2323	0	0	0	0	0.652089	0	0	1.47958	1.38766	0.924763	0	0.715194	0	3.26692	1.5594	1.64685	4.41087	0	0	1.84991	0	11.2105	24.2109	15.4204	17.3844	0	0	0	0.627466	0.664157	0.569917	1.97996	34.5387	14.6523
MSTRG.24336.1	5	10020204	10023151	+	0	0	0	0	0	0	0	0	0	0	0	0	0	0	0	0	2.39132	2.17104	2.74681	4.50829	2.57521	2.40632	1.32774	1.47924	0	0.72375	3.05735	0.584907	0.629253	1.92362	5.15148	0	1.30076	5.61839	4.08967	3.07371	0.828049	0	1.0287	0	0	0.52902	0	0.971523	0
MSTRG.24341.1	5	10110517	10112211	+	3.8047	0	0	0	0	0	1.2324	1.30363	2.5028	1.31456	0	1.825	1.37317	0	0.619671	1.2134	0	0.544018	0	0.645536	0.860394	2.4119	0	0	0	0	1.53222	0.586264	0.630713	1.92809	0	0	2.60756	1.40786	5.12395	2.31063	0	1.03069	0	1.16758	1.85378	1.0605	0	3.89511	1.04864
MSTRG.24375.18	5	11000572	11001930	+	2.04421	0.620329	2.02419	0	1.77116	0.928801	1.44469	1.01879	1.76036	2.05467	2.24004	2.13937	2.14628	2.70803	2.17924	3.08191	0.702438	1.06288	1.61372	0.504489	0.672402	0	0.780035	2.31744	1.5836	0.283463	2.39488	0.458168	1.72517	3.01362	0	0.943186	1.01891	0.550123	2.0022	1.50481	1.29725	2.01372	1.61159	2.73741	4.10477	2.27915	3.95901	1.90253	2.86832
MSTRG.24378.1	5	11024691	11031607	-	0	0	0	0	0	0	0	0	0	0	0	0	0	0	0	0	0	0	0	0	0	0	0	0	0	0	0	0	0	0	0	0	1.30076	0	1.02242	0.768426	0	0	0	0	0.308249	0	0	0	1.04622
MSTRG.24394.1	5	11619181	11620057	+	0.70118	0.520124	1.59114	1.02851	1.33655	2.92038	0.60566	0.640666	1.23	1.29208	1.69038	0.448447	2.02453	0.785972	3.04536	1.49081	0.588969	0.80207	0	0.317247	1.69136	0	0.327016	0.728658	0.995847	1.42604	0	0.576236	0.309963	0.947554	0	0	0.640739	0.691888	1.51089	0.378518	0.407887	1.51959	2.0269	1.14761	0.607359	0.521179	0.905316	0	1.54606
MSTRG.24395.1	5	11632589	11637605	+	0	0	0	0	0	0	0	0	0	0	0	0	0	0	0	0	0	0	0	0	0	0	0	0	0	0	0	0	0	0	0	0	105.574	102.97	48.1838	111.995	0	0	0	0	0	0	0	44.0895	19.1743
MSTRG.24396.1	5	11698543	11698984	-	0	1.41661	0	0	0	0	0	0	2.68002	1.75955	3.06927	1.22139	0	0	0	0	8.02059	7.28173	5.52774	0.864055	0	0	5.34397	9.92287	6.78073	17.4779	8.20357	8.63191	10.1306	15.4846	4.60753	6.4617	0	0	0	0	0	0	0	0	0.827103	0	0	0	0
MSTRG.24408.1	5	11899956	11900964	+	0	0	0	0	0	0	0	0	0	0	0	0	0	0	0	0	0	0	0	0	0	0	0	0	0	0	0	0	0	0	0	0	72.8309	65.0854	16.2856	71.2138	0	0	0	0	0	0.255348	0	3.28255	3.02994
MSTRG.24439.1	5	12559527	12560610	-	4.59887	5.11705	6.26153	0	1.2523	0	1.70245	1.80085	0	0	0	1.26054	4.74229	0.736428	1.71204	4.19051	32.2829	27.806	30.4262	44.5875	17.8284	6.66364	24.8186	10.2409	6.99806	8.01693	7.40819	10.5283	6.09892	2.66348	4.75521	10.0032	18.0105	17.5034	22.6505	26.5994	0	0	0	3.22582	2.56084	2.19747	0	5.38074	2.89722
MSTRG.24443.1	5	12570190	12572477	-	1.15156	0	1.56789	4.5607	1.09752	1.43886	2.98406	3.15654	1.21203	1.5915	0	3.31422	0.831232	0.645409	1.50044	0.734516	2.17637	2.63452	0	0.781533	1.04166	0	0.805598	3.59007	4.9065	1.75652	0	0.709774	3.05435	2.33428	0	0	4.73535	6.81782	8.68481	5.59483	4.01929	4.99131	4.99323	4.94747	8.22921	4.4937	8.92092	4.71571	3.8087
MSTRG.24450.1	5	12757751	12758742	-	0	0	0	0	0	0	0	0	0	0	0	0	0	0	1.21953	0	0	0	0	0	1.69329	0	1.30956	0	0	1.42767	1.50773	5.76894	0	7.58909	0	4.75038	17.9612	16.6243	16.1346	13.6422	0	0	0	1.14892	0	1.04355	3.6254	11.4986	4.12754
MSTRG.24458.4	5	13090378	13090955	+	6.79775	3.49093	1.4239	0	4.98365	7.84032	6.77504	4.29998	9.9065	10.1174	11.3454	6.01971	8.30384	3.51682	4.76925	6.67061	0	0	0	0.70976	0	0	0	1.63019	0	0	0	0.644591	0	0	0	0	1.43349	1.54792	1.12675	2.54051	3.65018	1.13323	1.13367	2.56749	5.43525	4.66402	2.02541	2.14132	3.45892
MSTRG.24459.1	5	13148531	13148758	+	5.39416	10.0033	14.6887	18.1983	6.8547	15.7265	6.98899	4.92863	3.78494	4.96996	6.50202	10.3497	7.78733	5.03872	4.68558	2.29375	0	0	0	0	0	0	0	0	0	0	0	0	0	0	0	0	0	0	0	0	1.56894	0	1.94911	0	0	0	0	0	0
MSTRG.24492.3	5	13820477	13821140	+	0	1.06577	0	0	0	2.39362	0	0	3.02441	5.2951	4.61825	0	0	0	1.24803	2.44381	14.482	8.7653	5.54496	9.10085	3.4657	0	4.02046	0	2.04056	1.46103	1.54296	2.36149	3.81081	0	6.93283	14.5841	5.25167	2.83545	4.12789	3.10243	3.34315	2.07582	2.07662	2.35153	2.48904	2.13586	0	5.88362	10.56
MSTRG.24495.1	5	13887163	13887460	+	20.6354	13.011	7.49222	7.86984	20.9781	20.6269	23.1716	28.2818	28.2346	38.0252	24.8735	25.0754	11.9162	11.5654	24.1984	19.3045	25.9996	27.5386	31.8556	14.0047	14.9327	17.4417	13.4735	32.1661	11.7229	10.492	16.6205	25.4376	14.5953	13.943	9.95721	17.4553	20.7423	14.2534	22.2324	15.5954	26.4087	26.8325	34.2991	31.2407	28.5989	28.3754	38.6324	7.04191	21.2333
MSTRG.24496.2	5	13906514	13907533	+	0.401918	3.80124	2.73613	0.972751	0.766114	2.00876	1.0415	4.40678	3.38418	2.22186	3.87571	0.771152	2.03081	1.80208	2.88025	3.33269	1.77239	1.37925	0.581677	1.63662	1.45423	1.01915	1.40585	2.50601	1.71247	2.75877	1.6186	0.247725	2.13206	0.814711	0.727267	0	2.75455	4.16422	0.866048	1.3018	2.10422	1.30655	2.6141	1.2334	2.61105	1.79245	2.33518	0.822937	1.77242
MSTRG.24498.1	5	13954794	13955182	+	18.1531	14.3072	6.17901	5.65833	11.5341	32.1328	19.6001	12.4398	7.96094	14.6348	10.9407	10.1587	18.5632	25.4353	15.7684	11.5788	4.765	5.19126	8.75735	5.13332	2.73675	15.3436	6.34966	7.07417	11.2795	9.22982	3.65528	10.2564	5.01545	3.06644	0	3.83887	10.3677	13.4344	16.2983	11.0245	17.1599	16.3921	9.83905	12.07	17.6896	21.926	7.32437	13.9383	8.33886
MSTRG.24505.1	5	14087918	14100793	+	9.98835	11.1138	9.46051	4.58647	7.45013	6.51145	6.1894	7.14234	4.11372	5.40167	8.37548	4.5828	4.7021	6.81508	5.37551	5.263	10.6698	7.9482	9.4276	12.9682	12.9633	11.012	12.456	10.1541	10.1768	13.2483	11.5428	15.5248	11.8065	5.28181	9.42982	6.61229	37.5016	42.4236	33.6878	46.4182	7.95769	3.29405	4.7076	9.32891	12.4135	8.2312	9.25168	23.5635	14.3633
MSTRG.24517.1	5	14451091	14452634	+	53.3884	36.0117	29.754	18.1375	40.0736	40.7852	54.4783	45.4951	64.344	55.0518	58.018	61.5673	61.8993	46.8213	54.0644	59.2847	54.7197	73.7273	57.6496	62.7041	46.5414	50.5034	52.6367	63.8171	44.1983	53.1649	63.7216	38.5328	63.8323	53.8303	70.0767	57.5623	50.8086	46.6758	47.0892	46.1429	84.4811	61.7481	83.3619	52.9714	51.3964	43.1783	51.9665	45.8779	47.5754
MSTRG.24531.3	5	14666342	14666766	-	0	0.740501	0	0	1.26857	3.32619	0	1.82423	4.20276	0	3.20879	0	0.960775	1.49198	4.33568	1.69797	0	0.761272	0	0	0	0	0	0	0	0	0	0	0	0	0	0	0	0	0	0	1.16142	0	0	0	0	0	0	0	0
MSTRG.24545.1	5	15055467	15058138	-	0.536994	0.0853572	0.313344	0.371334	0.146227	0	0.795155	0	0.322966	0.212042	0.73975	0.588754	0.110748	0.343961	0.399818	0.391449	0.289966	0.965266	0	0.833012	0.693918	0	0.429331	0.239159	0	0.234027	0	0.283697	0.101736	0	0.277624	0	0.630908	0.22709	0.330602	0.37271	0.267752	0.498757	0.498949	0	0.0996733	0.17106	0	0.314145	0.169149
MSTRG.2458.1	1	107016212	107019373	+	0	0	0	1.29298	0	0	0	0	0	0.386741	0	0	0	0	0.364612	0	0	0	0	0	0	0	0	0	0	0	0	0	0	0	0	0	0	0	0	0	0	0	0	0	0	0	0	0	0
MSTRG.24599.7	5	16575051	16575346	+	4.18323	0.930916	0	0	1.59477	6.27225	13.0081	6.87997	10.5669	11.5628	4.0339	3.21051	3.62349	0	10.9011	7.47108	5.27068	8.61325	2.42168	10.2205	4.54077	8.48595	5.85291	5.2166	1.78236	5.10466	0	5.15673	3.32862	3.39186	3.02781	4.24626	0	0	5.40838	4.06482	18.9809	7.25267	10.8832	8.21597	7.60934	4.66402	14.583	6.85221	3.68952
MSTRG.2461.1	1	107272288	107272991	+	0	0	0.396428	0	0	2.18282	2.26348	0.798103	0.306451	0	0	0	0	0	0.379372	0	0.366851	0.666113	0	0	0	0	0.407376	0	0	0	1.40707	0	0.386133	0	1.05371	0	37.5151	42.2337	27.6053	67.901	0	0.631003	0	0.357406	0.756611	2.27238	0	14.904	7.06197
MSTRG.24638.1	5	18123752	18133267	+	7.06822	8.35617	6.61624	20.8005	1.68413	5.51976	4.57899	2.42183	1.85984	2.44213	6.38991	3.39041	1.91327	1.98074	3.4536	1.69065	27.8301	29.309	29.4098	21.5865	41.5585	24.644	40.7938	41.3168	36.7036	37.061	41.9858	43.0209	45.111	37.6101	49.5607	51.5683	7.26631	11.7696	14.2786	10.016	1.54188	6.70169	5.74651	14.0991	15.4975	6.89551	14.5446	9.94973	14.611
MSTRG.24681.1	5	19414867	19415509	+	23.249	30.6111	34.8197	44.1624	19.9421	13.5563	13.0532	18.0561	20.3915	13.9234	14.0119	11.1518	21.8163	26.9291	19.1852	22.2438	4.39389	11.0809	3.36471	7.36326	7.01002	5.89525	11.9271	3.62401	14.8586	9.45664	4.99348	6.20952	9.76354	9.42539	7.01146	5.89981	49.9256	59.6462	62.6207	62.7524	20.9626	17.6347	16.8014	11.4154	13.0898	12.0965	11.2566	43.6359	41.8645
MSTRG.24708.1	5	20327380	20328054	-	4.85874	1.35155	8.26919	6.41426	0	0.758865	0	0.832391	0.639234	0.839371	0	0	5.26078	11.9138	6.33074	1.93695	0.382612	1.73683	0	0.824373	0.549378	1.54004	1.69951	0.946716	1.9408	1.8528	2.44588	0.37434	1.20817	1.23112	2.19796	0	0	0.898942	0.654348	0.491793	2.64976	1.31623	0.658366	1.49105	2.76191	2.03144	0.58812	0	1.33916
MSTRG.24713.1	5	20602096	20604773	+	0	0	0	0	0	0	0	0	0	0	0	0.444896	0	0	0.604249	0.295801	4.9666	5.57003	6.04049	5.97997	3.35593	7.05562	3.24426	6.50599	4.44583	3.53688	5.97635	5.4309	6.15017	6.58036	0.839154	4.70739	0.635666	0	0	0.751041	0.404657	0	0	1.13853	0	0.258526	0	0.474771	1.53382
MSTRG.24725.2	5	20935816	20939195	-	1.04581	0	0	0	0	0	2.71002	1.43333	0.550361	1.44535	2.52119	0	0.754895	0	0	0	0.658834	0	0	0	0.945995	2.65186	0	3.26037	0	3.19041	2.52699	0	0.693463	0	0	0	2.86698	0	0	0.846837	0.912544	3.39969	0	1.92562	1.35881	1.166	0	0	0
MSTRG.24726.1	5	20946093	20946976	-	0	0.285808	0.349731	0	4.40659	7.06087	3.99371	6.33681	1.08141	0.709994	0	2.46421	0.741651	1.43963	0.669369	0.983037	13.2692	11.753	12.6394	16.0381	24.1644	14.3293	17.2507	19.219	31.1913	24.6837	18.6199	23.7481	24.186	26.034	22.3101	16.9478	0	1.52077	0.553489	0.83198	0	0.556675	1.11378	0.945917	0.667486	0	0	0	0
MSTRG.24733.1	5	21235190	21238393	-	0	0	0	0	0	3.97081	2.05877	6.53331	0.836208	4.39206	0	3.04874	0	0	0.517593	1.01352	3.00306	1.81761	4.59931	4.31358	0	0	0	0	0	1.21186	0.63991	0	0.526817	0	0	0	8.71207	8.23159	1.71196	3.86	11.7853	10.3308	9.47358	4.87624	3.61296	9.30092	6.92409	5.69358	9.63493
MSTRG.24742.1	5	21576417	21577420	-	0.299238	0	0	0	0	0	0	0	0	0	0	0	0	0	0	0	13.1959	9.58425	19.0552	24.3701	4.33086	6.07024	5.02411	2.79869	4.46241	13.2367	4.82034	5.90201	13.0958	2.42629	3.24881	3.03747	0.820333	0	0	0.484613	0	0	0	0	0.388799	0	0	0.612698	0
MSTRG.24773.1	5	23020474	23020894	+	0.486884	2.70872	0	0	0	0	0	0	0	0	0	0	0	0	0	0	43.5551	38.4289	56.3715	28.4174	8.80831	14.8151	8.85584	12.1431	8.29794	24.5078	9.41169	21.0066	23.245	19.7388	19.3823	42.0087	9.34323	10.0891	8.39306	11.8276	0	1.05517	0	1.79297	4.42824	5.42843	6.60063	7.97526	6.44132
MSTRG.24794.1	5	23851942	23852668	+	8.74048	3.45092	3.83886	2.2333	11.8237	4.9321	16.8043	13.9114	5.34161	6.23467	9.51602	9.19655	5.29153	3.47651	5.51055	8.27265	17.0518	17.4161	21.2188	17.2217	7.14115	5.71955	10.2567	13.185	10.8119	6.8811	9.08373	9.03669	10.8436	14.8598	14.2852	10.017	31.6906	32.5511	17.6188	28.7668	14.2693	15.276	11.6142	16.9589	15.0198	18.547	26.7566	19.6282	13.0554
MSTRG.24824.1	5	24989667	24990424	+	15.5962	12.3953	18.9596	17.1577	5.30867	13.9194	8.66027	10.6876	16.4151	10.7772	6.71404	9.61845	21.7114	7.49236	10.1606	10.6585	9.12342	7.00867	12.8981	14.3649	16.123	14.124	15.5866	6.94601	11.8663	13.5939	4.48633	13.046	11.819	2.25817	8.06318	5.65399	3.05396	6.5955	4.80092	5.41239	4.86029	2.41427	10.8684	4.1024	7.23715	4.34717	5.39376	3.42145	2.45634
MSTRG.24847.1	5	26983262	26983746	-	0	0	0	0	0	0	0	0	0	0	0	0	0	0	0	0	0	0	0	0	0	0	0	0	0	0	0	0	0	0	0	0	60.248	48.7931	30.0528	43.1206	0	0	0	0	0	0	0	23.3646	3.72755
MSTRG.24855.1	5	27121004	27123652	-	0	0	2.42683	0	2.26503	1.48474	4.61881	8.14296	0.625338	3.28449	1.43233	1.13996	0.857735	0.665987	0.774139	0.757936	0	0	0	0	0	0	0	0	0	0.906261	0	0	0	0	0	0	26.0604	12.3116	11.5222	17.3197	0	1.28761	3.86432	0.729316	0.771962	1.98728	2.30134	9.73212	9.17032
MSTRG.24862.3	5	27528280	27529536	+	0	0	0	0	0	0	0	0	0	0	0	0	0	0	0	0	0	0	0	0	0	0	0	0	0	0	0	0	0	0	0	0	6.39114	2.12348	3.86426	4.64686	0	0	0	0	0	0	0	1.83595	3.55879
MSTRG.2487.1	1	110161392	110162690	+	0	0	0	0	0	0	0	0	0	0	0	0	0	0	0	0	0	0	0	0	0	0	0	0	0	0	0	0	0	0	0	0	23.3389	27.1406	9.87793	24.3932	0	0	0	0	0	0	0	6.70444	4.33194
MSTRG.24897.1	5	29733610	29734850	-	0	0	0	0	0	0	0	0	0	0	0	0	0	0	0	0	0	0	0	0	0	0	0	0	0	0	0	0	0	0	0	0	5.15531	9.27807	5.40287	16.2427	0	0	0	0	0	0.698889	0	2.56696	0
MSTRG.24934.1	5	31351127	31351580	-	10.4733	4.99433	2.03712	0	4.27793	0	7.75421	6.1518	10.2359	6.20338	0	2.87071	3.23999	5.03137	13.6463	7.63468	5.6554	4.27868	0	11.1697	13.5339	7.5878	12.5603	2.33224	4.78116	1.1411	3.61526	7.37751	7.93686	3.03286	5.41469	7.59368	8.20333	4.42909	3.22397	2.42307	10.4443	6.48506	11.3532	5.5098	5.83198	6.67261	4.34651	9.19046	4.94853
MSTRG.24965.1	5	32612553	32613454	+	0	0	0	0	0	0	0	0	0	0	0	0	0	0	0	0	0	0	0	0.308454	0	0	0	0	0	0	0	0	0	0	0	0	38.6248	44.399	26.932	46.0034	0.396582	0	0	0.278951	0	0.253367	0.440112	18.6119	10.0214
MSTRG.24972.1	5	32910651	32915989	+	1.98308	1.60475	4.17278	1.34864	4.46731	3.1536	3.7373	3.95331	2.27696	1.49492	1.30383	2.7672	2.0821	1.21248	2.81877	3.67969	1.59001	0.824879	1.56546	3.91523	0.652295	0.914273	0.756709	0.562034	3.45656	2.47488	0.580815	2.0001	1.19542	0.730875	0.65243	1.82996	22.7341	14.9428	31.0772	19.2695	2.83153	9.37681	3.90851	5.75371	6.32439	5.226	4.18977	5.16778	10.3352
MSTRG.24980.1	5	33086292	33086711	+	0	0	0	0	0	0	0	0	0	0	0	0	0	0	0	0	0	0	0	0	0	0	0	0	0	0	0	0	0	0	0	0	19.8036	56.1344	17.5117	32.1724	0	0	0	0	0	0	0	12.9422	9.9552
MSTRG.24986.1	5	33249712	33255058	-	2.04467	1.70629	1.39195	11.4719	0	0	0	0	0	1.41291	0	0	1.4759	0	0.66603	1.95627	15.4571	17.5415	14.7958	12.4889	11.0972	5.18468	6.43675	9.56159	13.0677	16.3737	7.41083	8.19161	5.42319	6.21699	9.24953	7.78305	2.80264	3.02636	0	2.48349	0.892063	1.1078	0	1.8824	1.32831	0.569917	1.97996	4.18651	0
MSTRG.24992.1	5	33461744	33462737	-	2.99785	0	0.51021	0	0	0	0.971048	1.02717	0	1.03579	0	1.43798	0	1.26014	0	0.95608	0	0	0	0.50864	0	0	0	0	0	0	0	0	0	1.5192	0	0	5.13646	3.32789	5.65227	3.03437	0	0.812114	0.812426	1.37997	5.84264	1.6712	5.80594	6.13818	12.3939
MSTRG.25018.1	5	34599487	34601971	-	0	0	0	0	0	0	0	0	0	0	0	0	0	0	0	0	3.82612	3.90786	5.49362	2.06093	7.55394	28.8758	6.37317	10.6506	16.1733	24.897	9.17204	15.9095	7.55104	6.15559	6.86863	0	29.137	23.5972	18.8125	21.5159	0	0	0.822958	0.931904	0	0.423216	0	17.0988	13.3916
MSTRG.25020.1	5	34617447	34619803	-	0.648665	0	3.53272	0	0	0	0	0	0	0	0	0	0	0	0	0	0	0	0	0	1.17351	0	0	0	0	0	0	0	0	0	0	0	1.77825	0	2.79547	5.25253	0	2.81156	0	3.98123	5.89965	4.33931	1.25627	1.32816	4.29082
MSTRG.25046.1	5	35890428	35891710	-	0	0	1.59477	0	1.11634	0	0	3.21065	1.23281	0	0	5.61839	0	0.656473	0.76308	1.49422	0	0	0	0	0	0	0	3.65162	0	0	0	0	0	0	0	0	9.63306	15.6031	10.0956	11.3815	1.02205	0	0	0	0.760934	0	0	21.5845	18.0786
MSTRG.2505.1	1	112619135	112622540	+	0	1.68321	0	0	0	0	0	0	0	0	0	0	0	0	0	0	0	0	0	0	0	0	0.529138	0	0.805681	0	0	0	0	0	1.36866	0	0	1.11953	4.8895	4.28731	0	0.819606	4.0996	42.7094	42.7499	59.875	47.6084	32.5227	29.186
MSTRG.25064.1	5	36978782	36985018	-	3.56484	6.74307	2.91219	0	0.67951	2.67253	0.923762	0.977155	3.75203	0.985348	2.57819	1.36796	5.66105	2.39755	5.10932	3.18333	0.898306	3.66999	1.03184	2.41936	1.93476	5.42363	1.99508	4.44545	5.31609	2.17503	4.01975	5.27331	2.83656	0	7.74065	3.61855	37.1361	50.6534	34.5666	38.6806	1.24423	1.54514	2.31859	0.875179	0.463177	0.397455	0.690402	26.2767	20.4367
MSTRG.25064.2	5	36983785	36985147	-	1.22375	0	0	0.269255	0	0	0	0	0	0	1.47508	0	0	1.37174	1.5945	0.780561	0.770935	1.39983	0	1.66105	0	0	0.856098	0	2.60704	0.933314	2.95696	0	0	2.48061	0	0	20.1288	18.113	10.5477	13.873	1.06781	1.32605	0	1.50217	0.795006	0	0	8.76981	8.09491
MSTRG.25066.2	5	37122666	37124739	+	0	0	0	0	0	0	0	0	0	0	0	0	0	0	0	0	0	0	0	0	0	0	0	0	0	0	0	0	0	0	0	0	5.90172	4.09683	7.28962	3.73549	0	0	0	0.377515	0.199795	0.171445	0	14.1683	7.4593
MSTRG.25067.1	5	37196000	37198298	+	1.60557	7.54293	2.42894	16.0147	7.82116	5.79551	7.39653	5.37903	6.00847	4.43793	3.01051	1.71143	5.40844	7.9988	4.41644	4.32399	1.5734	2.85692	5.16371	0.726438	2.90467	7.23779	4.49284	1.66849	3.04041	9.25191	9.19599	3.29869	9.46344	19.5275	4.51931	13.5814	2.93435	4.22479	4.22849	3.46695	3.42462	2.70634	2.32061	5.03666	2.08611	2.98351	3.80051	3.65272	3.5402
MSTRG.25068.3	5	37221418	37221642	-	10.9322	13.1776	21.0864	66.5479	10.4191	4.55319	9.4429	7.49152	11.5062	7.55434	8.78495	6.99178	14.4671	14.2965	22.5533	3.4865	8.03485	17.7157	15.8216	12.3656	13.1851	9.24025	14.021	11.3606	17.4672	18.0648	13.2077	12.3532	10.8735	3.69336	16.4847	13.8711	7.49238	2.69683	3.92609	2.95076	12.7188	3.94868	7.90039	3.35485	7.10205	2.03144	1.76436	7.4613	4.01748
MSTRG.25112.1	5	39308766	39311250	+	0	0	0	0	0	3.39228	1.75882	0	0	0	0	0	0	0	0	0	13.6828	20.9627	15.7168	16.583	8.5954	24.095	17.0936	14.812	17.3515	13.4589	19.6804	8.36688	10.8015	8.25502	27.0197	6.88963	1.86069	0	0	0	2.36899	0	1.47151	0.833159	0	0.756744	0	0	0
MSTRG.25134.1	5	39942447	39942905	+	52.7256	65.9175	67.7548	83.1617	21.4556	16.2849	13.8164	16.2389	23.6942	21.2875	18.5665	17.05	31.6445	39.1797	34.7356	25.6953	20.1535	25.0736	17.1477	21.7113	17.1482	15.0221	25.6953	18.4692	32.814	11.7473	22.9036	18.2572	18.8558	26.4192	38.5914	24.054	9.74442	10.5223	22.9778	14.3913	11.3725	14.1228	16.697	8.7265	10.7762	6.60511	14.9155	16.982	31.3502
MSTRG.25152.1	5	41189041	41189555	+	6.70838	8.29361	10.1486	4.26402	5.68317	3.72534	7.72601	24.5177	7.84515	14.4219	1.79692	1.43014	13.9889	11.6972	2.91358	7.60692	5.63483	3.4105	4.31499	1.01173	2.69694	3.7801	1.04288	0	4.76377	1.13695	4.80282	6.43185	2.9655	12.0873	13.4875	11.3491	4.08675	2.20649	12.849	2.41426	5.20316	8.07684	12.9279	9.1496	8.71616	11.6346	8.6614	4.57852	11.5046
MSTRG.25160.1	5	41662588	41664278	+	0	0	1.03942	0	0.727594	0	0	0	0	0	0	0	0	0	0	0	0	0	0	0	0	0	0.534065	0	0.813182	0	0.614886	0.470539	0.506215	0	0	0	9.41779	9.03964	10.6926	7.41811	0	0.827237	0	0.93711	0.495953	1.27674	0	20.3206	6.7332
MSTRG.25172.1	5	42459375	42460311	-	12.6881	11.927	8.04194	13.2846	12.5096	11.4802	11.3375	13.7918	14.9661	13.9074	12.1297	13.0117	15.7908	14.7128	10.5463	16.7441	2.48065	2.00189	2.53281	2.67239	1.97881	1.10942	2.75468	2.728	1.86416	3.33682	1.05718	1.34834	0.870344	0.886878	5.54182	1.11028	41.38	42.7405	24.0405	43.2221	7.63537	5.21504	7.11415	6.44476	5.96891	2.68293	5.50774	24.6354	14.4706
MSTRG.25179.1	5	42682047	42683721	+	1.61189	5.0816	4.75505	5.2016	1.53624	0.671342	0.696151	0.736388	2.26204	0.742563	0.647645	0.515449	2.71485	1.80681	0.350037	3.08439	0.338484	0.921908	0	0.364647	0	0	0.375875	0.837527	0	0	1.29827	0	0	2.17826	0	0	2.94589	6.3621	2.89439	3.91565	2.34415	1.16442	1.16487	0	0.349052	0.599048	0.52029	2.20025	3.55412
MSTRG.25189.3	5	43683679	43686299	+	0.418152	0.465268	0.455463	0.920038	0.478235	0.20899	0.216713	1.83391	0.616153	0.231161	0.806452	0.64184	0.603669	0.468718	0.544835	0.746803	0.632223	0.478319	0.726206	0.454061	0	0.424124	0	0.521447	0.178164	0.637822	0.269436	0.721647	0.554544	1.01714	0	0.424453	3.66824	4.4562	2.34268	4.06316	0.729737	1.08746	1.08788	2.56644	1.30393	1.67836	1.61967	1.36988	0.922003
MSTRG.25193.1	5	44178032	44179009	-	29.474	24.5963	37.3938	21.8132	38.3057	20.0876	32.9807	20.1977	36.662	20.3671	38.7571	20.5641	23.2093	31.5365	22.6929	28.1997	11.816	21.4549	15.5114	10.0016	21.8135	27.1772	17.8074	22.9718	18.5517	16.3482	23.7394	18.9923	22.2089	24.4413	14.5453	23.7985	23.8728	19.8296	12.9907	21.6967	33.9013	29.0344	33.4024	36.1798	50.4803	33.6084	38.9197	32.9175	36.9253
MSTRG.25202.1	5	45146550	45147271	+	0	0	0	0	0	0.782037	0.810936	0	0	0	0	0	0	0	0	0	0.394295	0	0	0	0.566153	0	0	0	0	0	0	0	0	0	0	0	12.0107	12.0431	8.09193	16.2179	0	0	0	0.384144	0.406606	0	0	3.84456	2.7601
MSTRG.25210.1	5	45616877	45621416	+	0.313902	0	0	0	0	0	0	0.860435	0	0	0	1.80683	0	0	0	0	1.58201	0.359069	0.908592	0	0	0	0.439193	0	0	0.957612	0	0	0	0	2.27201	0	0	0	0.676393	0	0.547806	0	0	0	0.407851	0.69996	0	0	0
MSTRG.25225.1	5	46951503	46954505	-	12.4572	23.3115	17.7319	50.0837	29.142	29.7152	27.8787	20.1774	23.2429	26.6071	21.841	19.5557	26.976	28.562	17.7068	17.3362	17.1224	14.2497	11.4729	17.6773	18.4391	11.4865	20.5984	14.1223	14.4755	11.2281	21.8913	16.0542	14.2677	18.3648	12.2952	28.7385	10.866	31.8479	20.7421	17.4233	10.8699	13.4986	13.5038	8.3408	9.56423	10.7324	8.77306	15.072	17.4793
MSTRG.25229.1	5	47171427	47172713	+	0	0	0	0	0	0	0	0	0	0	0	0	0	0	0	0	0.852353	0.773834	0	0	1.22386	0	0	0	4.32355	0	1.08975	2.50178	0.897153	2.74259	0	0	25.9637	18.0233	16.0348	13.1469	0	0	0	1.66082	2.6369	0	0	18.0068	11.9331
MSTRG.2523.1	1	114533100	114534972	+	0	0	0	0	0	0	0	0	0	0	0	0	0	0	0	0	0	0	0	0	0	0	0	0	0	0	0	0	0	0	0	0	0	1.60951	2.34315	1.76106	0	0	0	0	0	0	0	2.22651	0
MSTRG.2523.2	1	114533100	114536164	+	0	0	0	0	0	0	0	0	0	0	0	0	0	0	0	0	0	0	0	0	0	0	0	0	0	0	0	0	0	0	0	0	130.539	133.251	84.1686	124.711	0	0	0	0	0	0	0	91.4043	68.9023
MSTRG.25246.1	5	48452787	48453322	-	16.0617	16.1695	14.0584	20.0259	10.2053	21.0245	11.8917	18.8686	8.05006	5.28522	5.53157	9.53869	13.8022	30.0067	17.9381	8.78131	9.15485	7.43661	3.32077	8.30525	4.84293	17.4548	7.49086	5.96113	6.5176	5.83321	5.5443	5.18559	5.57875	4.65115	8.30387	5.82276	0	1.13206	3.29615	2.47731	8.00859	4.97268	4.97459	0.938858	1.49064	1.7055	1.48127	0.783018	1.68644
MSTRG.2526.1	1	115129679	115130124	+	0	0	3.75451	8.29197	0	0	1.19095	0	0	1.27035	0	0	1.32699	0.51517	0	2.34518	0	0	0	0	0	0	0	0	0	0	0	0	0	0	0	0	13.8592	5.44202	8.91292	11.1646	0	0	0.996406	0.564157	0	0	0	16.9385	16.214
MSTRG.25295.1	5	50969649	50970093	+	0	0	1.56789	2.28035	3.29257	7.1943	8.95219	11.0479	9.09024	9.54902	9.7165	8.83792	6.64986	1.29082	6.75197	7.34516	2.17637	0	0	0	0	0	0.805598	0	0	0	0	0	0	0	0	2.92229	1.57845	3.40891	1.24069	0.932472	4.01929	9.98261	9.98645	2.12034	0.74811	4.4937	1.11512	1.17893	1.26957
MSTRG.25296.1	5	51042090	51042719	-	7.23901	9.32646	7.26244	8.21529	13.7986	19.0422	15.7967	10.4436	13.2332	17.9029	12.859	11.6963	13.2008	12.3851	12.4107	11.1788	2.88026	0	1.10281	1.55145	0	0	0	0	0.811671	0.581153	0	0.93933	1.51582	0	0	0	0	3.38356	6.5678	6.17026	10.6384	9.08269	7.43415	8.41831	4.95032	4.67269	10.3304	2.34032	7.56077
MSTRG.25301.1	5	51146405	51147045	-	1.27912	0.711621	0.87078	6.8952	4.26681	1.59823	5.80054	9.64198	12.4531	9.72282	11.5636	3.06777	3.23156	2.15069	2.91661	5.30318	0	0	0	0	0	0	0	0	0	0	0	0	0	0	0	0	0	0	0	0	2.79031	2.77208	4.85301	0.392534	0	0.713063	0.619315	0	0.705095
MSTRG.25318.1	5	51714794	51715170	+	0	0.934731	0	0	0	0	0	0	0	0	0	0	0	0	0	0	0	0.96095	2.4316	0	0	0	2.35076	0	0	0	0	0	0	0	0	0	18.4239	14.921	3.62037	25.8494	1.46605	0	0	0	0	0	0	0	0
MSTRG.25352.1	5	53566506	53567746	+	0	0	0	0	0	0	0	0	0	0	1.30383	0	0.780788	0	0	0	1.36287	0	0	0	0	0	0	0	0	0.824961	0.871223	0.666701	0	0	0	0	13.3439	9.60611	10.4886	14.0142	0.943845	0	0	0.663889	0	0	0	19.9329	11.9252
MSTRG.25359.1	5	54167283	54167677	+	1.39917	0	0	0	2.66702	0	0	0	0	0	3.37306	1.34228	0	0.784183	0.911529	1.7849	0.881444	1.60049	2.02495	0.949576	0	0	0.978815	4.362	0	0	0	0.862388	2.78332	0	0	0	17.2606	20.7094	28.6417	27.1913	4.88351	1.51613	3.03343	2.57625	0.908966	0	2.70977	10.0269	20.0531
MSTRG.25367.1	5	54532610	54533252	+	0	0	0	0	0	0	0	0	0	0	0	0	0	0	0	0	0	0.729306	0	0	0	0	0	0	0	0	0	0	0.845529	0	0	0	0	0	0	0	0	0	0	24.2614	16.5678	18.482	11.113	0	0
MSTRG.25391.2	5	56246354	56247315	+	1.7046	0.948334	2.90109	0.0937635	4.06152	0	0.552145	1.75218	1.34558	1.76687	0	0.817646	1.53804	0.477683	1.11051	1.6309	3.49004	7.31201	4.31723	5.20589	3.08382	2.16118	1.19249	1.99283	3.63143	3.25011	1.37295	4.20257	3.10833	3.45532	0.771115	3.24428	1.75238	0	1.37739	1.03522	0.743695	1.38532	2.30976	0.523106	1.93793	1.90051	0.825324	1.74511	0.469819
MSTRG.25407.3	5	57239508	57240482	+	0.470673	1.04741	0.320419	0	1.34576	1.1762	2.43933	0.64508	0.743082	1.30098	0.56734	0	0	0.263795	1.8398	0.300216	0.296513	0	0.681183	0.958298	1.27726	0	0.329268	0.733678	0	0.358967	0	1.16041	0	0.954082	1.70336	0	0.645153	0.696654	0	1.5245	1.23209	1.53006	2.55107	0.288879	1.22309	0	0	0.481857	0.518905
MSTRG.25409.1	5	57278423	57279555	-	0	0	0	0	0	0	0	0	0	0	0	0	0	0	0.235726	0	0.455892	0	0	0	0	0	0	0	0	0	0	0	0	0	0	0	40.1732	40.7023	13.2544	36.917	0	0	0	0	0	0.201709	0	5.55646	0.797822
MSTRG.25448.5	5	59353853	59355142	+	0	0.490483	3.00092	0	0.840254	1.10158	2.28457	1.20831	0	1.21844	1.0627	1.69156	2.54554	0.49412	1.72308	1.12468	0.555404	1.00848	2.55187	0.598335	0	0	0	1.37426	0	0	1.42019	0	1.16919	1.78711	1.5953	0	0	0	0	0	3.07714	1.91065	2.86708	2.70553	1.71824	1.47443	1.70745	1.80515	0.97197
MSTRG.25450.1	5	59453848	59456698	-	0.64594	0.239574	0	0.757987	1.23125	1.07612	2.23178	0	0.906477	2.97571	0.519069	0	0.621678	1.4481	1.12218	1.37336	21.9741	19.7035	23.0593	23.6726	8.95913	13.1033	18.9789	15.4388	16.0544	17.4065	16.3016	19.6411	27.4122	20.0768	17.1427	22.9485	0	2.54952	2.31977	3.13828	1.12726	0.933249	1.40041	2.643	1.11902	1.44036	1.25099	3.08601	4.74754
MSTRG.25477.1	5	60628254	60630484	-	0	0	0	3.67724	0	0	0	0	0	0	0	0	0	0	0	0	0.309668	0	0	0	0	0	0	0	0	0	0	0	0	0	0	0	0	0.727561	0	0	0.428918	0	0	0	0	0	0	0	0.541926
MSTRG.25516.1	5	62290449	62291261	-	13.1396	13.9704	22.2632	29.6814	18.3671	10.9452	18.1594	16.8079	22.742	17.7559	19.7098	15.6867	11.803	22.9111	17.5008	18.997	5.15055	9.01815	3.38069	7.134	3.69773	1.48081	5.71951	7.28243	7.4646	8.01693	4.23325	6.83891	5.80849	9.47014	3.17014	2.96391	12.8075	8.64367	12.5836	10.8762	14.2679	17.7184	17.0922	10.0359	6.44951	11.7198	9.048	11.9572	12.2327
MSTRG.25524.1	5	62879369	62879901	+	3.0766	2.56744	2.09445	2.36924	1.46611	3.84416	3.98622	2.10831	1.21431	0	1.85423	2.21363	2.77597	1.72432	3.50759	0.981193	0.484546	0.43991	0	1.044	0.695741	0	1.07615	0	0.819285	1.17321	0	0.948141	2.04006	3.11822	0	0	0	0	0	1.24563	1.34228	1.66689	3.33506	0.472071	0.999351	2.57265	0.744805	0	1.69593
MSTRG.25561.3	5	65046972	65047711	-	2.59466	0.360877	0.44159	1.99811	3.09112	0.810497	0	0.889026	1.70682	2.68944	2.34566	1.86687	2.34113	2.18132	1.69037	3.30997	0.817288	0.742	0	2.20115	1.17351	3.28965	0.907572	0	0.690948	0.989431	0	0.39981	0.860245	2.62976	1.17375	0	0	0	0	1.05051	2.26403	0.70289	0.70316	0.796247	2.10702	2.16965	0	0	0
MSTRG.2557.1	1	118016503	118019601	-	7.34689	3.26988	1.00031	3.55629	7.70233	2.75395	3.80762	2.01385	2.70644	3.0461	2.65674	2.11445	2.12128	4.11766	1.4359	1.87446	0.925674	2.101	0	1.99445	0.66457	0	4.11172	0	0.782579	0	1.18349	0	2.43582	0	3.98824	3.72879	2.01408	3.26229	4.7493	4.75929	1.28214	3.18442	1.59282	6.3129	3.81831	7.78172	3.55718	6.01717	1.61995
MSTRG.2557.2	1	118017489	118019577	-	0	0	0	9.21757	0	0	0	0	0	2.06779	0.901739	0.717678	0	0.41928	0	0.477168	0	0	0	0	0	0	0	0	0	0	0	0.461094	0	0	0	1.89842	1.02542	0	0.805994	1.21153	0	2.4319	0	2.29575	1.45799	1.25111	1.44884	0	0.824755
MSTRG.25576.1	5	65488961	65489344	+	22.9533	16.6304	8.72141	0	30.5248	34.6825	30.4312	38.0429	33.7096	23.6073	61.7692	30.7256	33.9074	7.18018	27.1251	26.5574	32.9554	25.6454	29.3565	30.431	14.4855	13.5355	17.9246	18.3056	17.0578	19.5413	11.1784	15.7925	23.361	32.4611	19.318	10.8368	24.877	28.4431	17.2533	19.883	29.8098	30.0778	25.4602	22.2783	33.2909	35.1137	31.0141	14.2085	20.0089
MSTRG.2559.1	1	118162411	118163715	+	0	0	0	0	0	0	0	0	0	0	0	0	0	0	0	0	2.77702	5.88281	0	3.49029	10.6331	9.31477	4.11172	13.7426	7.82579	5.60323	8.87617	5.43397	5.3588	5.95703	6.64706	5.59319	0	0	0	0	0	0	0	0	0	0	0	0	0
MSTRG.25591.1	5	66696646	66697181	-	5.86942	9.54496	7.3767	17.6825	4.30306	3.38481	0	3.71276	8.07843	2.49593	3.26533	2.59882	3.91082	5.06092	12.3538	6.91157	6.82634	5.68104	2.6137	6.12832	4.08403	2.28971	3.79021	4.22269	5.77109	3.44339	5.09109	8.90501	4.79009	5.49122	16.3395	6.87445	2.47546	2.67306	0	4.38714	1.57585	1.95694	3.91539	3.87951	2.93312	1.00677	3.49763	2.77333	1.99104
MSTRG.2559.2	1	118162471	118166487	+	0	0	0	0	0	0	0	0	0.575311	0	0	0	0	0	0	0	0.688702	1.87577	1.58216	2.22581	0.98888	2.77208	5.35347	3.40818	3.49343	3.33504	3.52206	4.04287	0	0	3.95633	2.77422	0	0	0	0	0	0	0	0	0	0	0	0	0
[truncated: 2,144 more rows]
[truncated: 49 more columns]
