# Supplementary material for: Spatio-Temporal Transcriptional Dynamics of Maize Long Non-Coding RNAs Responsive to Drought Stress
Source: Genes (Basel). 2019 Feb 13;10(2):138. doi: 10.3390/genes10020138 (PMC6410058; doi:10.3390/genes10020138)
Supplement: Supplementary file 1 [file genes-10-00138-s001.zip › Supplementary files/Table S2.xlsx]

## Sheet: Table S2
Table S2. The expression levels of the 132 lncRNAs that respond to drought specifically in ear and showed the most expression changes at R1 stage
Gene	Chr	Start	End	Strand	ds_ear_R1_1	ds_ear_R1_2	ds_ear_R1_3	ds_ear_R1_4	ds_ear_V12_1	ds_ear_V12_2	ds_ear_V12_3	ds_ear_V12_4	ds_ear_V14_1	ds_ear_V14_2	ds_ear_V14_3	ds_ear_V14_4	ds_ear_V18_1	ds_ear_V18_2	ds_ear_V18_3	ds_ear_V18_4	ww_ear_R1_1	ww_ear_R1_2	ww_ear_R1_3	ww_ear_R1_4	ww_ear_V12_1	ww_ear_V12_2	ww_ear_V12_3	ww_ear_V12_4	ww_ear_V14_1	ww_ear_V14_2	ww_ear_V14_3	ww_ear_V14_4	ww_ear_V18_1	ww_ear_V18_2	ww_ear_V18_3	ww_ear_V18_4
MSTRG.11414.1	2	72238625	72238863	-	3.4306	5.72572	10.5095	30.1926	6.53921	4.28648	2.22244	7.05269	3.61074	0	2.06759	1.64555	1.23815	10.575	2.23496	2.18818	0	2.1997	1.01857	1.94595	3.52385	2.68414	3.7046	6.7432	3.58734	5.43271	2.12107	0.980603	5.03839	7.87161	5.18086	3.9247
MSTRG.11798.1	2	108224954	108226680	-	9.91104	11.0278	4.29362	37.6661	0	0	0	0	0	0	0	0	0.650371	0	0	0	21.8435	31.6592	35.3119	17.3767	0	0	0	0	0	0	0	0	1.13423	0	0	0
MSTRG.11807.1	2	109112693	109114156	-	0	0	0.518746	0	1.45248	0.952108	0	1.04436	0	0	0	0	0	1.28122	0.992855	0.972074	0.450576	1.75894	2.71492	1.72893	0.391357	0.298099	0.548575	0.998529	0	0.402236	0	0.435621	0	0	0	0
MSTRG.12186.6	2	141486819	141487107	+	16.3131	31.5674	19.3139	28.0901	9.46376	5.31731	7.35174	0	13.4372	3.92094	8.54936	9.526	10.2394	19.8759	18.4829	3.61921	10.0655	7.2765	6.73877	8.85105	15.2995	9.9889	14.2971	14.8708	16.3168	11.232	10.5246	12.1642	10.1191	19.5292	17.1381	7.57326
MSTRG.12387.1	2	155468157	155470222	-	0	0	2.23268	0	1.56287	0	0	0	0	0	1.97661	0	0	0	3.20494	1.04595	16.4839	8.41164	3.89501	24.1843	0	0	0	2.14883	1.71475	0.865613	4.05549	0.937457	0	6.02021	1.65097	1.25067
MSTRG.12794.1	2	178162301	178163681	-	6.25888	26.6957	2.84056	34.6572	4.97097	6.51697	4.05468	0	1.09792	2.88333	2.51477	3.0022	3.76487	5.26181	2.03876	4.65754	4.93455	2.67546	3.09717	5.91708	2.67875	2.44851	1.50195	4.10083	4.36323	0.550644	5.15966	0.596347	2.18862	5.74447	2.10047	3.18237
MSTRG.12950.1	2	185954719	185955303	-	0	2.40585	0	15.7946	0	0	0	0	0	0	0	0	0	0	0	0	0	0.221826	0.513582	0	0.444198	0.676698	0.622644	1.13335	0.904403	0	0	0	0	0	0	0
MSTRG.14143.1	2	223321045	223321517	+	1.0676	3.56366	0.726784	0	0	1.33394	1.38324	2.92638	0	0	0	2.04837	0	0.598348	0	0	8.83785	3.83343	12.6791	7.26692	0.548307	0	0.768576	1.39898	0	0	0	1.22065	0.895965	0	0	0
MSTRG.14182.1	2	224705498	224716856	-	25.3843	54.3707	42.338	154.988	21.7738	44.4042	26.3115	17.3952	46.7551	35.0821	39.777	24.3522	26.5686	35.5674	38.0359	43.7162	19.5129	12.0445	17.3346	30.2376	18.252	11.9166	12.7922	4.98955	33.1801	14.7395	15.6946	24.6699	10.6517	15.1437	16.6119	10.6481
MSTRG.14567.1	2	234267027	234267257	+	4.43676	4.93668	14.4979	3.90478	0	4.43493	0	0	0.933946	0	6.41757	0	5.12413	8.95191	0	6.79189	1.04939	0.910351	1.05384	1.00667	0	0	0	0	9.27894	0	0	2.02913	1.4894	1.62884	3.57353	1.35354
MSTRG.15267.1	3	19718230	19718617	-	8.98101	15.8712	6.47362	23.945	4.02802	1.32019	1.36898	1.4481	4.44828	0	0	1.01363	0.762677	8.88269	4.81842	3.36969	3.12384	1.89695	2.50967	4.19533	2.71327	2.48006	3.80326	2.76912	7.73405	3.34644	5.22615	4.22822	1.33009	12.6067	8.51015	0.805844
MSTRG.15798.5	3	52202582	52203752	-	6.75222	3.21987	6.56671	0	9.19337	4.82103	17.4971	10.5763	11.6754	19.9968	13.9526	4.62691	5.57023	4.86563	8.16945	7.99845	4.563	9.89605	20.6206	8.7545	11.8899	8.67925	9.72204	5.05608	10.0868	13.2388	13.1207	12.1318	7.28577	5.31195	0	11.0353
MSTRG.16018.1	3	71485444	71490992	-	12.2497	14.5386	22.2379	19.9447	7.0049	9.18348	3.17428	2.2385	6.0167	7.90045	7.87495	8.61786	7.66323	10.5271	3.7242	7.29249	3.8631	3.1418	0.969872	4.16907	1.67769	1.91686	0.587915	1.07014	6.83167	1.72433	3.0295	2.3343	2.05608	7.49528	9.04415	1.24569
MSTRG.16343.1	3	111800237	111800505	+	0	0	0	0	1.45248	0	0	0	0	0	0	0	0	0	0	0	1.8023	0.390875	2.71492	1.72893	0	0	0	0	0	0	0	0	0	0	0	0
MSTRG.16376.1	3	114024200	114042378	-	0.759179	0	0	0	0	1.89716	1.96727	4.16196	0.799043	0	1.8302	2.91324	0	0	0.989178	0	2.69344	1.16828	2.70487	1.72253	0.779815	1.18798	1.09309	1.98966	0	2.40448	0	2.60405	0.63713	0	0	0
MSTRG.16432.2	3	119931244	119933521	-	25.3491	31.6095	31.5384	69.2371	11.6632	18.5671	13.5905	7.18803	13.8001	13.2885	9.48268	24.3184	22.0835	17.6366	18.2228	17.8414	12.4048	15.4692	12.4574	17.3538	10.7744	8.89086	11.9564	6.8726	19.1949	10.1511	19.456	11.4933	12.4709	20.8589	15.8409	15.3334
MSTRG.16581.1	3	129073631	129074112	-	62.9394	44.9524	92.0634	141.851	12.1593	20.1918	8.81599	13.9883	35.3601	36.4395	47.1599	34.2699	47.8873	82.9445	44.8824	30.3803	17.0994	16.579	10.6062	16.8858	30.141	28.9478	34.9016	27.8635	73.8196	26.0402	39.966	36.9537	19.9863	50.7408	85.6312	31.7857
MSTRG.16606.1	3	130397338	130397616	+	2.93876	0.817471	0	0	2.80085	7.34386	7.61525	12.0831	7.73267	4.06147	7.08463	11.2771	4.24256	0.823533	5.74362	0	7.81967	4.89925	11.343	0.833482	11.3199	7.47278	10.5783	9.62739	0	14.7371	10.9019	9.24017	7.39893	0	0	4.48269
MSTRG.16883.1	3	145635870	145636142	+	64.5719	136.176	153.343	480.078	45.7985	78.8052	44.75	10.2906	86.1386	45.6581	61.5429	50.4215	23.8469	190.209	63.59	129.307	8.87947	13.8653	9.80885	29.813	13.8824	11.1618	3.24322	7.87119	61.241	263.964	44.5659	37.773	5.67116	213.629	164.795	20.6154
MSTRG.17165.3	3	160117074	160117866	-	1.80863	0	0	0	1.14917	1.50657	3.12449	4.95763	1.26907	6.66559	4.36018	1.15673	0.870349	0	1.57105	2.30725	3.56485	7.73129	5.72795	4.78762	3.09632	2.35849	4.34019	6.3201	2.52169	3.81888	2.98198	1.37861	3.54169	0	1.21395	0
MSTRG.17221.1	3	163236888	163237376	-	45.6904	61.0997	75.3359	46.8526	48.7399	35.6155	38.0178	27.5762	52.0603	47.5043	40.4215	49.0604	53.2533	62.4925	52.4325	41.175	19.829	27.7378	26.3849	20.924	35.307	37.3886	36.2127	31.859	78.0228	33.1907	44.5772	37.8625	41.863	71.5592	80.1851	46.6763
MSTRG.17428.2	3	173402268	173403233	-	27.6504	58.4806	46.9809	89.1949	17.8589	29.6947	19.5411	10.6485	17.7981	23.3704	20.3831	15.7841	24.0826	34.5801	29.1791	27.9853	14.8635	13.9491	12.7554	18.9248	18.074	20.74	20.7284	8.38452	24.3735	13.9926	18.0847	26.1276	13.0409	28.5238	35.8906	21.2628
MSTRG.18067.2	3	196164730	196165036	-	10.0152	20.8016	18.1814	18.804	10.1816	11.6796	3.46035	5.49053	14.0548	9.22761	12.877	6.40534	8.67514	18.7106	6.95969	8.51752	6.31686	4.45242	3.17183	3.78732	5.48665	5.74642	8.65211	12.2491	15.3601	9.16365	3.30252	14.5046	7.28445	11.0305	10.7555	5.0923
MSTRG.18154.1	3	199173718	199174280	-	5.52637	12.8571	15.7327	20.1183	4.78821	6.27738	9.1131	2.75424	3.70145	8.33199	6.0558	11.5673	9.42878	9.01042	9.81905	17.3043	1.78242	1.28855	2.98331	2.84977	3.61238	2.35849	3.61683	1.31669	6.30422	2.1216	8.69744	5.74422	1.68652	4.61106	8.09298	9.96244
MSTRG.18720.1	3	217243695	217243998	+	4.04562	1.50049	0	2.96712	7.71154	6.73992	10.4835	14.7859	4.96773	11.1824	9.75302	9.05597	3.89367	2.26742	7.02837	6.88126	3.987	6.57159	11.211	3.05975	11.7742	11.0787	5.825	8.83567	2.82031	9.25408	8.33777	1.54187	2.82936	3.71312	0	4.11404
MSTRG.1998.1	1	76187900	76188930	+	1.51355	2.16526	2.06076	3.90108	7.4187	10.2663	7.28389	17.1878	11.3788	8.36714	5.21259	7.88235	5.30656	4.84738	6.47974	5.51662	2.04565	3.77104	3.08149	5.15123	9.77236	9.81212	7.47173	12.4669	9.04403	4.56547	8.02115	5.19161	1.99607	3.96902	6.96611	4.94727
MSTRG.20538.1	4	65767652	65769115	-	15.336	17.064	28.0104	30.4509	13.5468	13.0863	9.69276	9.2277	5.11796	4.13559	5.41044	2.15303	10.8	9.22417	10.7221	3.81734	6.6353	5.94801	6.21922	3.81911	11.5265	8.19447	9.69416	13.7243	9.38731	7.89793	12.9509	9.83645	8.47569	17.8519	16.5699	6.84673
MSTRG.20621.1	4	71176736	71178128	+	9.87147	5.81493	3.95305	0	0	0	0	0	0.611166	0	0	0	0.838297	0	0	0.740759	14.421	8.34015	10.3444	13.1751	0	0	0	0	1.21441	0	1.43608	2.65569	2.92394	0	0	0
MSTRG.20809.1	4	85806290	85807856	+	6.49252	13.9321	6.31414	12.8566	2.65193	2.3178	3.60518	3.81356	1.95241	2.56369	4.47197	0	8.70349	4.15865	1.2085	7.09922	1.64531	2.85463	1.65229	2.10445	2.38179	3.62845	2.67089	2.43081	1.93976	1.9584	3.44075	2.12094	1.16759	0.851273	0.933806	3.53696
MSTRG.20844.5	4	89459313	89500936	+	0	0	0	0	0	0	0	1.86048	0.714376	0	0	1.30228	0	0	0	0	0.802681	0.696328	1.61217	1.54001	0	2.65525	0	0	1.41949	1.43313	0	0.77604	0	0	0	0
MSTRG.21674.1	4	158731262	158731586	-	0	18.9477	4.29362	0	0	0	3.2687	1.72881	3.98292	1.74331	0	2.42023	4.5526	2.82789	2.46534	0.804578	0	0.323525	0	0	2.59138	0.986938	2.72431	0	5.27615	3.99513	4.67941	1.44224	1.05862	0	7.61986	7.69643
MSTRG.21900.1	4	167404144	167405851	-	16.5572	18.7913	17.5837	40.8015	12.6242	10.7577	5.1486	1.81539	9.75891	9.15307	3.99154	6.98896	11.9515	10.7645	12.0811	9.71603	4.69938	4.58631	5.50587	12.3972	5.10218	4.92273	3.81432	6.94292	6.23293	5.94322	4.91376	7.19373	5.28026	15.1964	12.669	5.55629
MSTRG.22745.5	4	198724405	198724648	-	3.3603	4.67366	2.28758	1.4787	9.60782	14.6952	10.8845	16.1191	16.7996	18.5762	20.2522	4.8355	8.48947	7.5333	19.7025	15.0034	6.95437	8.61848	13.9677	7.62431	16.3953	11.8311	12.0956	8.8067	7.02766	19.5118	4.15522	15.3681	9.8703	6.16824	3.38313	10.2514
MSTRG.22978.1	4	213900238	213904612	+	2.26674	1.08092	2.64536	0	1.2345	0	0.839121	0.887621	0	0.895064	0	0	0.467486	0.362979	0	2.89165	8.42498	3.65435	3.84578	2.93891	0	0.253361	0	0	0.677231	0	0	0	0	2.37765	1.30408	0.987891
MSTRG.22993.5	4	214817883	214819532	+	14.5489	16.548	7.48336	31.4421	13.558	20.1985	8.37797	11.5209	14.292	7.14921	17.1473	11.7862	6.06773	22.1068	12.2165	14.8479	3.0588	4.14612	4.60766	5.86855	8.63454	6.32403	5.12061	6.77866	8.79012	5.11995	7.19626	8.13251	4.884	11.276	15.6243	2.959
MSTRG.23967.1	5	3074156	3074462	+	54.7499	112.18	55.4534	114.293	24.1812	33.3703	13.8414	5.49053	31.6234	27.6828	35.4116	20.4971	39.5201	48.6475	29.5787	40.0323	13.4233	17.1247	13.4803	23.4814	8.9158	14.1049	9.61346	10.4992	39.0985	16.2126	24.7689	33.5897	22.4137	87.0185	84.6995	38.7015
MSTRG.24599.7	5	16575051	16575346	+	4.18323	0.930916	0	0	1.59477	6.27225	13.0081	6.87997	10.5669	11.5628	4.0339	3.21051	3.62349	0	10.9011	7.47108	5.93656	7.29581	6.95537	2.84745	6.8751	7.20062	6.02313	8.77075	0	13.2492	14.4839	5.73953	3.51072	0	1.68466	5.10477
MSTRG.25020.1	5	34617447	34619803	-	0.648665	0	3.53272	0	0	0	0	0	0	0	0	0	0	0	0	0	8.43831	7.32026	5.39261	9.56657	0	0	0	1.70003	0	0	0	0	0	0	0	0
MSTRG.2526.1	1	115129679	115130124	+	0	0	3.75451	8.29197	0	0	1.19095	0	0	1.27035	0	0	1.32699	0.51517	0	2.34518	0	0	0	0	0	0	0.661734	0	1.92236	0	0	0	0	0.843639	0	0
MSTRG.25516.1	5	62290449	62291261	-	13.1396	13.9704	22.2632	29.6814	18.3671	10.9452	18.1594	16.8079	22.742	17.7559	19.7098	15.6867	11.803	22.9111	17.5008	18.997	1.72656	5.84142	3.46778	4.96883	11.0974	9.59523	9.66961	9.18305	20.152	11.4059	13.7205	11.351	10.5372	27.8713	21.7542	9.3533
MSTRG.25678.1	5	71018320	71019983	-	5.09896	4.53879	2.77697	0	7.77548	5.09686	7.92781	16.7721	7.51339	5.63756	9.83389	5.86996	5.88893	2.28623	7.97248	2.60187	7.23611	7.84668	9.68907	10.4123	6.28507	7.18108	10.2783	10.6907	2.13277	8.61306	7.56622	5.82996	2.56754	1.87195	0	10.8889
MSTRG.25725.1	5	73263951	73264400	-	4.55507	1.5205	1.24038	0	6.07784	13.6596	16.5251	22.4746	5.75311	7.55434	13.1774	3.49589	4.60318	4.59531	6.52858	4.06759	8.08032	8.6453	7.03265	5.68434	14.5046	9.26625	19.0197	10.7442	1.90528	15.8696	6.75915	8.85376	10.3215	0.83614	0	8.3378
MSTRG.26107.1	5	97397965	97421365	-	1.06344	1.18327	2.17187	1.75487	1.01354	0	0.688928	0	0	0	0	0	0	0.59602	0.69281	0	0	0.136375	0	0.60322	0.273087	0.208012	0	0	0.556015	0	0	0.911923	0	0	1.07067	0.81107
MSTRG.26208.1	5	110421224	110423041	+	3.74048	19.9773	11.2041	16.1307	7.12989	3.73893	1.93855	0	2.36213	2.06779	5.41044	0	1.08	0	0	2.86301	1.76941	0.383743	0.888459	0	0	0.585319	3.23139	0	1.56455	0.789793	0	0.855344	1.88349	0	0	0
MSTRG.26637.2	5	148265164	148266010	-	10.5035	10.9787	12.5675	12.0454	6.67376	3.97697	4.94873	2.61738	6.36505	9.67753	6.13855	3.05348	4.59501	9.98981	6.22076	5.27848	1.88206	3.7552	2.64606	5.41634	2.61553	3.98453	5.0411	0.834175	10.6506	6.04854	3.93584	8.73407	6.41088	7.01111	7.04994	5.8261
MSTRG.26894.1	5	163104827	163105047	-	14.8401	9.2881	8.8398	2.85703	21.2155	13.9068	26.438	20.339	12.6907	5.12738	13.4159	8.89791	10.712	13.5156	9.66799	17.748	25.2282	27.5947	31.9443	16.8356	20.9597	18.1422	13.3544	21.8773	5.81928	13.7088	13.763	12.7257	15.5679	15.3229	9.33806	9.90349
MSTRG.27245.1	5	177891649	177893063	+	2.52475	3.86269	2.36331	4.65237	0.300784	0.788659	0.817804	0.865072	0.332166	1.30849	0.38041	0.605524	1.36683	1.59191	1.64482	1.4091	0.933062	0.890378	0.187404	1.25311	0.486259	0.493849	0.454401	0.413555	0	0.499776	1.17075	0.902095	0.397287	3.76553	1.27095	0.962794
MSTRG.2755.1	1	141911881	141912261	-	19.9979	25.4299	9.72422	21.0573	0	0	0	0	0.751713	0	0	0	3.09323	8.00577	1.86117	6.37775	47.2994	46.1614	55.134	38.0817	0	0	0	0	1.49368	1.50804	1.76633	0	7.19269	14.4212	7.19063	9.8049
MSTRG.28014.1	5	204770253	204771674	-	11.9747	6.27009	20.1402	11.7788	5.37069	5.28076	1.8253	3.86161	11.1207	5.84098	5.09436	4.05451	14.2366	3.15829	14.6847	10.783	24.9907	18.0662	14.2215	15.9822	0.72354	1.10225	0	0	5.89261	5.20557	5.22615	6.443	8.86728	10.344	2.83672	9.67013
MSTRG.28015.1	5	204770253	204771674	+	5.63514	6.27009	2.87717	0	0	0	0	1.9308	4.44828	5.84098	5.09436	0	5.08451	6.31658	3.67118	6.29008	14.9944	10.1171	10.8752	11.1876	0.72354	0.551125	1.0142	1.84608	5.89261	8.18019	5.22615	4.02688	4.13806	2.586	2.83672	4.29783
MSTRG.28043.1	5	205280725	205281068	+	15.4925	22.5422	27.584	49.2956	9.08647	8.93431	7.7204	9.79996	8.78018	4.94106	12.9284	4.57311	15.4841	21.3736	20.1861	10.6419	11.9795	8.2527	5.66135	7.43592	2.44826	6.52699	8.57945	6.24661	11.2157	6.29079	11.7892	11.582	9.50139	17.5006	32.3955	11.8159
MSTRG.28131.1	5	207295476	207296188	+	28.7487	29.7488	38.751	64.6458	26.8516	25.1447	21.6041	18.9127	29.6531	27.8122	21.4849	20.409	28.6373	41.2483	20.6021	27.5057	7.47968	8.1108	8.19426	9.13206	17.1275	16.4201	17.3851	14.3155	32.4672	18.2106	15.6418	16.7638	14.7174	27.4413	35.8906	14.9098
MSTRG.2828.1	1	149603495	149606044	-	5.25585	10.443	2.04458	14.5378	3.578	0	0	1.02906	2.76592	3.11305	1.81009	1.44061	2.1679	6.31224	4.89154	2.87349	1.77589	2.11832	0.891714	1.2777	1.15687	1.17493	1.62161	0	3.14057	0.792686	0	2.14619	1.57532	3.44563	0	1.1453
MSTRG.2834.1	1	149981098	149985507	+	10.8079	13.2698	23.3417	62.6484	3.55198	4.65667	9.65752	3.06471	10.1987	8.24109	6.28922	12.1562	5.91837	16.7102	9.71193	7.13149	4.40745	3.82347	3.54091	5.91923	8.422	4.95712	8.58569	4.88371	10.912	6.68882	13.8255	8.52233	4.06605	4.7888	8.25484	3.9794
MSTRG.2883.1	1	153709688	153712332	-	1.96339	0.873848	2.13858	1.72798	0	0	0	0	0	0	0	0	0	1.32049	0	0	0	0	0	0.445482	0	0.307236	0	0	0	0.414565	0	0	0	0	0	0
MSTRG.29166.1	6	13871808	13880418	-	2.20407	1.47145	1.20037	7.37122	0	0	0	0	0	0	0	0.84578	0.636384	0.988239	0.574362	0.562339	0	0	0	0	0	0	0	0	0	0	0	0	0.739893	0	0	0
MSTRG.29297.1	6	17189395	17191084	-	0	0	0	0	1.88449	0.823527	0	0	0.693703	0.910893	0.794459	0.632295	1.42726	0	0.429386	0.840797	0.389726	0.338088	1.9569	0	0.67701	0.515683	0.948981	0	0.689208	0.69583	0.815011	0	0.276568	0	0	0
MSTRG.29547.1	6	34117228	34118965	-	44.8709	55.6002	104.136	124.306	34.9897	35.678	36.9965	39.1348	38.6403	28.1878	29.5017	33.2631	42.6947	40.0089	31.8899	37.7271	19.2963	24.5863	32.7006	35.8646	24.0928	30.3201	24.9615	18.7088	53.3193	35.5289	42.8752	38.4777	37.6573	28.0793	53.3895	34.2223
MSTRG.2963.1	1	160232894	160239695	-	0.384575	5.9907	0.523612	12.3539	0	0	0	1.05415	0	0	0	0	0.555195	1.29324	1.00217	0.490596	0	0	0	0	1.18508	0.300896	0.553721	1.0079	0	0	0	0	0.645498	0.705934	0	0
MSTRG.29800.1	6	56617452	56618830	+	0.297285	0.496173	0.607147	2.68181	0	0.371453	0	1.22233	0.156448	0	0.716683	0.285198	0	0.166618	0.193675	0.379243	0	0.152495	0.176532	0	0.305366	0.2326	1.0701	0.389564	0	0.313855	0.735223	0.339905	0	0	0.598611	0
MSTRG.29935.1	6	68072826	68074450	-	0.515021	0	0.701219	0	1.96341	0	0	0	0	0	0	0	0	0	1.3421	0.657005	1.82721	1.05674	3.05827	4.6742	0	0	0	0	0	0	0	0	0.432224	0.945384	0	0
MSTRG.30069.1	6	77443660	77443975	-	1.29733	1.44351	4.4159	0	4.9458	4.86298	5.04269	12.4464	10.9236	7.17184	9.38266	12.4458	8.42806	7.99817	7.60666	7.44744	17.6437	10.9804	10.7852	8.83068	8.66187	5.07523	13.0755	11.9002	8.13963	8.21784	19.2508	11.8665	11.9764	9.52564	1.30615	13.8524
MSTRG.30164.2	6	83592835	83593469	-	11.4641	4.5921	6.24352	24.8203	11.3632	3.43781	9.50628	10.0557	10.1355	5.07002	7.73842	6.15887	4.63407	8.73829	7.16988	13.4546	1.62691	2.8227	2.17842	3.64159	6.12338	7.17572	5.28203	9.61447	9.59032	3.87299	7.9386	6.29166	2.30906	2.52525	1.84672	5.59584
MSTRG.3053.5	1	165774651	165776905	-	0	0	0	0	0	1.20243	0	0	0	0	1.15998	1.84642	2.08393	0	0	0.613821	1.13807	1.2341	1.1429	0	0.494249	0	0	0	0	1.01598	0	0.550151	1.21144	0	0	0
MSTRG.3056.1	1	165816559	165818003	+	11.0646	6.62915	12.554	33.2712	8.65258	9.92564	6.61657	7.38783	9.10743	7.05768	10.2592	4.89908	12.0825	14.1517	10.1656	12.3053	5.536	4.80249	5.05407	5.1497	4.95412	8.10211	8.16978	9.29426	8.01007	10.4832	10.5246	7.9473	10.2382	9.63441	17.4237	10.6026
MSTRG.30588.1	6	100932411	100933477	-	44.7609	50.6594	45.7731	73.1241	25.999	25.4437	18.9168	15.7975	29.116	21.7709	15.2831	22.4841	29.1204	35.7461	34.5424	29.8983	21.1285	20.1028	16.6551	25.4989	23.4821	22.0951	26.0005	18.1251	34.1503	19.8758	23.7552	28.3346	20.7978	28.9162	34.8142	22.8567
MSTRG.30751.2	6	106632199	106632838	+	0.36473	1.21748	0	0	0.695228	1.8229	0	0	0	1.00814	2.63783	0.6998	0	0	1.42568	0.930562	3.01934	2.05801	2.59898	0.413775	1.12393	1.71221	1.57544	0.955887	0	3.08047	1.80404	1.25105	1.53047	0	0	3.33809
MSTRG.31011.1	6	118318442	118323359	-	10.1864	13.3226	7.78616	25.7154	21.1199	27.2417	13.8927	17.1449	17.1164	24.6981	16.3712	17.1442	17.2856	19.8316	15.3681	15.9583	2.95879	4.85851	1.91015	6.2849	14.1346	13.9823	16.7251	12.6457	16.0711	13.2068	17.2367	12.0554	9.29866	10.1693	10.7953	8.99566
MSTRG.31296.1	6	130390422	130391884	+	0	0	0	0	0	0	0	0	0	0	0	0	0	0	1.09909	0	4.98785	1.73079	5.00901	3.82784	0	0	0	0	0	0	0	0	0	0	0	0
MSTRG.31394.1	6	133992481	133995211	+	5.27841	15.6618	12.3772	9.93625	7.26657	7.3281	9.87858	4.01906	9.2593	4.86331	12.018	9.00229	11.4303	11.5047	5.73129	9.7263	3.46795	3.00845	3.48266	1.66339	6.32554	5.9654	7.17778	3.84269	10.4259	3.71508	7.25231	8.04684	5.66034	4.3063	4.7238	3.57845
MSTRG.31519.1	6	138374300	138374677	-	0	1.58385	0.969046	0	2.71332	7.11436	5.53295	7.80367	3.74551	5.90183	3.43162	10.9247	2.05499	3.19119	3.70942	2.72383	7.5753	6.2065	10.1432	5.65205	3.65538	6.68239	9.22291	5.59592	2.97699	6.7626	1.7602	4.88259	4.77848	1.30647	1.43313	4.3426
MSTRG.32001.1	6	153967953	153968173	-	25.0426	31.9923	42.9362	57.1406	19.4475	9.2712	24.0345	12.7119	13.6669	15.3821	13.4159	14.2367	17.407	25.9916	16.919	15.3816	9.87189	14.2731	12.1168	9.47001	13.338	16.6909	17.3608	14.5848	36.8555	8.8128	13.763	15.9071	14.0111	13.6204	31.7494	12.7331
MSTRG.32542.1	6	165441358	165441722	+	70.198	133.72	133.043	136.66	14.9864	2.80676	2.91048	1.53935	7.68395	4.65678	8.12307	8.62	28.3758	42.8057	27.0737	37.9695	50.4743	55.5975	32.0138	79.6374	0.576849	1.75756	0.808584	0	18.7918	1.77866	4.1666	10.2735	18.8521	135.042	135.696	24.8421
MSTRG.32841.1	7	4729033	4731490	-	754.718	999.9	935.424	1613.4	490.767	526.041	381.55	346.811	639.956	495.562	504.809	504.595	618.159	781.575	585.988	605.792	347.933	367.301	377.296	462.576	571.209	492.372	470.543	393.856	881.64	317.897	485.074	576.119	409.893	754.554	890.566	407.058
MSTRG.3298.1	1	178519005	178519266	+	28.165	40.0436	28.7607	57.4942	23.8606	25.4162	18.2461	17.1562	13.9985	4.325	13.2026	15.011	18.0714	30.6939	15.2907	16.9668	12.9532	11.2369	9.29152	22.1891	14.4653	15.3032	19.1499	8.20166	19.6345	8.25966	5.80462	8.9452	7.87902	22.9779	11.0275	10.7405
MSTRG.33143.3	7	17779986	17780851	+	0.236695	1.31683	2.90042	8.54093	1.35353	1.77448	0.613353	1.94641	1.49475	1.96273	0.570616	1.81657	0.341708	2.12255	1.85043	0.603898	0.839756	0.364245	0.562212	0	0.972517	1.11116	1.704	1.24067	0.49502	1.24944	1.17075	1.62377	0.59593	1.30345	0.476608	0.361048
MSTRG.33170.1	7	19186009	19186402	-	8.84424	5.20982	4.95837	9.15741	8.92503	9.1006	22.9182	15.6866	16.9746	20.1321	8.77937	18.9656	17.2744	8.74742	9.49009	16.5919	19.0728	20.8156	29.0395	17.116	13.8942	15.0608	12.7342	17.7252	11.9684	15.3789	12.8664	13.6812	10.4787	14.3247	12.5708	15.0779
MSTRG.33589.1	7	48976985	48980421	-	4.24093	0.688155	0.601477	1.39966	4.88398	5.07818	9.38694	15.9841	9.48519	8.79168	9.58487	7.79794	3.57143	1.8817	7.02231	3.83215	7.00062	5.93709	6.40074	2.80653	7.98638	9.33231	11.5763	10.1884	6.46726	9.32772	7.21074	8.18254	6.96999	0.648729	0.177906	5.9299
MSTRG.33760.1	7	73395727	73396286	+	33.894	45.7945	51.6417	61.4358	38.4565	28.2334	39.7327	26.5448	33.1257	13.3837	17.5094	18.5805	34.951	47.9432	34.6991	30.8844	13.3612	15.7304	7.66734	17.3948	17.4077	23.9935	33.6963	31.7249	38.8181	15.3357	17.9623	32.2943	20.9952	51.8472	32.4994	28.3124
MSTRG.33976.1	7	93232107	93232630	-	115.332	145.699	144.685	188.379	120.959	124.597	97.8802	70.4056	128.809	121.111	110.486	92.7656	125.784	163.715	133.867	125.283	55.3909	55.5437	62.2053	70.2766	80.7022	77.2333	85.5669	68.636	132.714	65.3995	72.2416	114.015	57.4826	172.878	251.499	86.8094
MSTRG.34337.1	7	120039216	120040004	-	8.57323	2.31254	2.47604	6.74503	9.40893	7.79063	14.8106	13.5303	13.3984	12.2076	9.39455	11.4647	7.87616	6.69786	11.1706	8.94825	13.2112	9.46176	9.87327	6.77877	8.53942	11.7895	13.0921	12.9366	7.60662	16.1822	7.06756	5.64375	10.2474	3.3382	1.56936	11.4922
MSTRG.3470.1	1	185051716	185053505	+	0.572565	0.127416	0	0	2.18278	0.286164	2.67065	4.08058	1.80789	1.26609	2.76063	2.19714	0.991906	0.385082	0.447617	1.46083	2.30221	4.17058	2.71998	1.1692	2.11726	2.15031	2.63806	2.40093	1.91592	2.6597	1.69923	2.35673	1.53766	0.420405	0	1.92142
MSTRG.34795.6	7	139243936	139245652	+	0.324333	0	0	0	1.85467	0	0.840448	0.889026	0.341363	1.79296	0.781888	1.24458	0.468226	1.09066	2.95814	0	0.38356	1.16459	0.770373	2.57562	0.666297	0.507523	0.466983	0.850013	0.678303	1.36964	2.40634	0	1.36096	0	0	0.494727
MSTRG.35289.1	7	156515980	156516827	+	3.46886	11.5792	3.86426	15.4035	9.61767	7.09247	8.98892	6.05085	11.9488	6.10158	12.924	6.05058	10.0157	12.0185	9.03957	10.8618	0.372938	0.970574	3.37068	2.86205	6.47846	5.42816	5.90266	4.13237	9.23326	3.99513	3.89951	2.52392	3.4405	10.9985	10.7948	5.77232
MSTRG.35513.1	7	162434371	162435540	+	4.79882	1.52558	7.00046	0.301674	11.7607	3.42631	7.10586	2.81872	5.77235	5.6847	4.13172	10.5227	2.96908	2.68956	4.91281	5.68452	8.51271	9.8464	11.3984	6.99957	10.2106	6.70474	5.92241	8.98342	4.30121	10.8563	5.08632	3.52722	4.31501	3.14601	1.38041	3.65999
MSTRG.35516.4	7	162469134	162469600	-	0	1.92468	8.24302	41.8652	0	0	0	0	0	0	0	1.65944	1.2486	0.969475	1.12691	0	0	1.33096	0	0	0.888397	0.676698	1.24529	0	0	0	0	1.97776	0.725845	0	0	0
MSTRG.35647.1	7	165823309	165823571	+	75.6003	70.2434	63.6696	119.01	38.6261	40.9008	24.2356	23.5	31.1718	51.7027	43.2149	25.4216	32.6298	55.9126	39.6047	44.7413	26.7296	17.1911	20.3636	30.0624	24.0171	25.6116	24.688	44.9376	39.1197	22.2163	19.2752	31.1892	15.044	40.0584	25.1098	23.777
MSTRG.36790.1	8	28986495	28987789	+	0	0	0	0	0	0	0	0	0	0	0	0	0	0	0	0	0.644706	0.559285	1.94232	1.23692	0	0	0	0	0	0	0	0	0	0	0	0
MSTRG.37010.1	8	49256255	49258752	-	4.62854	1.83931	0.900275	0	1.26038	4.9571	10.2806	5.4374	4.87158	8.22448	7.17319	5.07468	3.81831	4.07649	6.46157	3.37404	3.90983	5.59645	5.49698	3.75067	7.47113	5.17346	5.23623	5.19879	4.14859	6.98075	4.90584	4.53608	3.32952	1.21375	1.99714	5.54732
MSTRG.37068.1	8	56089422	56091094	-	3.48158	0.484234	1.18507	20.4914	0	0	0	0	0	0	0	0	0	0	0.567045	0	14.9254	21.2077	29.4606	14.8116	0	0.340504	0	0	0	0	0	0	0	0	0	0.663837
MSTRG.37100.1	8	59008879	59012078	-	5.95578	3.31343	8.10901	0.436806	0.946049	1.24028	0	0	0	1.37185	0	0	4.29906	3.338	0.646678	2.53257	7.63033	13.7478	11.1993	9.00887	1.01961	0	0.714608	1.30075	3.11395	0.523979	1.22745	1.7024	3.74873	2.73314	1.99875	2.27119
MSTRG.37142.3	8	62172488	62176262	+	1.38279	1.5386	0	0	1.39542	1.42287	1.47545	3.12147	2.73958	2.02348	1.76483	3.7456	1.64399	0.820592	1.37778	2.80166	3.3668	5.00693	6.37575	3.32202	1.92169	1.46376	1.87386	1.49225	1.02068	3.0056	1.81049	1.95304	2.59403	0.746553	0.163787	2.72964
MSTRG.37202.1	8	65920866	65922003	-	10.8073	10.6221	9.31919	33.3694	9.27011	7.652	8.86828	3.94984	9.2894	4.97869	5.64498	3.45595	7.28095	17.5656	8.44887	5.97424	3.19521	2.77185	1.49742	1.63474	7.4007	6.34181	7.78031	11.3295	13.1846	2.66225	7.1274	3.50105	4.6861	16.5318	25.7511	4.94553
MSTRG.37380.2	8	76606778	76687436	+	0.39118	0	2.66303	0	1.49129	0.977546	3.04101	3.21678	1.64688	3.24375	2.82912	3.75274	3.95311	2.19242	3.56784	5.48925	3.70091	2.80923	3.25203	2.21891	1.60725	3.3667	1.12646	1.02521	0.818105	2.4779	1.93487	0.44726	4.59609	3.59029	0.787676	1.79008
MSTRG.37380.4	8	76685887	76687262	+	11.4092	6.6701	7.37206	6.12683	11.7953	14.0139	15.0329	17.492	18.3177	12.8281	19.1135	15.9541	18.9835	10.1877	20.6608	17.0214	23.3262	24.6993	26.6404	16.0146	17.281	21.6358	21.1605	24.3264	14.1548	23.2735	20.5644	20.1199	24.9923	11.7138	6.61945	20.9428
MSTRG.37554.3	8	88180747	88181319	+	1.43091	1.19411	0.48706	0	3.40941	6.25766	8.34288	10.7862	4.14164	2.96636	5.17438	2.0591	1.03288	1.60395	3.26273	4.56349	2.96137	1.6515	3.82363	2.43499	5.14433	6.71738	7.726	5.62522	0.748145	4.90967	2.65412	2.45408	1.50109	0.656654	0	2.72834
MSTRG.37717.2	8	99101524	99104117	-	5.65916	3.24101	4.30582	0.3296	6.97994	6.86306	7.11668	10.0374	10.6863	11.7318	10.8341	8.94198	5.28641	5.31735	8.78332	6.90081	6.49575	9.90408	13.7385	8.11959	8.37755	10.0928	9.34648	11.3418	9.74685	9.75264	10.291	11.2282	9.42891	3.05532	2.84881	9.64788
MSTRG.38650.1	8	141529147	141529490	+	11.6654	17.6155	10.2104	16.5001	3.17657	4.1645	0	9.136	2.631	2.30315	2.00875	0	9.62337	11.2081	8.68547	6.37775	3.94162	3.41937	2.96875	5.67174	0.855894	0.651941	2.39946	4.36755	3.48526	2.63906	8.24287	2.8581	4.19574	9.17714	31.8785	5.08402
MSTRG.38799.1	8	146874451	146875161	-	0	0	0	0	0	0	0	1.20056	0	0	0	0.840358	0	0	0	0	1.55391	2.02203	1.04033	0	0	0.342687	0	0	0	0.9248	0	0	0.73515	0	0	0
MSTRG.38951.1	8	152433851	152436987	-	0	3.77266	1.25903	4.47612	0.587546	0.770277	0.798742	0	0.648847	0.851993	1.48618	0.59141	0.889981	0	0.803242	0	0	0.158114	0	0	0.633233	0	0.887619	0	0.644642	0.325418	0	0.352427	1.03474	0.565809	0	0
MSTRG.39592.1	8	167081162	167081555	-	1.31819	3.66679	0.89738	0.870101	5.02531	9.88233	5.12376	16.2597	11.7929	5.46536	6.35567	7.58754	0.951507	1.47759	4.29386	6.72637	7.79452	8.45221	10.9586	14.9544	5.41608	11.345	7.59185	8.63679	1.37842	16.0041	11.4101	8.28941	4.42509	1.20985	0	5.02681
MSTRG.39776.4	8	170772536	170775985	-	0.104527	0.23261	0	0	1.39471	0	0.541727	1.14608	0.330048	0	1.25995	0.401109	0.452706	0.585838	0.953364	1.46679	0.741692	1.60855	1.36554	0.355749	0.85895	0.817835	1.35451	0.547892	0.437213	0.772474	1.03404	0.836588	0.964955	0.191873	0.210475	0.637771
MSTRG.4027.1	1	208613363	208614087	+	47.5312	58.3959	48.5365	101.53	50.9632	49.4912	51.3201	46.1434	69.8294	46.5303	50.1315	28.4991	34.3094	31.0794	56.7702	50.529	35.1318	36.5723	39.985	23.5912	39.6688	37.189	27.0895	36.3329	45.561	28.2265	41.6325	47.5522	20.776	30.9008	11.9635	16.6152
MSTRG.41054.1	9	52422641	52423147	+	5.55497	9.27132	0	0	0	0	1.43947	0	0.584666	1.53543	2.67834	1.06582	3.20779	0.622671	0.723789	0.708639	21.6789	18.5216	29.6875	13.2341	0	0.434627	0.799819	1.45585	1.16175	1.75938	0	0	4.19574	0	0	1.69467
MSTRG.41291.1	9	73732964	73733823	+	13.8241	12.1993	15.9014	25.9064	3.63459	5.36059	13.5879	3.26665	11.5397	9.88213	6.89516	10.0608	7.91411	17.0988	12.4222	10.3379	3.9462	3.30108	2.26454	3.78556	5.14134	4.84862	1.37271	3.74797	9.471	7.04568	12.9681	8.1755	3.80056	22.3133	9.59866	1.0907
MSTRG.42223.1	9	125510258	125511276	-	4.6586	1.72784	1.05714	0	20.7199	7.76112	12.0719	19.1545	10.6236	8.58447	20.5897	4.46918	11.209	3.4813	10.1166	10.8953	9.18218	6.77073	7.37691	2.64252	10.368	10.3273	22.3586	8.13952	9.74289	18.8533	9.60107	5.32646	6.51611	0	0	8.29042
MSTRG.42398.1	9	132184675	132186485	+	13.6257	11.206	4.83963	30.762	0	0	1.53515	0	6.23531	0	11.4255	0	13.6841	15.2734	12.3504	5.29022	2.80242	0.607777	0	1.34417	0	0	0	0	4.95592	7.50531	4.3954	2.03206	2.9831	3.26239	8.35028	6.32564
MSTRG.42835.1	9	146486758	146487222	-	8.37546	8.82869	21.0064	34.9163	4.20127	5.50789	2.28457	2.41662	2.3198	1.21844	7.43887	8.4578	7.63661	13.3412	5.74362	7.87275	4.6918	3.16567	3.66466	7.00124	7.24473	6.20816	2.53878	5.77644	11.0629	5.5846	3.27056	13.1042	9.24867	27.5117	19.5276	4.70682
MSTRG.43115.2	9	152537498	152537747	+	35.2563	62.9485	41.3046	220.811	42.1975	47.1255	21.2465	31.4644	24.1631	18.1304	29.6492	17.3047	42.6123	66.1725	33.1177	39.7461	11.6357	15.141	9.73752	22.324	26.1082	20.5283	20.0691	21.4883	41.154	13.8498	18.2497	12.1869	13.0739	66.2223	52.831	16.2587
MSTRG.43497.1	scaffold_113	1	459	+	10.2712	13.4161	4.86423	14.1491	1.70248	2.23196	1.15722	3.67232	1.41008	2.46874	4.30635	1.71367	1.93411	5.00579	14.5467	2.84845	4.75313	2.7489	1.5911	1.01325	2.29357	3.49406	2.57197	3.51117	7.47167	1.4144	4.41775	2.55299	1.12435	1.63949	4.4961	5.44954
MSTRG.43642.1	scaffold_273	1	345	+	64.3733	34.8709	38.0571	11.1819	98.4868	93.1335	120.719	106.801	64.1876	51.5068	81.6782	71.5068	56.249	52.2195	83.8758	60.5096	130.22	145.118	138.82	100.896	96.5746	84.8277	80.4909	119.873	26.5715	87.6343	46.0851	75.5389	78.9041	66.8566	61.3997	73.6448
MSTRG.43796.1	scaffold_44	1373	2656	+	139.411	173.055	187.441	200.243	162.349	145.886	107.249	129.569	129.995	115.603	113.429	105.74	144.657	163.351	118.922	139.497	79.0858	76.764	76.8343	90.9407	102.702	106.861	125.455	101.619	164.915	103.717	120.135	115.563	121.204	172.337	196.941	125.931
MSTRG.4577.1	1	231657975	231658616	+	14.3676	13.4997	18.2579	23.4634	7.91174	7.18085	6.61886	6.12625	10.7535	10.5902	10.0062	11.0268	9.21865	15.0314	8.7362	9.36794	5.66378	2.29289	2.65431	2.89771	4.26347	5.4958	0.459709	4.18387	12.687	2.69661	9.47545	12.0468	2.14362	17.5824	16.0725	2.92213
MSTRG.469.2	1	13157515	13158244	+	1.07883	0	0.734435	0	6.16923	0	5.59119	10.3501	2.83871	2.98197	1.3004	6.2098	0.778733	3.02323	4.91986	3.44063	1.91376	1.10679	3.20313	2.4478	1.66224	4.6425	4.66	5.65483	3.38437	2.27793	2.66809	1.85024	3.16888	0	0	0
MSTRG.4876.1	1	246244190	246244935	-	15.8633	15.228	23.7159	48.5906	26.6803	32.6462	18.5383	22.1676	23.2438	24.073	17.2466	22.6782	22.0031	20.5708	14.59	24.9981	2.94276	4.94615	4.06346	7.0574	17.5725	13.1417	11.1963	14.6734	18.8648	7.88115	6.92326	9.60218	9.13639	13.1321	15.6579	9.48915
MSTRG.6892.1	10	12415113	12416700	+	1.42346	2.53416	12.4038	15.9104	0	0	0	0	0	0	0	0	0	0	0	0	25.251	17.2322	19.9484	19.7014	0	0	0	0	0	0	0	0	0.238924	1.04517	0	0
MSTRG.7059.1	10	23636147	23638012	-	0.709267	1.97296	2.89708	2.80901	0	0	0.918968	0	0	0	0	0	0	0.397518	0.462073	0.904802	4.61333	5.27547	3.79056	4.02321	0	0.554939	0	0	0	0	0.877053	0.405474	0	1.30195	0.714087	0
MSTRG.7135.1	10	29993398	29995002	-	2.90064	7.53076	6.5822	32.7615	0	0	0	0	0	2.67252	0	3.71026	2.79169	1.0838	0	6.16717	1.14344	0.991939	2.29658	1.09689	0.99316	1.51299	0	0	0	0	0	1.10549	0.81144	3.54965	0	0
MSTRG.7238.2	10	40292967	40294134	+	0	0	0	0	0.404889	0	0.550428	0	0.223566	0	1.02415	0	0.613303	0.714297	0.830295	1.08389	1.25601	0.980632	0.252267	0.722926	0.218187	0.498583	0.305838	0	0.444235	0.224252	1.05065	0	0.534793	0	0.855424	0
MSTRG.7359.1	10	57853894	57856461	+	26.9	30.5296	39.5554	47.3493	14.3571	14.7889	9.06184	5.89884	13.8731	11.1531	17.5094	8.77413	24.0774	23.5193	24.1842	12.6969	12.0887	14.2126	14.0568	14.0379	15.1972	15.1538	11.2321	11.985	29.2542	6.53185	17.9623	16.9161	13.9968	19.7513	24.3745	11.4891
MSTRG.7405.1	10	61514731	61515511	+	15.7901	13.0142	17.5175	22.6466	11.7048	11.6915	8.33495	11.2213	14.7726	8.08239	9.86897	15.7091	19.8405	18.355	17.5258	18.278	4.49547	8.24965	7.98726	6.63456	11.7139	10.5241	13.4726	13.0279	16.5115	12.657	15.1864	11.0328	11.043	15.029	27.0844	11.1508
MSTRG.7683.1	10	79773380	79777149	-	16.3257	17.156	12.3489	16.4968	7.49164	7.55507	4.70056	5.80096	3.81844	2.50697	2.91536	2.32028	8.29271	9.82774	10.2419	6.1708	0.715073	0.620327	1.43621	2.05789	11.1796	8.75216	10.0119	5.5464	6.32282	2.87261	3.73847	3.80237	0.507449	1.66488	0	1.38348
MSTRG.7752.1	10	83698992	83699574	-	31.2917	55.9428	34.9455	52.9135	34.8496	33.3875	22.7772	26.0212	32.5648	29.1548	33.0566	18.214	30.4548	39.0168	28.8609	31.3965	17.0477	15.1496	12.5268	15.5559	31.7811	24.483	32.3988	17.5077	40.4422	19.673	25.2164	17.6879	22.1302	29.0426	22.6548	18.7708
MSTRG.8238.1	10	112706411	112707923	-	0.840075	1.86946	2.28758	0	1.6013	6.29796	0	4.60544	2.65256	4.64406	6.07565	3.22367	2.42556	2.82499	5.47291	2.14334	4.96741	10.3422	10.9747	8.57734	6.90328	3.28642	4.83825	6.60502	1.75691	1.7738	4.15522	8.64458	5.64017	0	3.38313	5.12569
MSTRG.8399.14	10	119765739	119778712	-	1.09908	2.44584	1.49644	10.5194	1.0475	2.05992	0.712015	2.25951	0.578396	0	0.662404	0.527195	1.98337	4.92795	3.93815	0	0.649892	0.422837	0	0.311718	1.41119	1.93485	1.9781	2.16036	2.29859	1.16034	0.67954	1.25664	1.38358	1.00875	1.65982	1.25738
MSTRG.8451.1	10	121607819	121610469	+	20.6489	26.618	27.7714	32.2461	23.0399	18.2491	13.0507	13.805	18.5527	24.3613	13.3555	13.0452	19.2674	35.5657	20.0145	17.6681	7.44501	7.36277	7.17753	6.57058	12.1571	12.4125	17.4034	12.5393	18.9591	10.3682	16.1921	13.2442	11.412	21.263	28.395	13.0598
MSTRG.8949.1	10	138630266	138631758	+	5.20816	1.44875	3.54555	3.27407	2.12732	2.78893	2.892	4.07887	2.34927	3.0848	4.48415	3.56885	3.49087	2.08499	6.3013	5.22026	9.89876	11.3542	13.0334	6.33053	1.14637	2.32853	1.87471	2.43742	3.50108	4.32021	4.14014	3.19008	3.90257	1.36575	2.99631	4.53964
MSTRG.9037.1	10	141135397	141136619	-	165.184	259.821	218.77	381.948	144.551	133.218	116.739	131.719	198.356	134.899	200.919	105.165	117.067	141.394	155.551	177.199	95.8983	85.8881	84.7128	116.697	113.373	82.2448	70.2698	84.6153	172.731	69.7563	72.4195	147.658	63.643	101.991	120.95	64.1369
MSTRG.9162.3	10	143564066	143570118	+	0.311044	2.07655	0	2.05312	0.592895	0	0	0	0	0	0	0	0	0.697316	1.21583	0	0	0	0	0	0.638999	0.243365	0	0	0	0	0	0.355636	0	0	0	0
MSTRG.946.1	1	30689553	30691990	-	0.881627	1.96193	2.40073	6.98327	0	0	0	1.20831	0.46396	0	1.0627	0	0	0	0	0	0	0.452239	0.523522	0	0	0.344898	1.26939	0	0	0	0	0	0	0	0.887618	0
MSTRG.9538.4	2	2054574	2055966	+	4.01044	4.95814	4.24695	26.0797	0.849387	4.45421	5.77352	3.66433	3.75203	1.23169	1.07425	2.56492	1.9299	1.49847	4.64484	2.27381	0	1.82862	2.11685	2.52762	3.20402	1.74323	3.84956	3.50353	3.72771	2.82265	3.30611	2.03795	1.1219	4.08981	6.28086	0.679712
MSTRG.9689.1	2	4489990	4502283	+	49.1444	48.1387	57.7615	110.163	32.0261	41.9864	27.2112	21.8759	41.9989	26.7033	39.4918	34.6544	28.5004	28.2499	36.1212	27.8635	21.3599	14.005	22.4482	30.9737	22.8671	15.1175	21.7721	15.4117	34.2598	19.5118	23.8925	20.6509	18.3306	16.1916	13.5325	23.7063
