# Supplementary material for: Spatio-Temporal Transcriptional Dynamics of Maize Long Non-Coding RNAs Responsive to Drought Stress
Source: Genes (Basel). 2019 Feb 13;10(2):138. doi: 10.3390/genes10020138 (PMC6410058; doi:10.3390/genes10020138)
Supplement: Supplementary file 1 [file genes-10-00138-s001.zip › Supplementary files/Table S3.xlsx]

## Sheet: Table S3
Table S3. The 124 lncRNA-mRNA pairs that function in cis-acting ways
LncRNA	LncRNA sequences	Protein-coding transcript	Spearman's ρ	P-value
MSTRG.577.1	CCCGCTCTCCCTTTCCATGCTTCCCCACCACCACCTGGGTCGCCGAAACGCTGCAGCCGCGAAGAGATAGGGAGAAGAAGAAAAAAAACTCGCTTGCTGTTCCCGTGTCTGCTCCGTTGAGGCCTGCGTTGTTAATTCGTGCGGCGCTTCTCGTCCGGCGGCGGAGAGAGCGTGCTCTTGCTCTGTTGGTGTGCCGCTTACTTGCTCCAGGAATTGGCCTTCGCTGCATATGTTTCTCATTTCCTGAATTCTAAGCCAAGAAACCCC	GRMZM2G148855_T01	0.840164	3.51e-26
MSTRG.1655.1	AGCGAGCATGCTTTCTATTTTGATTGAGCTTGCAGTAGAAATCAAATATCAACAACCTTCTCTAATGTCTTGAGAGGTCAAAGTTATCGTGGAAGACCAAACGATCGCGGCGATGGCGTGAAGACATCATATGATATGCTCTGACGATGCCTCGGTATACGAGGTTGTCTAGTCGTGGCGTCATCAAGACATCTGGGCACTGGAGATGGATTTGTGGTCAACAGGACATTAGGACAGTGCAAAATAGTGACAAAAAGTATGATTTTCACGATGGATTTAGTACCAATGTTGATTTAGGGAGTCCCAACAAGGTTGGTAAATGTAAAGATGAAATTGGGTTTTGTAGAGAGTTTGTAAATTTAGTGAACTGGTTTACATAACTGTTGGAGAAGAGTTTTT…	GRMZM2G082034_T01	0.849071	3.1e-27
MSTRG.1727.1	GCGAATGATGTTATGTTTCCTTGGCTCCCCCAAGACATGCGTTCATCAAGGCATTTTTTTTGTGGGTGCTGTCTTCAAGTGCTGAAATGCCTTCCAGCAGAAGATTTTGGAGATGAGACAATTTTAATGTTATTGCTGGCTTGTAATCGGCTCTTACTCTAGCATTTTTTGCAGTTGTGGTGGAGCTTATCAAAGTGCTGTGGCTCCTATAGGTCAGTGTAGATTTTTTTTTTGGTGAAGAGTCAAAATAGTTGTCAGCTTGTACCATTCAGTTCGAG	AC226368.2_FGT006	0.840273	3.41e-26
MSTRG.1746.1	CCATGAACGCCGTCGATCCCCTACTGCAGTTCCTCCACGTGGTCTGGTCGTCGACCGCGCGCGTCACCTGCTCGTGGTTATGGGAAACCAGCGAGCCTCTCCTCACGGCGTAGTTTCCTTGCATCATCGTTCAGCCCGAGATTTAGATGAGAAGAAAGCTTTAGCGAGGCGCTTGCCAAGTGCTTGGTGAATCACCTCAACCGGATGTGGTTGTCGATCTTGCGGAGTCGAGTCGAGTTTAGTCGTGGTACGCTAGCTGATTATGCGAGCTGAAGGACATGGATCAGAGCAAACCGGTATTGGTGGATTAATCTTGTGGATGCATCAAGCCAGCACCAGAATGGAAGATGCTCACCAAGTGGTCGTCAATTAACAACACTAACGTAGTGTTTATCCCAG…	AC197387.3_FGT004	0.92163	1.36e-39
MSTRG.1930.3	GTCGAGGAGGCGGACGGCAACAAGCCCACACATCCAACACCCTACCAGGTCTTTGATGCTGCTGCTTCACCAAACAATGAAATGCTCTTGATGCATGATTCAGGAGCTAGGAGGATATCTATTGTCGTCGAGTTACATGAAGTTGACTTTCCTCTGCTGCTGTTGTGCTCAGTGTGGATGACATTGTGCTGCCTCAGGTACAACTTTCCTTTTCCGTGCTTAAGTAAAAAAATGTTGTTCCATTCGATACACAGTCGGATTATTTGATTTAAAGCCTTGCTGAAGTTGACATTCTGATATATCGTGACTCTGGTAAAAAATATTTTCAAGTTCGGAAAGTAGGATACTTCATTTAATATGTCTATCACACATGTTCACGGAGATAATTCTACACATGGT…	GRMZM5G837210_T01	0.804439	1.59e-22
MSTRG.2654.1	CCAAGTGTTTGAACTAGGGTAGAAAGAACTCTAGATGCAGGTAACTCTACTTAACATGACAATAAAACTGGATTTTTAACGATCCATTATTTGTAAGCATTTCTGCAAAATGAGTCTTTGATTCTTGTTGAACCATACCTTGAATCCTTTTGAAACCAGCATACACTTGAGAGTCTTTTCTTTAGTCGGGTAAGTCTTGCTGAGTACTTGCGTACTTAGGGTTTTACCCATTGTTGCTGCAGGTTACGAGTCATTTTGATTGTGAATGGTGTTAAGCGCCGGTGGGCACGACCTTCTTATAAGTCTAAGTACTTCTTCTATACTTCTTATTGAGGATGGTCACTTGAGCTAGCATATATTTTAAACATATAAATGTTTATACATTCAAAACATAGTGCA…	GRMZM5G883813_T01	0.82068	4.37e-24
MSTRG.3926.1	GTTTTATCCGCAGCCACAAGTTTTGCTCTGCGTCTCCCAAGTTCCCGATCTCGGCCGCGCGAGTCAGTGCACCCCGTGCGTGATCAACAGGTCCTTCCTGCTGCCGCGGCCGCCTCCCACTTCGACTGCTCCCGCACCTTTCGTTCACGCAAGCGCAACCTGCTTCTCCCGCTGGCTGTCTCGGACACCCCCTCCCTCCTGCCACGCATCCTCCCCGCCCACGAGTCTCCCCCGCAACCGGATAATAAGGAAGAGGAAGAGAAACCGTGCGGTGCGGCGAAAGGAACAGTGAAAAAGGAAGAATCTCTCTGATCGAGGTTCCTGTCCGGCTTGCAGAATCTTGGCGGACAGCCATATATGGATGTACTGCTAGGTTCCGGGAGGTTCTTGGCGCGACGG…	GRMZM2G023059_T01	0.856533	0
MSTRG.4025.5	TTCAAATTCTGTTACACTGGGTGGGAAACGACAATGATTTGATGGAGATACGATGAATCACTGAGAACAAGCAAGCAGTCCGTCAATTGAAGTAGCACCGCAAACCAATACAATAGGGGGTCTAGCAATTTGATGCTACGTTCCTGCTCCAACATGTAAAACAACATTACTTTTGAATACAGTAGCATTTATCATGAAAGAAAAACCCTTTAAAAGGTTCTAGTTTAATATAGAACATTGTTGCTATA	GRMZM2G028726_T04	0.853309	9.25e-28
MSTRG.4522.1	TCCCGTGCAAGACCATGTACATAATTAGGCCGTAGCATGCATATATCGAGCACCAAGATAAGATAGATATATCAATTTACGTTCACGTAGGTCCATGCCCCTGTATGCATCAATGCATCATGCATTCATGTGTGCACCAGGAGCACCGTGCATCAGTGGAACGACGAAGAAAGAACCATATATGTCCCCCTGCATATATGTTTAATAATGTAGATTATTACTAGCTTATATGATCGATTAAGAGATCCCTGCATGTGTGAG	GRMZM2G108949_T01	0.869451	6.35e-30
MSTRG.4654.1	CTTGGTAGTTTCCACCGCCTGTCCAGGGTTGAGCCCTGGGATTTGACGGCGGACTTGAAAAGCCACCTACAGACGCTTTACGCCCAATCATTCCGGATAACGCTTGCATCCTCTGTCTTACCGCGGCTGCTGGCACAGAGTTAGCCGATGCTTATTCCTCAGATACCGTCATTGTTTCTTCTCCGAGAAAAGAAGTTGACGACCCGTAGGCCTTCCACCTCCACGCGGCATTGCTCCGTCAGGCTTTCGCCCATTGCGGAAAATTCCCCACTGCTGCCTCCCGTAGGAGTCTGGGCCGTGTCTCAGTCCCAGTGTGGCTGATCATCCTCTCGGACCAGCTACTGATCATCGCCTTGGTAAGCTATTGCCTCACCAACTAGCTAATCAGACGCGAGCCCC…	GRMZM2G450762_T01	0.829097	5.86e-25
MSTRG.5399.1	TGCATTTGGTTTGGTCTTCCTTTATTTTCTTCCATGGAGAAGAAAGGAATATTTTGCAGCCTTTCGCTACAGCAACTCTGAATCATTTCGTCGAGAAAGCAGGAAGCATCAGTCCGTCGAGAGTGCAGTGGTGGTGGGAAGGAGATCAATGTCAATCTTCTCCAAGCCTCCGGGCAGTTGGAGGCTGCGTGCTACAGCGGCGTCGAGTTCTAGACCGTGCCGACGTTGATCTGGGCGATGCTTAATGTACCGGCCGGGTGAGGCGATATGGTGAGGGGTGACCGCGCTGGGGTACGACTACGGACTACGGGGAGGCGGAGCTCCCCACCGCCGGCGGGTGCGCCTTCTCGCCATGAAATGCACTGGGAACAGCTCGCTTGGGACGCGATTAGCTCCCCG…	AC233950.1_FGT002	0.864338	3.29e-29
MSTRG.5515.1	TCCTAAGAACCCTAGAACTCCTAATCCACATCGGTTTTATGAGATCACAGAAAGGTCCCGATTAATGTGATTGAGCTCATTTTTTTATTATTGTTCATCACCAAGATCAGAGAGATAATAGAACAGAAAGAAGTCGATGCTCTCGGGTTAGGGTTTTCAACCCTGAGATTTAGGTTTGGTCACTGTAAGAGACACAGTGTGTCTCGGCCTCAAACCAGAGAGAGGTCACATAACTGTCTAGGGTTAGGATTTATGACCTAACCCTAATCGGTACACCTGTAAACAGGGACTCGTGATTTTTTTTAATTCACGGTCAAGAACAGATCAGGAAAAAGTCGTACAGAACGAAGCTAGGGTTAGAACCCTAATTTTTTTCAAAAACCGCGTGAATCAAAAGTG…	GRMZM2G107540_T01	0.812418	2.84e-23
MSTRG.5520.1	CTCAAATGGTCCCTCGGACCGAGTGAGCTTCTCTTCTCAAATCAACCGGGAACAAAACTTCCCCGCAAGGACCACCACACAATTGGTGTCTCTTGCCTCGGTTACAATCGAGTTTTGATCACAAGAACAATTGAGAAAGAAAGAAGCAATCCAAGCGCAAGAACTCAAAAGAACACGACAAATCTCTCTCACTAGTCACTAAAGCCTTGAGTGGAATTGGGAGAGGATTTGATCACTTGGTGTGTCTTGTATTGAATGCCTAGCTCTTGTAAGTAGTTGGAAGGTCGAAAACTTGGATGACTTTAATGTGGGGTGGTTGGGGGTATTTATAGCCCCAACCACCACAAAGTGGC	GRMZM2G369607_T01	0.923163	5.67e-40
MSTRG.6664.1	CAAATGTTAACCCCGCCGGTACAGAAGAATAGAGAGTACTGTCCGGTTTGTTCACAGAATAAGAGCAGATCCCTGCACGCCAAATCAAGCAGCGGTGAGAACCCTGCGAGCAACCTGAACATGAGGCAGATCTCTTGCAAGCAATCTGAGAAGCCTCTGTATCCAGCAGAGTACTGTCCGATATAAAGAGAAAAATGACCCAAGAGCAATGCTAATGCTAAAACTACTTGGCCTCATGCCTCTGTACCCAGCAGAATAAAAGTACTTGGCCTCATGCCTCTGTAAAAGGAGAAAGAATGAACCTGACAATGTACAATATCCTTTCAAATTATCATTTCAAAGGAGAAAGAATGACCCCATAGAAAACAATGGCTTACAGTCTTGAAACAATGGCAGCAT…	GRMZM2G129804_T01	0.801326	3.05e-22
MSTRG.6838.1	CTGCACTCCTCCGGTCCTGCCTGGCTGCCTCTTCCCGGGCATCCCGGCCGCAGGGTAAAACCGTCCTTGTCTCACCAACGTCGCAGCGCCGTGGCCCTCTGAGCCCTCTCTCGTCTTCTTCCCACCCCCACCGGTGACCCACGCGTTCCTCAGATCAGATCGGCAAGGCCAATCCGAAATCTCGAGCTTTCGCGGCCGGCGACCACAGCAAAGAGGAGGCCACAGCACGACAGCGCCCCAGGGTTCCTACTCTCGTCGCAGCGGCAGCAGTGAGGGGAAGATGTCGTCGGTGTTCAGCGGCGATGAGACCGCCCCCTTCTTCGGCTTCCTTGGCGCCGCCGCCGCTCTCGTTTTCTCATGCATGGGGGCG	GRMZM2G028432_T01	0.867688	0
MSTRG.7030.1	GCGTTCTCCGCCGCCGGACGCCACCTCCCCTTTGATTTAGCGTCTACAGTACAACTACCGGTGACAGTTAAGACTGTCCGCACAGTGATGTCTGTCCCGCCAGCCTGTCGTCAGTCCCCGCAGCTTCGACCGCCGTCGGACTTCGTCCGGAGTGGATCCAGCGCCGGCGAACTGTGGCAAACGGTGTATCCGGCGGCGCTGGACTGACATGAAGAGGCTGCTCGGTTGGCGCATGGTGTGCTGCACGACCCCGCCAATGGAATCTCCGAGCTCGGTTTCCATGGATTTACACCTAAATCACAAAAAAACCACTTTTCCTTTGCTCTGTTTGTGGATCTAAACTTACTTTTTTAATTTAAGGAGGTTTTATCTACACATGTTCGAGTTATATGTACTAAT…	GRMZM2G109582_T01	0.859537	1.46e-28
MSTRG.8842.1	ATCGGCGCAACGGCACCCGGCCGGGGGCGAAGGGACCACTCGCTTTGATCCTTGGCCCGTGCAGGGTATGAAGAGTGTGTTTTAGCGTTGATTGTACACCTGTTTGTTCTTTGTAAAGCCGGTGCATGATCTGGGAATTTGTTTCCCATGTGAGGTTTCAAAACGATCTCTGCTCTACCACAACTCCACAAGCCAAGTTTGCAAGTGGGCGTCGTCAAGAACTCAAGATC	AC233979.1_FGT007	0.883404	4.86e-32
MSTRG.8842.1	ATCGGCGCAACGGCACCCGGCCGGGGGCGAAGGGACCACTCGCTTTGATCCTTGGCCCGTGCAGGGTATGAAGAGTGTGTTTTAGCGTTGATTGTACACCTGTTTGTTCTTTGTAAAGCCGGTGCATGATCTGGGAATTTGTTTCCCATGTGAGGTTTCAAAACGATCTCTGCTCTACCACAACTCCACAAGCCAAGTTTGCAAGTGGGCGTCGTCAAGAACTCAAGATC	AC233979.1_FGT008	0.840126	3.54e-26
MSTRG.8949.1	CTCGCCCACCTCCTGCCGACGTGTGTTCCCGGATCCGAATCCTTCATCAAATTTAGTTGTGAACGCGGGTCGCCTCTGATCTGATCTGGCCGCCAAAGCCGTGCCCGAGCCCCTCTCCTTGACGACGAGTTCTCCACCCATCTCTCTTCTTCCTCCCTCTCGTCGCTCTCTCCTTCGCCTTTGCCTGCCCCAGTCGGTGAGGCGAGGAGCGTGGAATATCGCGATGCTCGATTCAAGCTGCAACAAACTCCCTCACTCGACAGTACCTCCCGCTGCTCCTCTAGCCATTTCTTGCTGCTGCTACTACCTAAGCTAACATAGCCTTGATGCTGCTAGCGCATGACCTACGCTCACTATAAATAAGAATGCAATAAGAATAAGATTTTTTTTCAACACAAA…	GRMZM5G834001_T01	0.845773	7.75e-27
MSTRG.9641.1	GTCCAACAACCGAACCAGTAATTAATTAATACCGCTGGTTAATTAATTCCTGTTCTTGCACCGTCCATCGTTCGCCGCGCCGCCGCCTTTCGTATCTATATCATCGCATATCTCTTCTTCGTGCCACATATGAGATGGATGAGTGATTAAGATAGGAGATTATTGAGAAGAGATTGTTATTGCTGGTACATATATATATTTAGCTGGTAAGATAAGATTATTAGTAGGTGTATGTATAGGTTGGGAACATACATGCATGGAAGATGGTACCACACACACCAAGCAGCATTGGAGGGAGAGGAGATTATTATTGAGGTAATTAATTGTAACATATATAGAGAGAGAATTGAAGCATGGAGCCACATACATACATACATAAGCTATTAGTGCAGTGCTTGC…	GRMZM2G388823_T01	0.963996	1.03e-54
MSTRG.9641.1	GTCCAACAACCGAACCAGTAATTAATTAATACCGCTGGTTAATTAATTCCTGTTCTTGCACCGTCCATCGTTCGCCGCGCCGCCGCCTTTCGTATCTATATCATCGCATATCTCTTCTTCGTGCCACATATGAGATGGATGAGTGATTAAGATAGGAGATTATTGAGAAGAGATTGTTATTGCTGGTACATATATATATTTAGCTGGTAAGATAAGATTATTAGTAGGTGTATGTATAGGTTGGGAACATACATGCATGGAAGATGGTACCACACACACCAAGCAGCATTGGAGGGAGAGGAGATTATTATTGAGGTAATTAATTGTAACATATATAGAGAGAGAATTGAAGCATGGAGCCACATACATACATACATAAGCTATTAGTGCAGTGCTTGC…	GRMZM2G535623_T01	0.876261	6.33e-31
MSTRG.10328.1	GTTAAATATGGAAACTAAAATAGAGTTATAGTTTCCATATTTTGCAATTTATAGACTAAAGTGGAATAAAATGGAGGGACTAAAAATTAGTCCCTAGTAACCAAACACTACCTTAGATCGACCGGACGGACACATGTAAATGCAGCTACTTCCGCTCCTCTGTTTCGTGCTCTGGATTACTCTGCTGTTTCTTCTCTTTATGCCAGATTTAGGTGCCGCGCTTGTATAAAGTTAGTTCCTTTTTTTCCCTCCTTCTCTTGCTTGATTTGGAAGACAAGAATATGTATAACCATAAGAAGCATCTTATCTTGTGTCACTTTTGGGCCGATTGTTTATTTTAGTGAGAGAGAGAGAAAAAACTGATC	GRMZM2G172936_T01	0.827162	9.38e-25
MSTRG.11136.1	CTTCGATCGGGACCCATGGTCCAGCCTCTCCCATGCGCATAGCTTATGAATCATCTCCCACGCGATCGTATTCCATTGCAACCACCTCCGTAAACATTACATGCTCAAGCTCTTCGTTCCTAGTCCGTTGAGATCCCTTCCGGGATTTTCGTGGTCGCTGCAACAAACCCCGAGTCGGGCTCTGAACAACCTCTGCGAGATCTTTGGGGCCGACGTGGCCAACTCGCCAGCGCCTCTGGGCTATAAAAGCGAGCCCCCGTGACCTCCTCATCCCTCGAATCGAGTTCTGCCTTGGATTAGCGTCACCATGTCTACAGGAGAAGAAGAGTGCTACCGCAGGGAAAGAGAATCTGGTCCGCCGCCATAGCCATCCCGCACTCCCGTCGTTATTAGGTGCCT…	GRMZM2G074546_T01	0.837138	7.73e-26
MSTRG.12676.1	TAAACCTAAAAGGGGGCACCCCTTCTCCCGAAGTTACGGGGCTATTTTGCCGAGTTCCTTAGAGAGAGTTGTCTCGCGCCCCTAGGTATTCTCTACCTACCCACCTGTGTCGGTTTCGGGTACAGGTACCCTTTTGTTGAAGGTCGTTCGAGCTTTTCCTGGGAGTATGGCATGGGTTACATACTTCAGCGCCGTAGCGCCTGGTATGAGCCTCATGGAGAAGCAATGGCTAGTCCACGGGGCTCATACTTCAGCGCTGCAGCGCTTGGTACTCGGACCTCGGCTCGA	GRMZM2G335564_T01	0.812196	2.98e-23
MSTRG.12676.1	TAAACCTAAAAGGGGGCACCCCTTCTCCCGAAGTTACGGGGCTATTTTGCCGAGTTCCTTAGAGAGAGTTGTCTCGCGCCCCTAGGTATTCTCTACCTACCCACCTGTGTCGGTTTCGGGTACAGGTACCCTTTTGTTGAAGGTCGTTCGAGCTTTTCCTGGGAGTATGGCATGGGTTACATACTTCAGCGCCGTAGCGCCTGGTATGAGCCTCATGGAGAAGCAATGGCTAGTCCACGGGGCTCATACTTCAGCGCTGCAGCGCTTGGTACTCGGACCTCGGCTCGA	GRMZM2G096792_T01	0.847105	5.37e-27
MSTRG.12676.1	TAAACCTAAAAGGGGGCACCCCTTCTCCCGAAGTTACGGGGCTATTTTGCCGAGTTCCTTAGAGAGAGTTGTCTCGCGCCCCTAGGTATTCTCTACCTACCCACCTGTGTCGGTTTCGGGTACAGGTACCCTTTTGTTGAAGGTCGTTCGAGCTTTTCCTGGGAGTATGGCATGGGTTACATACTTCAGCGCCGTAGCGCCTGGTATGAGCCTCATGGAGAAGCAATGGCTAGTCCACGGGGCTCATACTTCAGCGCTGCAGCGCTTGGTACTCGGACCTCGGCTCGA	GRMZM2G176216_T01	0.853104	9.82e-28
MSTRG.12676.1	TAAACCTAAAAGGGGGCACCCCTTCTCCCGAAGTTACGGGGCTATTTTGCCGAGTTCCTTAGAGAGAGTTGTCTCGCGCCCCTAGGTATTCTCTACCTACCCACCTGTGTCGGTTTCGGGTACAGGTACCCTTTTGTTGAAGGTCGTTCGAGCTTTTCCTGGGAGTATGGCATGGGTTACATACTTCAGCGCCGTAGCGCCTGGTATGAGCCTCATGGAGAAGCAATGGCTAGTCCACGGGGCTCATACTTCAGCGCTGCAGCGCTTGGTACTCGGACCTCGGCTCGA	GRMZM2G474534_T01	0.834778	1.42e-25
MSTRG.12676.1	TAAACCTAAAAGGGGGCACCCCTTCTCCCGAAGTTACGGGGCTATTTTGCCGAGTTCCTTAGAGAGAGTTGTCTCGCGCCCCTAGGTATTCTCTACCTACCCACCTGTGTCGGTTTCGGGTACAGGTACCCTTTTGTTGAAGGTCGTTCGAGCTTTTCCTGGGAGTATGGCATGGGTTACATACTTCAGCGCCGTAGCGCCTGGTATGAGCCTCATGGAGAAGCAATGGCTAGTCCACGGGGCTCATACTTCAGCGCTGCAGCGCTTGGTACTCGGACCTCGGCTCGA	GRMZM2G474459_T01	0.895087	4.95e-34
MSTRG.12681.1	GCAGAGACGAAAGTCGGCCTTAGTGATCCGACGGTGCCGAGTGGAAGGGCCGTCGCTCAACGGATAAAAGTTACTCTAGGGATAACAGGCTGATCTTCCCCAAGAGTCCACATCGACGGGAAGGTTTGGCACCTCGATGTCGGCTCTTCGCCACCTGGAGCTGTAGGTGGTTCCAAGGGTTGGGCTGTTCGCCCATTAATGTGGTACGTGAGCTGGGTTCAGAACGTCGTGAGACAGTTTGGTCCATATCCGGTGTGGGCGTTAGAGCATTGAGAGGACCTTTCCCTAGTACGAGAGGACCGGGAAGGACGCACCTCTGGTGTACCAGTTATCGTGCCTACGGTAAATGCTGGGTAGCCAAGTGTGGAGAGGATAACTGCTGAAAGCATATAAGTAG	GRMZM2G096792_T01	0.822545	2.82e-24
MSTRG.12681.1	GCAGAGACGAAAGTCGGCCTTAGTGATCCGACGGTGCCGAGTGGAAGGGCCGTCGCTCAACGGATAAAAGTTACTCTAGGGATAACAGGCTGATCTTCCCCAAGAGTCCACATCGACGGGAAGGTTTGGCACCTCGATGTCGGCTCTTCGCCACCTGGAGCTGTAGGTGGTTCCAAGGGTTGGGCTGTTCGCCCATTAATGTGGTACGTGAGCTGGGTTCAGAACGTCGTGAGACAGTTTGGTCCATATCCGGTGTGGGCGTTAGAGCATTGAGAGGACCTTTCCCTAGTACGAGAGGACCGGGAAGGACGCACCTCTGGTGTACCAGTTATCGTGCCTACGGTAAATGCTGGGTAGCCAAGTGTGGAGAGGATAACTGCTGAAAGCATATAAGTAG	GRMZM2G176216_T01	0.830687	3.96e-25
MSTRG.12681.1	GCAGAGACGAAAGTCGGCCTTAGTGATCCGACGGTGCCGAGTGGAAGGGCCGTCGCTCAACGGATAAAAGTTACTCTAGGGATAACAGGCTGATCTTCCCCAAGAGTCCACATCGACGGGAAGGTTTGGCACCTCGATGTCGGCTCTTCGCCACCTGGAGCTGTAGGTGGTTCCAAGGGTTGGGCTGTTCGCCCATTAATGTGGTACGTGAGCTGGGTTCAGAACGTCGTGAGACAGTTTGGTCCATATCCGGTGTGGGCGTTAGAGCATTGAGAGGACCTTTCCCTAGTACGAGAGGACCGGGAAGGACGCACCTCTGGTGTACCAGTTATCGTGCCTACGGTAAATGCTGGGTAGCCAAGTGTGGAGAGGATAACTGCTGAAAGCATATAAGTAG	GRMZM2G474534_T01	0.839187	4.54e-26
MSTRG.12681.1	GCAGAGACGAAAGTCGGCCTTAGTGATCCGACGGTGCCGAGTGGAAGGGCCGTCGCTCAACGGATAAAAGTTACTCTAGGGATAACAGGCTGATCTTCCCCAAGAGTCCACATCGACGGGAAGGTTTGGCACCTCGATGTCGGCTCTTCGCCACCTGGAGCTGTAGGTGGTTCCAAGGGTTGGGCTGTTCGCCCATTAATGTGGTACGTGAGCTGGGTTCAGAACGTCGTGAGACAGTTTGGTCCATATCCGGTGTGGGCGTTAGAGCATTGAGAGGACCTTTCCCTAGTACGAGAGGACCGGGAAGGACGCACCTCTGGTGTACCAGTTATCGTGCCTACGGTAAATGCTGGGTAGCCAAGTGTGGAGAGGATAACTGCTGAAAGCATATAAGTAG	GRMZM2G335564_T03	0.808203	7.13e-23
MSTRG.12681.1	GCAGAGACGAAAGTCGGCCTTAGTGATCCGACGGTGCCGAGTGGAAGGGCCGTCGCTCAACGGATAAAAGTTACTCTAGGGATAACAGGCTGATCTTCCCCAAGAGTCCACATCGACGGGAAGGTTTGGCACCTCGATGTCGGCTCTTCGCCACCTGGAGCTGTAGGTGGTTCCAAGGGTTGGGCTGTTCGCCCATTAATGTGGTACGTGAGCTGGGTTCAGAACGTCGTGAGACAGTTTGGTCCATATCCGGTGTGGGCGTTAGAGCATTGAGAGGACCTTTCCCTAGTACGAGAGGACCGGGAAGGACGCACCTCTGGTGTACCAGTTATCGTGCCTACGGTAAATGCTGGGTAGCCAAGTGTGGAGAGGATAACTGCTGAAAGCATATAAGTAG	GRMZM2G474459_T01	0.866951	0
MSTRG.12794.1	CCCACAACAACTTTTTTCACAGCCACAGCCCAACCAAACAGACCCAAAAGCTCTCTTGGAGACTCAAAAAGTTGCACGTACCCGTCTCTCTGCCATCACAGGGAACTAAGCGAGTGAAACCCCGCCGTCGCTACTGTCCTTCGCCGGCGTCGTGACTAGACTTTCCATGCTGAAACCCGAGGGCCTGTTGGGCGCGGACAGGCTTCGGCTCCCACCGAATTTGGCGAATCTTGCCCCGGAGTCGAGCAATTCCTCGTCGTGGTGCTCCTCTACTGCGGCAGCCGCTGTACCGCGTGGTCAGTCCTCGTCGTCGCTCCAGCCCCTCGACGAGCAAGGCACAAAAGATCCGGGTGTTCAGTAGGTGGAGACTGCTGAGCAGGAGCTCGTTGAAGG	GRMZM2G034848_T01	-0.811649	3.37e-23
MSTRG.13524.1	GTTCTACTTCAATTCAGTAATTTCAGCAATTAACACCCATTTTATATAAAAAGAAAAAGGAAACCCCAGCAGCCAAATTTTCAATGCTCAAAACAAAAATAAAAGAATTAGCCAATAGCCACAAAATCGGAAGCCTTCTTTACCTCAGCAGCAAGATACTCGAGCACGGCAGCGAGGTAGACAGGGGCGCCGGCGCCCACGCGCTCGGCGTACTTGCCGGCCTTG	GRMZM2G151826_T02	0.80176	2.79e-22
MSTRG.14398.1	TAGTGGAGGGCGGTGACCAGCGTGACCAAGCAGCGCGTCAGGTCGTGCACCAGCCCCCAAGCAGCAGCTACTGGCCGCGGAACCCGCGCGCCCGGCCTCGCCCTCGCCGGCGCCGCGGCACTGGTCTACCGCCGGCACCAGGCAGCGGGGGTGCAACTCCGCGGCGCACGTCACGCAGCGGTACCGCCACGCGCCCAGGGCCCGGCCGCACGAGCCGCACCCCGCCGCCTGCTTCTGCTTTTGCTTGCCATCGCCGTCGTCCGGGTGCGCGGGGCCCCGCGCCGACCCGGGCATCCGCGCGCACAGCGGGTGCACGGCGACCCCGCACGCGACGCAGGCGTAGCACGCGCGCTCCACGGCCTCGCTGCACACCTCGCACCCGCCGCCGCCGCCGCTGCC…	GRMZM2G333448_T01	0.818478	7.26e-24
MSTRG.14783.1	ATGATTAAGAAAGGCGATCGAAGAGCTCCCTTCGATCCAATCCAGGAGGGGAAGTGGTCGGTTGCAGCTGCCGGTTCATGGATACCTCTCTGGTGCAGCAATGGCCGCTGCTCACCTCTGCACTTGCATGGGTGTGCATGACCCGGGAGATGAGCCCGCCATCATCTTTCCCTCGTGCTTGGATTGAAGGGAGCTCCTCTCTTTGCATTGCAGACATGGATATGCATGCTATTGCCTCCCAAGCGCCGGGAAACTTTAATCTGGATAATTGGATTCATGCATAAATGAACCAGTATGTATATATATACGTGTGTATCACGTTTCAGGACAAGCCTGATGTACAATTTTGCTCTATCTTTTTACTGTTTCAATAACTTTTACAGATTGTTCGTTTCAATT…	GRMZM2G027100_T01	0.903547	1.26e-35
MSTRG.14788.2	CTTGCAACCATCGAAAACCCATCTGCCTTCTTCTTCGCGAGATCCAGGGAGAAACTGAACACTGCACGCCATGAGGTGCTCAGAAACGGATCGATCAACCAGCAGTAGCAAGCGCGGTTGTGCATCATGCATGCATGTTTGTTCTTCTTTTCTTTTGATTTGTTGTTGGTCGTTTAATTTGTCGCCGCCGCCGCCGTCATGGTTAGTTGCGACGACGATGGCTGGATGGAAGAGAGCGTCCTTCAGTCCACTCAGGGGCGGTGCTAGGGTCGAATTAGCTGCCGACTCATTCACCCACATGCCAAGCAAACGGCCATGGAAACCAGCTTTGCAGATGAGTGAATGAAGCGGGAGGTTTCTGCCGTCTTTCCGTGATCTGTGGAAGAAGATGGTGTGCAC…	GRMZM2G412073_T01	0.888813	6.19e-33
MSTRG.15056.1	TGAACCTTTCCAGCTTCCGTCCGTCCTTGTTAAAAAAAAATGAATAGCGTGGCGAGTGCCGGTGTTGCTGCGGAGGAGATGGAGATGGAGATGGAGGAGGGGGACTAGTATTAGGATGGTGTCCCTCCCGACCCGACTCGATCGGCTGCGACCCAGTAGAGATATATGTTCATGTAGCTGTGTACCATTAGTTCTTGCGCTAAATGTTATGGAGTGG	GRMZM2G024551_T01	0.831637	0
MSTRG.15688.1	CTGAATTTGAGCCCCCAGCTTGTTTACTGATTCTGTAGAAAGATTTATCTTCGGATTATTCTCTCCGAAAGACAAGTCGGTGCTTTCTCCCTAAGGGGCCTTATGGTGAAAAAAACTGGGATGGTCAAAGGATCTGCATCTTCTTGTGTCCGTTCGTCTGTACAGTACTGAGACTTCGGCAACATAAAGCTTGGCTTGGCAAGTTCTTGTTGTGTGGCATCTCCATGGAAATGACAGTGAACTGCATCAGAAGCGAGCGTTCCAGTTTTCCAGCAGAAGGGCGCGTCTGAAGTTATACTGATATGAAGCAATATCATACATACCTTTATGGTCAACTGTACCACATGGCCTCCGCGCAGAGTTGTTGAGCATATTTTTTAGCATCCATGTCAACATCGG…	GRMZM2G043109_T01	0.929285	0
MSTRG.15905.1	GTTCAAGGGAACAATATGACCGACTTGCCCTTTTTCCAGGGCTCCCTCTTATCCCCTTGCTGGTTAATCCCCAACTTGCTCGTCAGGGTGGTGGTCGCCTCTCCCGAAGCGCGAAGGTGCCATGGCTCCATGTCAGCTGCCCACCTTGTTGACCCCCTCAGACCGGACATAGGACGCCCTTCTGAGGGATTTGAGCGTGGCTCGCTCAGCCCTGGAGATAGCTAACACTGAGGTGTGGCATCTGCAATCGCGACTAGCGACCCTCAACAATCCAAGGGCAGGACCTAGGCCCGAAGCGCTGGGTTTTCCTCTGTGTGGATCAGGCTACAAGATTTGTTCATGCGCTAGGGAAGAATCAGAGATCGTGCCTCCTTGACATCCTGGATTGTGTTCGCGAGG…	GRMZM2G314667_T01	0.875981	6.98e-31
MSTRG.16387.1	GTGTACGTCGTATTCTTCTACATCCGTATGGCGCTGTTTTTGAATCGGTGGCAATGGTGCGTTGCATCTCTAGCTATTGCCTATTAGTAGCCGGCACGCTGACGTGGCCGGCTGCCGGTGACCGGTGAGCAATCACCTGCACGGCTGCACCTGCTGGCGCGAAAGAAAGATGGGGAAGAAACTGGGAGCGTTTTCTTTTGTGTTTTTTCGGACTTTTTGGGGCTTGCGTTTGCTGGTTTGCAAGAAAAAAAAAGATGTACAGATTGATTTTGCTTGCGGACAAAGGAAAGAAGGTCATCCGACGGCTGCTCTGCATCCAC	GRMZM2G368126_T01	0.886578	1.47e-32
MSTRG.16525.1	GCAACTCAAAAACATACATTCTCCTGGATGGACGCAACTATTCACTTGGCACTGCCGGCCGAACACATGGCAACGAAGCCAATGACAACTACTAGTACCACACACACACACACAGCTTTAATAGCGGCCCCGTTCAAGTTCAACAGTAACACACGCGCTTAATTGCCTAGTTAACGTACGTACCTTTATTACGCACTAATCAGAGAGCCGGCATCTCCTCCGTTCAACTGACCAGTGACCACCGGCCGGCGTTACCACAGGCAGCTAGACAGCTAGTAGCTCTAGTTGTCCG	AC210168.4_FGT003	0.857685	2.55e-28
MSTRG.16581.1	CCGAAATTTCCAGAAAGATTTTACAATGTTCATCTAATCTACGATGACTTCAAACAAAAACACCAGTTATTAAAAAAACATCAATAGCAACGAAAGATCTTTGTACCCACTAAAAAGTCCCTCCGTTTTTTTGAAAAAAATAATCTTCAATGTCCTTGGTAGCCAAAAGAATACACATCTCTTATATCAGCTGCAATAAAGGAAACACAGTAGGGTACATCTACATTAGTGTCACACAAGGAGATTGCTACTCATAATAAGTCAGAGAAGAATGGTTCTACTAGTACAGCTGTGCCTGTGATAGCATTACATCATCGACATCATGAAGGGCTTGTTCGTTTTGGAGTGGATTGAGGGGGATTGGAGGGGATTAAATCCCCTCCTATACAAAATTTTGTA…	GRMZM2G112074_T01	0.894231	7.06e-34
MSTRG.18067.2	CCCTAACCCCCTTTCCATCTCTAAAAGGGGCGTCGCTGTTTTGTTGATCAATTCCTCTATGCTGTTAGTTGGAAACTTCGGGTGTAGTTGGTCGATTTGCTGGTGTGTGCCTTGTGTTCGTGGAAATTCCTGTGAAGGAACTGTCATGTGTTAGGCTATTGTCGTGCCCATTTTCTTAATACTATGTGTTGACTGTGATCAAGATGGCACTCCTGCAATGATTATATTTAATCTGTTTAATGTGATCTTTGTAATGGTGTGATCTGGTTAGTAGCACTGATATCATGTTTAATCTGTTATGTGTGAT	GRMZM2G022253_T01	0.824733	1.68e-24
MSTRG.18905.1	TTTGTAGTAAATTTATGTATACTCCATAGCTTAATTAATCCAAAGTTGCAATTTGGAGAATTTGCAGCGGACCCGCGAACCAGATCAATCATCATCGTCATCAGTAGCGAAAAGATCCAAGAAGAAAATTTTAGATACAAGAGGAGGAAATGAAACAAAGGATCAATTCAGTATCATCTTCTTTTTACCACAACAAATTAAAACAATGTATGATCACAAGGGACGGAAAATCTCCTCGAACGAATCAATTTTTTTTTTCACTACGGTGTCCAGGCGGCCGCTGGCGGTGGCGGCGACGAGTAGTCATACACAGGCAGCTTGGGCAATGCCCGTGGCGGCGGCGGAGGTGACGGGTACCGCTCCTCAGGTGACACCTCCGAGTACGGCGGGGAAGAAGGC…	GRMZM2G333811_T01	0.80538	1.3e-22
MSTRG.20157.1	ATGGAAACATTTCCAGCCTTCCCTTCAATAGAAGTTAGGGCCGAGTACAAAAGCATGACACTACCATCCACAAACAGACACACGCAATAGGAAAGCCATTAGATCGCCTATTACATGATAATGATTGCAAACCACCAACCATCCTTACATGTGTTTCTGTTTTATGCTGGGCTATCTGTACATGTAGGAATGATCTAATCTTTGACAAAAAAAAAACCCTCTCTCACTTATTTGCGAGTTCTTTTTTGAGTTACCTATTGGCTAAGGTTTTGGAGTAATCTGCAAAGGAAGGATGAAGATAAGGATTTAATAAAAGCAAGTTGCAGGTCCTTGGAGACAGTTGCTATGCAGATTTTTGCACACTTAGGTTACATTTTTCTTTTGCGTATGATTTTGTTT…	GRMZM2G420812_T01	0.832284	2.66e-25
MSTRG.20849.1	AAAGAAGGCTCCTGTATGACATCAACCGGAACCCGTAGTCGTGCTTGCGACTATCGCGTCGAATTAGTCAGGGTAAGTTGGTTCGTATTCCCATTAACTAGGTCTATAAATAGATTAAATAGAATTGTTGGTCACAATAAATATTATTAATTTAGCATGCGTATATTGTGATGATTGATTTAGATAACTCGCTAAATCAACTAATTAAGTTACACAGTTTAGAGAGTTAATAAAAAGCTTAGAATAAAAATAGATTTTCTAGTGTAATATGTCAATTTGATTAATGGATATAGTCGATGTCCTGCTGTGATATCCATGGTGCTTAATGCTTGGTTTTAAGTGTTTCATGCTTTTTAGCGTAGATTATCTATATTATACTCGTTATACATGTGCTCATAC…	GRMZM2G074307_T01	0.831695	3.08e-25
MSTRG.20849.1	AAAGAAGGCTCCTGTATGACATCAACCGGAACCCGTAGTCGTGCTTGCGACTATCGCGTCGAATTAGTCAGGGTAAGTTGGTTCGTATTCCCATTAACTAGGTCTATAAATAGATTAAATAGAATTGTTGGTCACAATAAATATTATTAATTTAGCATGCGTATATTGTGATGATTGATTTAGATAACTCGCTAAATCAACTAATTAAGTTACACAGTTTAGAGAGTTAATAAAAAGCTTAGAATAAAAATAGATTTTCTAGTGTAATATGTCAATTTGATTAATGGATATAGTCGATGTCCTGCTGTGATATCCATGGTGCTTAATGCTTGGTTTTAAGTGTTTCATGCTTTTTAGCGTAGATTATCTATATTATACTCGTTATACATGTGCTCATAC…	GRMZM2G061126_T01	0.811377	3.57e-23
MSTRG.20978.1	TGAAGTTTGAGGCTGAGGTCAAAAAAAGTTCAAATTTGCAAAAATCATTGAAAGAACTTCAAGATAAATGTCTAGAGTTCAGCAACCGATGCGTGCAGCGGTTAAGGCAGATCTTCAACTCGGTTGGAGCCAGCTCTGAGAAATTCATTCCTTCGATTGAGGACTTGCCAGGGACCTTCAAACACATTAAGGGCGAAGTTGATGCTCCTGATGAAGTTATAGCCGGACACGGTGATTTCTGTGCCCTGCTAGCTTCTCGAGGCACGGCTGTTGCCTTCATGAAATCTGGTTGCACGCATGGAAAGATTGTTAATAGACCAAACTTCAGCTTATCACTAGCAGATCTGATTTATATCCCCAGCCTAGCTTGAAGCATAGGAAACAGATTTATAAAGCAAA…	GRMZM2G702522_T01	0.886785	1.36e-32
MSTRG.22065.1	ATTTTATAATATAAAATTTAGAGCTCATTGTCACTATCTCTGCAATGTTCTGCATACGTTTTTTTTTAAAAAAATAGATAGATAGAGTATAGTAATATTTAGCCAGGGTCCGTTAGTTTCTTCCGGCTGGTCATGCTTTAATAATTGAGCTGCATGTTTTTTAAGCGATATCCATTTTTTTTTCTCATCATTGCGTGCACAGTTAGCGCAGATATATATTTTTTTTTATTTTTTTGCATGCTTTTATTCTCTGAAAGGGCGATGGGCATTTTCCAGGAACGAATAAAAAGAGCAGTGCGATTTGGCCTGTCGTTCTGTCGTAGACTGTGGGGCGATGTTTTTCTGGAAGCGTGCAATCTGGTAGATCTTTTGGTTGTGTAAAGGGAGAAAAAAGATGGC…	GRMZM5G841309_T01	0.836011	1.03e-25
MSTRG.23918.1	GTTCGTGATCAGCACCAGTTTCTTGGACGAAGAAAGAAATCACAGGACAGGACAGGCACCACGCCCAGGCAGGAGGTGCAGTGAAAAGGCTGGACCACCGCGCGGCTGGCTGGCTTGGCTGCCTTCACTTCACGCGGTACTACTAGTACTACCAACTGTGTCTGTGATGTGTTAATGGCGGAGCGCCCAAAGTGAAAGAAAAAAAAAGTCAAAGCCCTGTGCTGGTGTGAAAGAAAAAAAAAGTCAAAGCCCTAGCCCTACCAGCACCAACCGTGTGTGTCGTCTACTGTTCCTACATCTACTGCTTGCTGCTGCCACCAAGGTGTGTTTTTGGAGGCTTCTCCGGGG	GRMZM2G445169_T01	0.837296	7.42e-26
MSTRG.26054.3	AGGCTCTCGAGAGATTGACAGAAGAGAGTGAGCACACGGCGCGACGAACGACATAGCATGTATGCCGTCCTCGCCGCGTGCTCACTTCTCTTTCTGTCAGCCTCTTTCTCTCGATGGCTTATCTCCCGTCTAGATCCGTTGTTAGTCTTAGTCTCTTAGTCTGGTGGGGGGCCGGGCAAAATCCGTGTTTGATTTCAATTCAATTAAAGGCTGCTTTGGTGTCCTAGTTGGTTTCGATTCAATTAGCCTGATTTGATGTCCAGGTTTGATTTCGATTCAACTGAACCGGTTTAATTTGATGGGGTTGTAGTACCTTTTTTTTTCTTATCACAAGAGACAGAGCATGCATGCGGCATGCCTCCATGGCCGTGGCTTTTTTTCCTGCTTTACACACTGCCG…	GRMZM2G551565_T01	0.930759	5.62e-42
MSTRG.26059.1	CCGGCCACTGCGGGTCGTGCCGGCTCACCCACCATCTCCTCGGTCGTCGACGAGCCAGTGACCAAGGATCTAGGTGTTTAGCAGGTTTGCTGAGCAGGAGCTCATTGAAGGCAAGTTGTGCTCTTGATCACTTTTATTTACCCAATAATGTTCTTTATAATCATTTTATCATGCATAGGCTTAATTTTGATGGGACCCAATAGGCCACCCTAGTCTGGTTATCTTTTCACCTTGTTTACCCATGAACTTTTGGGTAGTTTTTGCTATTGCTATATATGGTTTTGGGTGTTGAGATAACTATTACACATGATCATTCTTTATTATTGTTCTATTTTTGTTCATGATAAGGCAACTATGTTAATTGGAACATCGAGCTTAACTTGAGAAACATGTGCCACC…	GRMZM5G897394_T01	0.942992	9.7e-46
MSTRG.26360.1	CTGCATACATGTTGCAGCATGCTCTGTGCGTATATGCGCGTTCTATGCAGAGGTACGGTACGGTACGGTACAGTCCGCGCAGGTATTGACGATTACTCACCGATGACGCCGATGGCCGTGCGGATGGTGTCCGGGGAGATCATGGTCGCCGCTGGCTTGGGGAAGCTGATGGCGCGAGGGAGAAGACGATGGGAGATATGGGTAGGACGACGCTGGTGAATTATGGAACGGAGGCGGGACACAAGAGACGAGGGATGGAACGAGAATTGAATGAGCTGATGAAGCTCCTCTCTGGTTCTTGGTGAGTGATGAGCGAGTGAAGCAGGGGGGCTGCTTAAATAGAATAGAGGTGGCTGGTGGTTCCCCTCCAACGCTCTGGCCACGGCCGGCCGCGGGTAT…	GRMZM2G000812_T01	0.90161	3.01e-35
MSTRG.26538.1	CGTCTGTAGACAGCGGCTTACAAGAGTTTACCCTACGCGGAGATGTTCAGATCACTGCATTGCATTGCTTACGATGTGCAGAGCTATTCTTCAATGGAGCCCCTAGGTTCCTAGAGAAAAGAGCTTTTGAGGGACTGCTACTGCTACTGCTATGCCGCGTCGTTCAAAGTTAAGTTTCCTCCTTGCGATTGTGTTTGTTGTCCTTTTCTCCGGCGTTGTACGTCGCACAAGGAGAAGGACAGGCAGAATATGATGTGCTATTGTAGTATTGAAAAATGAAAGGAAAAAAAAGAACTGTGAGGCCCTGAACATCTTCATTCCCATGGTCAATGTGTGGACTTGAGGGTTTCTCTGTAATTAGATTCGCTCTTGATTGCCCCCCTCTTCCTTTTTTTTGTG…	GRMZM2G063882_T01	0.893971	0
MSTRG.27278.1	GGGGGAAAGAAAGACAAATCTAATTAATCGCGGCAAAAGTTTTTCTTAGGTGATCAGGCCAAATTAAAGCCAAAAGTTAGGTTGGACAAAATCGTTAGGTCTCGACCAGAAAGCAGCAGAGAACCCTTTGCTGTGTTACTTTCTGTCCTCAATAAATAATTCGTCTGCCTGCGAAGAAGATGAAGAATTCGAAAGTGTGTATTTGCTCAGGTTATCTTTAGAGCAAAGAGGTTGTATGTATCTCTCATCAGAGATCAGACAGACAGAGAACTTTGGCTTGCAAG	AC233938.1_FGT003	0.820447	4.61e-24
MSTRG.27391.5	AAAAACGAAAAACTAGAGGGTGGAGGACAACGGTGTCCAGCAAAAGAGAGAGAAGAGGAGGGGAGGAGGTGGAAGTAGCAAGAATGGCGTGCTCCACCAATCTCTGCTTCTCGGCGTCGATTCCTCCTCTTCCAGCCTCTTCTTCTTCTTCTGTCTCCTCCCCCTTCCTCACGGTGGAGCGTGTGTCCTATGTTCCGTCCTTGTCCAGGTGGACAATCCGATACAAGCAATTGGGGCATGCATATCAGAGAAGCCACGTTCTGGCCTTTGCTAGTGCAGATGTATGCATCAGGCATTTCGAGGTAAAAGAAGCTCAGGTGAGAATGTTGTGATGGTTGATCCACTGGAAGCTAAGCGTCTAGCTGCTAAACAAATGCAAGAAATTAGGGCCAAAGAAAA…	GRMZM2G081826_T01	0.890544	3.13e-33
MSTRG.27755.1	TTTCCTGCCTGTGCGACACCGACCAATGTTTTTCAATGAGCCATAGCCTGGGTTGTGCGTGGAGCCTTGGCGTGGAGGCCGCGTGTCCAACCCATGCAGCTGTCGACCGAAACACGAATAACAATCACGTGTGAACATGCTCGACGTGCTCATGTTTCTTTGTTTCCTTGATACTGCCTTGCTTCCCTGCTCGGTGGAGTGCTCTGGCGCCTTGCTGTTGCTTGTAGAGTTCGACGAGAGTTCTCCGTGTCCATGCTCTCGCGTCTGCGTGGAACTGCGTTACCTCGTTCAACTCGCCTGAGGCCGGGGCTGTTGCCGTTCTCTCTGAGCAGGTGACCACGCCGGCCGTAGCTCCGCCTCACCGTGGCCAGGCAAGCACAGCCGTATTCCATGTTGTCG…	GRMZM2G068763_T01	0.814956	1.61e-23
MSTRG.28014.1	NGAGCAACCGCGTGATCTCCTTCCTCAGCCGCGCGGAGGAGATCGAGGCCGCCTGAAACAGCCTCTAGCCGGCCGGAGAAGCTAGCGAGGGGACAATTCGGCTACGCTGCGGCGGCCGGATCGGAGGAGGTTGGTGGACGACGGAGCTGCAAAAAGGAAAAACCTATTTCGCTCCCTTTTTAAAATTCTATATTCTATCGACGAGGAAAATGCTTTAGTATTCGATAATATATTTTTTTTGCTCTGGAGGGCTCTGGAACTAAAGTTTGAAGAAATGGAGAGGGAACTTCT	GRMZM6G946111_T01	0.848423	3.72e-27
MSTRG.28135.5	TTCATTAGTTAACTTTTTTCTAAAAAAAAGGAAACCATGTTCTAATCGCATGCTTTACTCTTGTTGTGTTATAGGAAGATGTTATCCGTAGGATGGATGTATTGAATCCTCAGACTTGCAGGACCCTGCTAGAAAAGCTAACGCTCGATGGGAACCTTCATGTTCGGGTTTTTGAAGAACCTGTGCCAATGGCTCCGACCACACTGCAGGGTATGTTCAAGCAACACTCTAGTAAAGAGCCATCAAAATGTGTAAAGCGCTACTTCGCAAACCCAATGAGCACATTACAACTGTAACTGCAAGAAGATTTTAACTTTGTTCTAGATCCAGACTTGTGAGGGCATCAAGATTTGGAATGTTTAAATGTTACCGTCCCCAGAACTGGTAAGGCCATCTCGT…	GRMZM5G855124_T01	0.846534	0
MSTRG.28457.1	ATATATACATGGAGCCATCAGGCATGGAGGAACGAACCATGCACGTCCTGTGAACATGAACGTCCACACCGCGCACCGCACACACACGGCACGACACACCCTCCCAAAATAACTAGGCGAGTACTTTGTTTCTTGAAAAAAAAGGTAAATGAAAATCTTTTTTAGAGAAAAAAAACTGAAACTATGCAAGAGCCAAGAACACGAACACCATATGCACTCTTCCATGGATTTCTTTCTTTCCTCTCTAAAAAAACACAAGGAGTACAGAGTTACAGACCATAGGCATACATGGAGCCATCAGAAATGGAGGAACGAACCACGTTGCTTCGTCTTCATCGACACTATGTACACACAGTTCCAGATCTGCAGGCTACGAGTACAGTACGGACAGTTTTTGCT…	GRMZM2G180419_T01	0.828264	7.18e-25
MSTRG.28764.1	CCCAAACAAGTCAAACTTCTTCACAATTTTTTCCAATTCCATCCAATCCATGTGTATTGGGAATAACCGAACAAGCCCTAAATATTCATATGAACATAAAATTTACACTTCATACATTTTCAGACGGTAGTAGCATAAAATTACGGCGGAATCTATCGATTCTATGCAGGGTGTTGGTATTGCTGCTTCAAAGCCAGATACGGCGAGTTCCAACAGCTCCAAATTGATACTATTCAAACAATAGTTTGGAAGAAAAGATGAAAGTTCCTGACGTGCGCCGCCGCTGCCCTCCCGCCTCCGCTCCGAACGCACGCATCACGCAGGCAACAGAAAGGGGGAAAAAAATCAAGCTGTGGTACCTGACGGCCAGCGGCTCAACAGTTAAAGAAATGGTCAACC…	GRMZM2G134066_T01	0.871732	2.98e-30
MSTRG.29138.1	CGGACAGAGCACGAGTTCGGGTGGATCCCAAGGAGGAAAGCGAGGTGCATTCACTTGGCAAGGTGAAGAGACGAGAGAGTGAGTGACGAGGGAGGTCGATGAGCTCGTCGCGGTGACGTTCATGGTGGTGGCGCTCTGCGCAAGTAGAGGCGGAGAGGAGCGCGAGATGGAGAGTAAAGCCAAGATCTTGTGCGAGTGGGCAAGGGAGGTGGGGCGCAGCCGGTGATGCGGTTCTCGGAGCAAATGGTTGGTTGTGGGAGGCGTAGAGCGGCGGTGCGGGCTCGAGCTCCAGAGCCCAACCATGGCATGCGTGAGGGAGAGCAAGAGCAGAGCGAGCGCAGAGAGTGAGAGTGAGACGAAGGAGTGAGCAAAGGAG	AC198352.4_FGT005	0.888212	7.83e-33
MSTRG.29843.1	GGGAGAGCAATACAAGCGTTGTGCTGCTAGGCGAAGCGGTTGAGTGCCGCACCCTAGATGGCTAAAGTCCAGTAGCCGAAAGCATCACTAGCTTACGCTCTGACCCGAGTAGCATGGGGCACGTGGAATCCCGTGTGAATCAGCAAGGACCACCTTGCAAGGCTAAATACTCCTGGGTGACCGATAGCAAAGTAGTACCGTGAGGGAAAGGTGAAAAGAACCCCCAGTGGGTAGTGAAATAGAACATGAAACCGTGCTGAGCTCCCAAGCAGTGGGAGGGGAAAGTGATCGCTGACCTCTGCTTAGTTTCATCCAAGCTTCATCCTGGTCATGGATAGATCACGCAGGTTCGGGTCCATAAGCAGTGACAATCGCCTTATGAAGACTCGCTTTCGCTAC…	GRMZM2G475128_T01	0.855954	4.26e-28
MSTRG.30426.1	GTGCTGCTGCTACTGCTCGCTGAAGAAACAACACGAGGAGCATATGGACATGGCGGCCGGCTGGAGAGAGGAAGAGGGACATGCTTTGCGATTTGTGGACCTTGTTCGTCTCATTTATTAGTTTGCCCAAGGTACAAGAAAACTTGTGGTTAGGAATAGGGGAGAGAGCATGCATAAAGTGGGGTCTTAATGTAGGTCAGTGTTTTTCATTAGAGACTTGTGAGCTAACTGTGGCTCTCCAACCACGGCGGTACGTGCAAGTGCAATGGTTCCCAGCAGTGTATATTTTCAGCAGCTCTGTAATTCAAGTTTCATTTCTTCTCTCA	GRMZM2G354319_T01	0.840382	3.31e-26
MSTRG.30580.1	GCCTCGCTCGGCGCATTGGAGAGGTAGTAGCTAGCGCACGCCCTTCGTCCGTCAAGCCCAGTAGCCCACACCTGCACCTCTATGGCACTATTAGCACCTCTATCTAGTTCTTCTCTCTTCAGCCTCGGATCCAGGCGAGCACCATACCCCTGCAAATAATAAGGTTACCAGCTTGCAGGCAGCCACAGGCACGGTACTTCAGAGCAATACACTATTACTTCCTCTGCCAGGATTCAGGCACAGTATTGTATTTGGAATTATTGAACAGTGTATTTCTTGTACAATTCGACTCATAAGTTTTTTAAGATTCATCACAGGCTTCAACTACAACTTGGCTAGAGAAATTTTAAAAGAAGGTATGTAGCTGGTTTGTTTAATTTATTTATCCTCCCAAATATG…	GRMZM2G300080_T01	0.935527	2.35e-43
MSTRG.30596.1	GGTAGCTGCATTGCATGCTTGATCACTCGCCTCGCTCGTTGCATCTTAGATAATTTAATTTTGATAATGGATTCAAGATATATCACCCTATGCATCTTTCTTGTACTTGTCTTACATGGAGATACAACTTTGGCAGGTGTGTATCCCCCTCTCAAATCTATATAGTCTTTTACCATATTAATGTATTTTTGATAGACTCTCATGAACTCATTATTTCACTAGCTTATGATTAGTAATTTGTTTTGTTGATAGGACTCTATTAGGTTGTTATTGCTAACAATTTGATGTTTGGTTTATTGTGATAGAACTCCAATGTTATTTTCTACTAATGCGTAGATATATTTCTTGCAGAAACCTGCAAGCAGTTTCCTAAATGGAGTCCACTCTGCTTTAGTGCAA…	GRMZM2G535409_T01	0.949952	2.84e-48
MSTRG.30687.1	CTCTCCTCGTCTCAGCTCGCGGCCACGCTAGTCGCTCCCCACCTCGTTCCCTGCCTCGTCCCCACCCTTCTCGCTCCGCCCCCCGCCCCCCGCTCCTCGCTCCAACTCCCACCCACCCACCAAAGCGTCGCCGGCCGACGCGTGCGAATCCCCAGGACGGGATCGATACCCCGCTTGATCGCCGGACTCTCTGCCTCGGTCCTCCTCTTCGCACCTCTCTCTGCCTGTGAATCCAGGT	GRMZM2G055209_T01	0.869617	6.01e-30
MSTRG.32100.1	AAATGTCAACACAGATGATTTTGAATTAATACTTGTTTAGTATAATCACGACATCTGTTAGTGGTGCTCGTGTGTCGCGCGCGCTGATTACGAGTTATTCGCGTGTGTTGCGCTCGTCGTCGTCATGTTGTTCCCGTGTGTAGCGCGACATCTGCGCGTGATAATAAATTGTTTTTGCTTATAAACACTCATGTTAATAACGTTAATTCGTCGGGCCACATATTTTAGATAATTAACTTAAGATTTGCTCGATTAATATTTATTAGATTAACTTTCTAATTAGATTGAATATGTAGGGTTCAACTTGCGCTTTTATAATAAACGTTAACATGACTAATATTAACTTAACTACTTTTTATTTATTTAATATTTGTTTAGTACAAATGCGTCACCTATTTA…	GRMZM2G130877_T01	0.913958	8.37e-38
MSTRG.32100.1	AAATGTCAACACAGATGATTTTGAATTAATACTTGTTTAGTATAATCACGACATCTGTTAGTGGTGCTCGTGTGTCGCGCGCGCTGATTACGAGTTATTCGCGTGTGTTGCGCTCGTCGTCGTCATGTTGTTCCCGTGTGTAGCGCGACATCTGCGCGTGATAATAAATTGTTTTTGCTTATAAACACTCATGTTAATAACGTTAATTCGTCGGGCCACATATTTTAGATAATTAACTTAAGATTTGCTCGATTAATATTTATTAGATTAACTTTCTAATTAGATTGAATATGTAGGGTTCAACTTGCGCTTTTATAATAAACGTTAACATGACTAATATTAACTTAACTACTTTTTATTTATTTAATATTTGTTTAGTACAAATGCGTCACCTATTTA…	GRMZM2G088951_T01	0.860931	9.52e-29
MSTRG.32998.1	CGGGAACAATAATTTACCTATTACTCGATCTTGATTTCAGGGAATTGGAACATGGAAGAGCATACAACCAGGCTCTGATGTCAGATATTTTGGAGAAAAGCGAGGAACTCGCTACGCTCACATATTATTCTAACCTGCTTGAGTCAGAGAAGACATATCTAGAAAACCAAGTCGACCATCTTAACGAGGAGTTGAAGTGTACTAGGAAAGAGCATGCAGCATATGTCCGTAAGGTCTTGGACGCAGCAAGAGCCATCCCTAACGACTTGGAGCCGATCAACTCGGCAACTCCGATGCTCTGCCGAGATCGCGGTGCACGTCGGGGATCTGTTAGCCAGCCACAGGCTGGCCATGGCTAACGGCCAGCCCCCACAGGCAGCTGATCCTTAAGAGTTTGGA…	GRMZM5G864001_T01	0.897268	1.98e-34
MSTRG.33383.1	TCTCCTCCTTCCTCCGATCCTCTAGCTACCGCACCTTGAATCGCCTCGATGCTCCTCCCCTAAATCCCACCGCCGTCGAGCGCCTCCATGTCCTCGCGCCGCCGCGCGCCTCTCTATCAGCGTGCCTCTTTGTCCCCCGCATTAGGTGGGATTGCAAGCCCGCATTAGGTGTGATTGCAACTGTTGTATAATTTTACCCAAATATCTGTTAAAAAAATGTAAACAAAATGATTGCAACCGATTGTGTGTTGTAATTGCAACTGCTGGTGTAGTGTGG	GRMZM2G002396_T01	0.862429	5.99e-29
MSTRG.33597.2	ACAGCAACCTCACCAAAGCCTTTGCAGGACGATCTGAAAATATGCTTTGCCACTAGAGTACCGAAACCATAAATATCCTCTCGTTATCGTGTTTTAGTGTTCTGTTTAGGCCGTGGTCCTACGCCCTCTTGTCACATAGTTCTGGATGTAAAGATAAGTAGCCAGCCATGATCGAGAGAAGTTTTTTTTGGGGGTGTTAACACACGGCCACTCTGAATTGGCCATGCTAAGGAAAATGATAGTAGTGCAAAGAGAAGTATTTGTCTTTTTTCTTTTTCTTTTTCTGAAAGCCAGATCATTTGGCTCTAGCCTTGATGTATGCAGAACAAGTGATTGTAATGGATTCTGAGTATCCTCA	GRMZM2G370797_T02	0.916537	2.19e-38
MSTRG.33719.1	TGTGGATATTGTGAGGAGAAATCTCATGATTTGGTGGAGAAGACAATGTCCAAACACAACGCTTGCTAAGTGTTCGATGATTTGTTTGAGCCAAGAATCTTCGTCGTTCTAGTGGTTTCGAGTCTGATTTAGTTATGGTGAGATCCTTTTCTATCCTTGCTAGTTAACTTTAATGGTGGTTTGGATGGATAATTTACCTATGATGCTTCTTTTGTTTATAGCACAGACTCATTATTATTTTAGGTGGTGTTTATAGTGTTATGAAGGAAATAGTCGTTCTTTTATTTTGTTTTGTTTGTG	GRMZM2G557158_T01	0.852937	1.03e-27
MSTRG.34225.1	CTCAGATTATTTTTTTTCTGCCGCACACTCTTCCTTATCTTCTCCTGGTGACACTCTTCTTCCTCCCCCGCGCTGTGCGTCCTTGCTCCCTCGGCGCCCCTGCTCCCATGGCACCGCGCCCCTCTCCAGCCATGGCCGCGTCTCCCCTGCTCCGGTTCATCTGCGCGCGTCGCACCGTCGAGTTCCGCGCGTCCCAAGCTTCTCCACCGTGTCGGCTGCTCCTCCCTGCGTCCATCTCCCATGGCGCCTTGGAGTCCCAGCTCGGCCTCCTTCCTGCAGCCGGTTGTGGTTGCCCCTCCTGCAGCTCGCCGGGCACGCTCGCCAGCTTCCAAACACGATCTCATCATCGTTTCATGCGTCAGCAAGAAATCCCAAGTGTTGGGTGAAGACGGAGCCAGC…	GRMZM2G022979_T01	0.816324	1.19e-23
MSTRG.34227.1	GTAATCACTCTGATCATGTACGAAGTAAAATTTTTGTAATTTGTAAAATTTGGTAATAAGATTTCCGCTGCAAAATATTGGTGTGTGTGATTTGTATTACTTAATCCCGCGGTTCTGGTTGTAAGTGGTTTATCCGGTGTCCGTGGGGCAATCAGACGGATCCTGTTAAGTTATCTGGTGCACATGCATGGCCGTCTGAGTTCTTTAAGACAAGGACAGGTGCATGTGGGCCCGATACCTTGGGAGGTTCTGCCACATCGTGCTTGCGACTATCGCGTCGAATTAGTAAGGGTAAGTAAATTTGTTATTCGTGTTAGTGGGTTGGTGGATGGTCTGACTTGGTTTAATATTTATTAGATTGCCTGAGTCGTTTTAGTAATTTGGTCGATGTCGTAGGAT…	GRMZM2G022979_T01	0.887902	8.83e-33
MSTRG.35124.1	NAGCGTTCCAGCGGTATGACATGATCCCACAGAACGCTTTGAGAGTAGCAGAGGAAGGAGGAACGAGGAAGGGTTTATAGTTTGGATTATATGATTGGATGATCGGATGGTTAGTAGTTTGGATTGGAAGATTGGATCACATCGCGTAGTCCACCTCTCCTCTCCAGTTTCCACGAGAAAAAAAGTACTGGCATATTAATTTCAGATTTTTAGTACCACTTATGTCATTAACATTAGCAATGGTAAATTCCTCTTATTTTGTTAACGTATCTCTCAACATGCTTATTTATATTTATTTGCTGCAGAACATATTAAATCTTTGCTTAATTTTGAATTGTTCGCTGTAAATTAGAACTTATATGTGCATATACATGTAGTCATGTATCAAATCCGCCGTTC…	GRMZM2G396752_T02	0.901947	0
MSTRG.35289.1	GTGCCGTATTTGACCTGGTGCTATGCTATTTGACAGGTACACAACCAAATAACCAAATAACATAATTCCAGTCTTGCGCTGAAAATGATTACACAAGAATTCTGTGGCTTCTTCTTAGATGAATTGTAGGAAAGACGAGAGCGAATGGTGGGAAGCCAACGGAAGTGTTGCTGATTTGTGGCGGCGGCGGCGGCGGCGGCTAAAGAGCCAGCGCGCAGGGGCTGGCTTGGAGTAGTTTAACGAGACGGTCGTTCGTGGCTAATCAGTCAGGACTTCGTCATTCATTGCTAATACTTTGCTAACGTTCAGGTTTCCACTACCGATTATTCGAACTTTGATCTGGTCACCTCCTGTTTTCTCTGGTGAGGTCTTCTAGAATGGCACGGTCGGACTAGACCA…	GRMZM2G309025_T01	-0.846079	7.13e-27
MSTRG.36769.1	CCGGGTGGTTGATGAGCTCCGCCATGGCCCATACCAGCGTCGTGTACGTCGTGTCCGTGGCGGCGGCAAACATTTTCTGTGGATGTATGTATATAAGTTGCAAAGATCGAGGCAGATGATATTTACATGCAATTCATATCATATATGTATACTATCATGAACAAACACACTGCATGCATGGCTAAACTTGATACCAGGATAATGGCCTTGATGGTCACGTCGCACTACAGTAAACGGAGCAAAGTCC	AC200099.4_FGT003	0.888377	7.34e-33
MSTRG.36769.1	CCGGGTGGTTGATGAGCTCCGCCATGGCCCATACCAGCGTCGTGTACGTCGTGTCCGTGGCGGCGGCAAACATTTTCTGTGGATGTATGTATATAAGTTGCAAAGATCGAGGCAGATGATATTTACATGCAATTCATATCATATATGTATACTATCATGAACAAACACACTGCATGCATGGCTAAACTTGATACCAGGATAATGGCCTTGATGGTCACGTCGCACTACAGTAAACGGAGCAAAGTCC	GRMZM2G014580_T01	0.832885	2.29e-25
MSTRG.36820.1	CCAGCTTCGTTCCAATTCACTGGCCATCTTTCTCTCCACGTCATAGTTCTATTAAGGGAAACGATGTTGCTTGAGTATTGGTCAGGATGTGTGTAGAGATGAGCTTGAAGATGGGACTGTGGATAGGGAAGATAGTGAAGTTCCGTATGTCACTCATCAGATGTTCGACGAAAACCCCAAACCAAAAATCATCGGTGTTCTTGCAAATTTGAGCCGAGTATAGTTCGGGAGAAGTCTATGGATGTCAATTGGTGAAGAAGTGAGGCCCATGTGCATCGCTTATCAAGTGCTCGGTCGAAGACTTCAATCGAAGGTCGTCATCGTTCGTGTGATGATCGAGTCAAATTGCAATATGGTACGATAATTAATCACGTGATGCGGAGGATCATAACTGAGTCG…	AC202549.3_FGT008	0.866429	1.69e-29
MSTRG.38284.1	TCAAGCAGCCAACCATGGTGCGTCGTCCGCCTCGAAACTTTCCGGTGTTGGAGGGCGAAGAGCTCGAAGTTCTAAAGGTAACGCCCGCCGGGTGCTTGGTGGAACGTCTCAACCCGGAGGTTGTTGTCGATCTCTCGGGTTCGAGGCGATTTAGTTGTGGTACGTTAATTAATCACGTGATGTGGAGGGCAAGAGTTGGATTAATCTCAAGTGAAGATGATGAATGAACCTGAAGCTTGGATGATCTGATCAAGTACCAGGATCGGATGAGAGATGCTCCCCAAGCGGACGTCATCTAACAACACTGACTTAGTGTTATCCCAGGCAAGCCCCGG	GRMZM5G804181_T01	0.855406	0
MSTRG.39183.1	AGCGGCGTGCGCGACCTGCCTGCCGTGGACCACGCCGGCCTCTCCACACAGCTGCTGCTCCTCGTGGATCATGTCATGTGCATGTCTCGGCGGCAGGCGTGCAGGGTGCACGGAAAAAGGTGGTCCTCGCGGGTTGGTCGGCCTCGGCCGGGCTGGCTGGCTCTGCAGCTCGCCTTGCCGCCACTACTCTCTGCGTCCTCGTGAAGAACTGCTGCTTCTGCTGCTACATCTCATCAGCTTTTACTTCTCTATATCTCCTGTAAATCTTAGCTTACTTTTCGGGTGGGGTTACGGCCGGCGATTTCGCTATAGACTTTTTTTGTTTTGTTTTTAACTTTTGTTCAGCGGAGATTATTATTTGGGTGATTCTTGCAGTAAAACTGGACGGGTGGTTCCGTA…	AC198923.4_FGT002	0.904084	9.87e-36
MSTRG.40095.1	TCCGCCCCCACCACTCCCACACGCACAAGCCTTCCCACCCCCTCCCTCTCTCCATCCTCCGGCCATCCCGACCCAGAACCCACTCCACTTCCCCGGTGAGGCTGAGCGATCCACCACCACCACCACGGCAACGACGACGACGGCTAGGAGCCACCGCGCGCACGGTGGCAGCAGGTTTGTTCTCTGAACCCTTCTCGTAGAATACAAGCTAGGAAAAAAAAGGAGGCCTTTCTTGCTGCTGCTATTTGATCGAGCAAGGAAGTGTGAACGAAAAAGACTGGAGCTTTTATTGCAAACCGTTCGTCTTCCTCTTTCCTTGCAAGTAGGAAGAACAGAGATCCGGAGAACCTTTTTTTGCCTCCTGGATTAAGCTGTCTGTTCTTGCACGCCTTTTTGTTG…	GRMZM5G852704_T01	0.854007	7.55e-28
MSTRG.40954.1	CTCACATTGACGGGATCATGGGAAAGCATGCAAAGTGCAGATCAGCAGATGCAACTGCAGACCGCGAGACAGTAGAACGCGTGACTGCTGGTTCTCTGATTAACACAACTCTGCTACTCCATCCCATAGTCCACGCTCGAGGTCACTCCAACTGATATATGAATATATGATGTACAACTTCTCCACCGCCATGAAGAAGGGATCGTCTGCTGATCAGATCATCGACGGTAGATGCTAATGCTGCGCAGGCACGTATAGGCTTGCCTGGAACTGGAACGGA	GRMZM2G526748_T01	0.845236	8.98e-27
MSTRG.41054.1	CTGGAGACCTCATTTTATCTTTGGGGAAAAAATTACTGAACTTTGGGTGTTTCTTCCTGCGCAGGTGGAGACCCTAGAGTGGTCGATGACGAAGCCGATCCAAGACCACAGGGGTTCAAGGGCGAGGAGGAAGAGAGCCGGGTACTGAGCGAGCCGGACGCGACCAGCGGGATGACGGAGCTGACCCCCGACAAGGACGGCAGCGGCCGTAAATCCAACGAGGAGGTGCTAGGTGAGGCGTCGCAGTTGAGCCGCTCATGATGAACTTGTCCGGACCGGACACCCGATTCCAAATCCGTTCGTTTCCGTTTCCGTTTTCGTTTCCGTTTCCGTTTTTGTTTCGTTACAGTCGGTGGGCGTTCGCAGTCG	GRMZM6G474234_T01	0.845774	7.75e-27
MSTRG.41369.1	CTGCGCATGCGGCGTGTGCGTAGTACCCAACTCGTCGCGCTCCACCGGCGCCTGCTGCGCCGGTACAGATGGCCGAGGTGCCGCCGCGGGAGGAGGGGAAGCGAGCAGCACGAGGCGGCGGAACCAGCAGGCGTCGTACAGCGCCATGATCTGCTCCGCAGCAGCTTGTTGCGGTTGCGGGCGCTTCATTTGGGAAGAGGTCGTCAAGAGAGGGGCAGACGGGGAGAGAGCGAGAGGAGTTGGGTTTGTGGGCACATTGTAG	GRMZM5G843446_T01	0.815251	0
MSTRG.41398.1	CAAAAGCCTACGCGGTGCTGGGGCCTTTGTAGAGGTAGATCGATCGTCGATCAGCTCCGGACAAGGCCCCTGGGCAGCGTCATGAGTAGCACGGCAGCATCCGTGATCTCGCCCTGCTAGCTAGCTGCTCCGGCAACGCCCGCGACGCCTTGAAGCGGCAGGAGGGCTGCACAGCCACTGGACTCCTGCTCCGATCCAGCTGATAAGCCGAGACCAGCATCGTCGACAAATTAAAGCAGGTCCCGCTGGGACAGGAATCGTCGTCACCATCCTCGGCGGTGGCCTGCACGACAGCCGCCATGCTGCTGGACCCGGACCACCTTACGCCGTCTCTTGAACGGCAGCGACCGGTCCACACGTCCACTCTCTTTCAACTTCACCTTGGGGTGTGCTGGTGCG…	GRMZM2G039586_T01	0.800618	3.53e-22
MSTRG.41402.3	AATAGGTGATGTTCTACCTAGGTTAATTAAGGATTGGATGCGTATGTAGGCATGTATGATTAAAGACTATCTTAACTGGCCACATGCCCTAGATATGGGATAGGGTAAGCTTGAACCTGGCTATTCCATACATGAAAAGATAATCGCACACTGGGAGTGGAGAGATGGCGAGAGTGGCACGTACCCTCCTGGCAAAGGACCGTCTAAAAGGGGTGGTGTGCTCTCGGGTGGCGCGGACCTGTTCATGCAGTGGAGGATCCGTGGGAATGATAGACATATGCAAGAGTTACGAGAAACATATGTTGTGTGGTTAGAGATCCTCAGCTGAGTAAATCGATTCGGATCGCCGTTATATCCCTAGAGAGTGGAGACTTGATCTCCGACCTATAACCTAAGTCA…	GRMZM2G112951_T01	0.903892	1.08e-35
MSTRG.41419.1	AAACCAGCTCCAAAAAGTGACTTCTGAGCCTATCCACGTCGTCCATTAAGCTTTCGACCATAGGATCGGATTCCAACGGCTACACGAGTGTTATCACGCACCGGGCGCCAGGCGGCCTCCTCATGCTGGATAAATCGCGACGCTTCCAGAGGATATATCTTCCTCTCGGCTGCCGGGCGGCACTATCCATGGTGAAGAGGGTGTCGACCGCGATGGGTACAACGACGACGATGGAGCAGCTTGACGCTCCCAACAGATGAATGTTCGATGCCGACAACATCTTGCTCTACCAGAAGGTACCAGATCCAAATCAAGAACCAAAATTTAGGAAAAAATACGAACTGCAACCTTATCCGTCATCTTTAGTAATTCATGTGTTTATCTTATTTGCACCAAGAA…	GRMZM5G821252_T01	0.842858	1.71e-26
MSTRG.41721.1	CGCAGACTCAAATAGAAAACGCCATTGTTGAGATGATGCCGGACACCGCGGATCTTCAACACCACCCAACCGAATCCTCAACCGCCGCCGTGAACCGCGGACCTGACTCCGCGCGTGCTTGGACTCAAGTTCGTCCCCGGCTGGTGGGGTCCCACCTATCATCATCTAGCGCCGTCGGGGTAAAAACCAGGCAGAGCTCACGGTGAATTCTCCGGCGATGGCTTGCGCTCCTCAACGGTCTCCGCCCATCTATAAAACCATGGCGTGGGTTTTCCCTCCCCTCATCCTTCTCCTCTGTGTACCGCGCGACCTATGAGAGTGTGGGCATGGTAGACCGAACCGGGGCGGAATCCGTTCACCGCCGTTTGGCCTTCTCGCCAGCGTCTTGCTCCTCGTGAC…	GRMZM2G037485_T01	0.875046	9.65e-31
MSTRG.42509.4	CATAGTTGCACACCCCACGGCCGCGGTGCGTCGGTGCGGTTGATCCCGCCAACAAGGCAACAACGGGCGCCCGCCCCCGTCCTGTCATCTCCGCTCGCCACACCAGTCGCCGTCGGCCGTCGCTCCTCTCCTCCACGCCTCCCTCCCTACCTACCTACCTCGCCTTGGCATCCCCGCAAGGAATATCCCTTCCATAGCGTCCCTTGCTTCTTTACCACCCCACCCTGTATTCGTGCGTCCCTGCCGCTTAATTTCCCGGTTTCTCTGCGCTCTTTCGTCATCTTGGATCTTGGTTGCCTCGGGTGGTTCACAGGGTAATCATCGAGCATAGAGTTCATGTTGCCTGATTACCTTAGTTGCTACTATGCGATTTAAGGTGTTACACAACTTCATGCTGGA…	GRMZM2G306482_T01	0.823465	2.27e-24
MSTRG.43162.1	TTCTCTTGATTAGCTTGGTTGTAGTCTGCACTTGGTTGTATCGATATCTTATTTTCTTTATATAATTTACTAATTGGGTTCTCTTCGCAGTTTGCCTCTGAAGAAAGTCAACAGGTGCCTGTAATCCTATTTCTGAAGGATGTTGAGAAAATATGTGGAAATAATTACACCTACCATGGTCTAAAGAATAAGCTTGAAAGTTTCCCAGCTGGAGTTTTTATTGTTAGGTCCCAGATTCAGACAGATGCTCGGAAAGATAAGTCAAACAATGGGTCTCCTTGGCTCAAGTTCTCATACAACCAAGCAGCAATACTTGACCTTGCATTTCAGGTGCAGTTAATAGTTGATTCTACTTAG	GRMZM2G439866_T01	0.817434	9.22e-24
MSTRG.43208.1	AGAACATATGAAGTTTCACTTTCAATCACTGTCCCATCTTCATTTTTTCTTTTGTCACATCCATTCAAGCTTCCTGCACCAGCATCTTCTTGCACATGATCTTCCCCTATGCTCTTCAGGGCTGCATTTTCTTGATCACCAACTGTAGTGCTAGCAGCTTGGACCTTTTGGCCATCTTTACTTGTGGGAGCTTCTTCCTCCTGCAGATGTTCAACAAAAGCAGCTTCCACTGTTTCATTTCTGAACCCAACTTCCTTCTTCATTTCATAAGGCGATTTTTCTTTCACTTCAGACACAGTGATATCCTTACTTGTACTAGACTGTTTAGGCTCCAGGATACTTCTTGTTTGGGTGTTGAATTATACTGTCACTATCAGCATTCTTGTAGATAATCTTTTT…	GRMZM2G116803_T01	0.903016	0
MSTRG.43375.1	CCCTCATTCAGTAAACCAATAGGATTGCAGCATTGGAATTAGAGTTGGCCAGGTCCTCTAAAAAGAAAAGAAGAAACTACTTAGACTTAGACTTAGAATAGAGAAATGCCATTGGTTTTCTCGTACTACGATATCTTTTTTTTTGTTTTTGGCCATGATTGTGCTGCTCCTGTGAAGGCTAGTGGGAAAGCTCACCGTTCGTTGTGATGAGTGGGGGCCTTGTATCTGTATTCGGATCAGCTCCTTAACATAGTTTCCTGCTTGAACCCTGGCTGGGAGCTGGGAGAGGTGTCCCACTACAGGTGCAAATAAACCATTTTACCTTTCAGGGGAAAGGAAACAAACCACTCAATAATCGGTAGAAATTCCTCCTACTGAACTGAGCCAATCTCTCTCCTT…	GRMZM5G867512_T01	0.818841	6.68e-24
MSTRG.43469.1	GATTGACGTGATAGGGTAGGGTTGGCTATACTGCTGGTGGCGAACTCCAGGCTAATAATCTGAAGCGCATGGATACAAGTTATCCTTGGAAGGAAAGACAATTCCGAATCCGCTTTGTCTACGAATAAGGAAGCTATAAGTAATGCAACTATGAATCTCATGGAGAGTTCGATCCTGGCTCAGGATGAACGCTGGCGGCATGCTTAACACATGCAAGTCGAACGGGAAGTGGTGTTTCCAGTGGCGAACGGGTGAGTAACGCGTAAGAACCTGCCCTTGGGAGGGGAACAACAACTGGAAACGGTTGCTAATACCCCGTAGGCTGAGGAGCAAAAGGAGAAATCCGCCCAAGGAGGGGCTCGCGTCTGATTAGCTAGTTGGTGAGGCAATAGCTTACCA…	GRMZM5G858556_T01	0.824466	1.79e-24
MSTRG.43469.1	GATTGACGTGATAGGGTAGGGTTGGCTATACTGCTGGTGGCGAACTCCAGGCTAATAATCTGAAGCGCATGGATACAAGTTATCCTTGGAAGGAAAGACAATTCCGAATCCGCTTTGTCTACGAATAAGGAAGCTATAAGTAATGCAACTATGAATCTCATGGAGAGTTCGATCCTGGCTCAGGATGAACGCTGGCGGCATGCTTAACACATGCAAGTCGAACGGGAAGTGGTGTTTCCAGTGGCGAACGGGTGAGTAACGCGTAAGAACCTGCCCTTGGGAGGGGAACAACAACTGGAAACGGTTGCTAATACCCCGTAGGCTGAGGAGCAAAAGGAGAAATCCGCCCAAGGAGGGGCTCGCGTCTGATTAGCTAGTTGGTGAGGCAATAGCTTACCA…	GRMZM5G830210_T01	0.808566	6.59e-23
MSTRG.43469.1	GATTGACGTGATAGGGTAGGGTTGGCTATACTGCTGGTGGCGAACTCCAGGCTAATAATCTGAAGCGCATGGATACAAGTTATCCTTGGAAGGAAAGACAATTCCGAATCCGCTTTGTCTACGAATAAGGAAGCTATAAGTAATGCAACTATGAATCTCATGGAGAGTTCGATCCTGGCTCAGGATGAACGCTGGCGGCATGCTTAACACATGCAAGTCGAACGGGAAGTGGTGTTTCCAGTGGCGAACGGGTGAGTAACGCGTAAGAACCTGCCCTTGGGAGGGGAACAACAACTGGAAACGGTTGCTAATACCCCGTAGGCTGAGGAGCAAAAGGAGAAATCCGCCCAAGGAGGGGCTCGCGTCTGATTAGCTAGTTGGTGAGGCAATAGCTTACCA…	GRMZM5G844628_T01	0.822548	2.82e-24
MSTRG.43469.1	GATTGACGTGATAGGGTAGGGTTGGCTATACTGCTGGTGGCGAACTCCAGGCTAATAATCTGAAGCGCATGGATACAAGTTATCCTTGGAAGGAAAGACAATTCCGAATCCGCTTTGTCTACGAATAAGGAAGCTATAAGTAATGCAACTATGAATCTCATGGAGAGTTCGATCCTGGCTCAGGATGAACGCTGGCGGCATGCTTAACACATGCAAGTCGAACGGGAAGTGGTGTTTCCAGTGGCGAACGGGTGAGTAACGCGTAAGAACCTGCCCTTGGGAGGGGAACAACAACTGGAAACGGTTGCTAATACCCCGTAGGCTGAGGAGCAAAAGGAGAAATCCGCCCAAGGAGGGGCTCGCGTCTGATTAGCTAGTTGGTGAGGCAATAGCTTACCA…	GRMZM5G800096_T01	0.8796	1.95e-31
MSTRG.43469.1	GATTGACGTGATAGGGTAGGGTTGGCTATACTGCTGGTGGCGAACTCCAGGCTAATAATCTGAAGCGCATGGATACAAGTTATCCTTGGAAGGAAAGACAATTCCGAATCCGCTTTGTCTACGAATAAGGAAGCTATAAGTAATGCAACTATGAATCTCATGGAGAGTTCGATCCTGGCTCAGGATGAACGCTGGCGGCATGCTTAACACATGCAAGTCGAACGGGAAGTGGTGTTTCCAGTGGCGAACGGGTGAGTAACGCGTAAGAACCTGCCCTTGGGAGGGGAACAACAACTGGAAACGGTTGCTAATACCCCGTAGGCTGAGGAGCAAAAGGAGAAATCCGCCCAAGGAGGGGCTCGCGTCTGATTAGCTAGTTGGTGAGGCAATAGCTTACCA…	GRMZM5G815553_T01	0.835911	1.06e-25
MSTRG.43469.1	GATTGACGTGATAGGGTAGGGTTGGCTATACTGCTGGTGGCGAACTCCAGGCTAATAATCTGAAGCGCATGGATACAAGTTATCCTTGGAAGGAAAGACAATTCCGAATCCGCTTTGTCTACGAATAAGGAAGCTATAAGTAATGCAACTATGAATCTCATGGAGAGTTCGATCCTGGCTCAGGATGAACGCTGGCGGCATGCTTAACACATGCAAGTCGAACGGGAAGTGGTGTTTCCAGTGGCGAACGGGTGAGTAACGCGTAAGAACCTGCCCTTGGGAGGGGAACAACAACTGGAAACGGTTGCTAATACCCCGTAGGCTGAGGAGCAAAAGGAGAAATCCGCCCAAGGAGGGGCTCGCGTCTGATTAGCTAGTTGGTGAGGCAATAGCTTACCA…	GRMZM5G853723_T01	0.819301	6.01e-24
MSTRG.43469.1	GATTGACGTGATAGGGTAGGGTTGGCTATACTGCTGGTGGCGAACTCCAGGCTAATAATCTGAAGCGCATGGATACAAGTTATCCTTGGAAGGAAAGACAATTCCGAATCCGCTTTGTCTACGAATAAGGAAGCTATAAGTAATGCAACTATGAATCTCATGGAGAGTTCGATCCTGGCTCAGGATGAACGCTGGCGGCATGCTTAACACATGCAAGTCGAACGGGAAGTGGTGTTTCCAGTGGCGAACGGGTGAGTAACGCGTAAGAACCTGCCCTTGGGAGGGGAACAACAACTGGAAACGGTTGCTAATACCCCGTAGGCTGAGGAGCAAAAGGAGAAATCCGCCCAAGGAGGGGCTCGCGTCTGATTAGCTAGTTGGTGAGGCAATAGCTTACCA…	GRMZM5G810298_T01	0.812171	3e-23
MSTRG.43469.1	GATTGACGTGATAGGGTAGGGTTGGCTATACTGCTGGTGGCGAACTCCAGGCTAATAATCTGAAGCGCATGGATACAAGTTATCCTTGGAAGGAAAGACAATTCCGAATCCGCTTTGTCTACGAATAAGGAAGCTATAAGTAATGCAACTATGAATCTCATGGAGAGTTCGATCCTGGCTCAGGATGAACGCTGGCGGCATGCTTAACACATGCAAGTCGAACGGGAAGTGGTGTTTCCAGTGGCGAACGGGTGAGTAACGCGTAAGAACCTGCCCTTGGGAGGGGAACAACAACTGGAAACGGTTGCTAATACCCCGTAGGCTGAGGAGCAAAAGGAGAAATCCGCCCAAGGAGGGGCTCGCGTCTGATTAGCTAGTTGGTGAGGCAATAGCTTACCA…	GRMZM5G838396_T01	0.80034	3.74e-22
MSTRG.43469.1	GATTGACGTGATAGGGTAGGGTTGGCTATACTGCTGGTGGCGAACTCCAGGCTAATAATCTGAAGCGCATGGATACAAGTTATCCTTGGAAGGAAAGACAATTCCGAATCCGCTTTGTCTACGAATAAGGAAGCTATAAGTAATGCAACTATGAATCTCATGGAGAGTTCGATCCTGGCTCAGGATGAACGCTGGCGGCATGCTTAACACATGCAAGTCGAACGGGAAGTGGTGTTTCCAGTGGCGAACGGGTGAGTAACGCGTAAGAACCTGCCCTTGGGAGGGGAACAACAACTGGAAACGGTTGCTAATACCCCGTAGGCTGAGGAGCAAAAGGAGAAATCCGCCCAAGGAGGGGCTCGCGTCTGATTAGCTAGTTGGTGAGGCAATAGCTTACCA…	GRMZM5G874448_T01	0.822336	2.97e-24
MSTRG.43469.1	GATTGACGTGATAGGGTAGGGTTGGCTATACTGCTGGTGGCGAACTCCAGGCTAATAATCTGAAGCGCATGGATACAAGTTATCCTTGGAAGGAAAGACAATTCCGAATCCGCTTTGTCTACGAATAAGGAAGCTATAAGTAATGCAACTATGAATCTCATGGAGAGTTCGATCCTGGCTCAGGATGAACGCTGGCGGCATGCTTAACACATGCAAGTCGAACGGGAAGTGGTGTTTCCAGTGGCGAACGGGTGAGTAACGCGTAAGAACCTGCCCTTGGGAGGGGAACAACAACTGGAAACGGTTGCTAATACCCCGTAGGCTGAGGAGCAAAAGGAGAAATCCGCCCAAGGAGGGGCTCGCGTCTGATTAGCTAGTTGGTGAGGCAATAGCTTACCA…	GRMZM5G806488_T01	0.847079	5.41e-27
MSTRG.43470.1	AGGTGGGTAGGTATTCTCTACCTACCCACCTGTGTCGGTTTCGGGTACAGGTACCCTTTTGTTGAAGGTCGTTCGAGCTTTTCCTGGGAGTATGGCATGGGTTACATACTTCGCGCCGTAGCGCCTGGTATGAGCCTCGTGGAGAAGCAATGGCTAGTCCACGGGGCTCATACTTTCGCGCTGCAGCGCTTGGTACTCGGACCTCGGCTCGAGGCATTTTCTCTACCCCTTCTTACCCTGAAAAAGCAGGGTCACCTTGTGTCCTTAAACCTATAACCATCTTTCGGCTAACCTAGCCTCCTCCGTCCCTCCGTACCAACAAGGGGTAGTACAGGAATATTGACCTGTTGTCCATCGACTTAGCCTTTCGGCCTGATCTTAGGCCCTGACTCACCCTCC…	GRMZM5G844628_T01	0.835148	1.29e-25
MSTRG.43470.1	AGGTGGGTAGGTATTCTCTACCTACCCACCTGTGTCGGTTTCGGGTACAGGTACCCTTTTGTTGAAGGTCGTTCGAGCTTTTCCTGGGAGTATGGCATGGGTTACATACTTCGCGCCGTAGCGCCTGGTATGAGCCTCGTGGAGAAGCAATGGCTAGTCCACGGGGCTCATACTTTCGCGCTGCAGCGCTTGGTACTCGGACCTCGGCTCGAGGCATTTTCTCTACCCCTTCTTACCCTGAAAAAGCAGGGTCACCTTGTGTCCTTAAACCTATAACCATCTTTCGGCTAACCTAGCCTCCTCCGTCCCTCCGTACCAACAAGGGGTAGTACAGGAATATTGACCTGTTGTCCATCGACTTAGCCTTTCGGCCTGATCTTAGGCCCTGACTCACCCTCC…	GRMZM5G800096_T01	0.890293	3.46e-33
MSTRG.43470.1	AGGTGGGTAGGTATTCTCTACCTACCCACCTGTGTCGGTTTCGGGTACAGGTACCCTTTTGTTGAAGGTCGTTCGAGCTTTTCCTGGGAGTATGGCATGGGTTACATACTTCGCGCCGTAGCGCCTGGTATGAGCCTCGTGGAGAAGCAATGGCTAGTCCACGGGGCTCATACTTTCGCGCTGCAGCGCTTGGTACTCGGACCTCGGCTCGAGGCATTTTCTCTACCCCTTCTTACCCTGAAAAAGCAGGGTCACCTTGTGTCCTTAAACCTATAACCATCTTTCGGCTAACCTAGCCTCCTCCGTCCCTCCGTACCAACAAGGGGTAGTACAGGAATATTGACCTGTTGTCCATCGACTTAGCCTTTCGGCCTGATCTTAGGCCCTGACTCACCCTCC…	GRMZM5G815553_T01	0.845591	8.15e-27
MSTRG.43470.1	AGGTGGGTAGGTATTCTCTACCTACCCACCTGTGTCGGTTTCGGGTACAGGTACCCTTTTGTTGAAGGTCGTTCGAGCTTTTCCTGGGAGTATGGCATGGGTTACATACTTCGCGCCGTAGCGCCTGGTATGAGCCTCGTGGAGAAGCAATGGCTAGTCCACGGGGCTCATACTTTCGCGCTGCAGCGCTTGGTACTCGGACCTCGGCTCGAGGCATTTTCTCTACCCCTTCTTACCCTGAAAAAGCAGGGTCACCTTGTGTCCTTAAACCTATAACCATCTTTCGGCTAACCTAGCCTCCTCCGTCCCTCCGTACCAACAAGGGGTAGTACAGGAATATTGACCTGTTGTCCATCGACTTAGCCTTTCGGCCTGATCTTAGGCCCTGACTCACCCTCC…	GRMZM5G866223_T01	0.815159	1.54e-23
MSTRG.43470.1	AGGTGGGTAGGTATTCTCTACCTACCCACCTGTGTCGGTTTCGGGTACAGGTACCCTTTTGTTGAAGGTCGTTCGAGCTTTTCCTGGGAGTATGGCATGGGTTACATACTTCGCGCCGTAGCGCCTGGTATGAGCCTCGTGGAGAAGCAATGGCTAGTCCACGGGGCTCATACTTTCGCGCTGCAGCGCTTGGTACTCGGACCTCGGCTCGAGGCATTTTCTCTACCCCTTCTTACCCTGAAAAAGCAGGGTCACCTTGTGTCCTTAAACCTATAACCATCTTTCGGCTAACCTAGCCTCCTCCGTCCCTCCGTACCAACAAGGGGTAGTACAGGAATATTGACCTGTTGTCCATCGACTTAGCCTTTCGGCCTGATCTTAGGCCCTGACTCACCCTCC…	GRMZM5G853723_T01	0.854454	6.63e-28
MSTRG.43470.1	AGGTGGGTAGGTATTCTCTACCTACCCACCTGTGTCGGTTTCGGGTACAGGTACCCTTTTGTTGAAGGTCGTTCGAGCTTTTCCTGGGAGTATGGCATGGGTTACATACTTCGCGCCGTAGCGCCTGGTATGAGCCTCGTGGAGAAGCAATGGCTAGTCCACGGGGCTCATACTTTCGCGCTGCAGCGCTTGGTACTCGGACCTCGGCTCGAGGCATTTTCTCTACCCCTTCTTACCCTGAAAAAGCAGGGTCACCTTGTGTCCTTAAACCTATAACCATCTTTCGGCTAACCTAGCCTCCTCCGTCCCTCCGTACCAACAAGGGGTAGTACAGGAATATTGACCTGTTGTCCATCGACTTAGCCTTTCGGCCTGATCTTAGGCCCTGACTCACCCTCC…	GRMZM5G810298_T01	0.821423	3.67e-24
MSTRG.43470.1	AGGTGGGTAGGTATTCTCTACCTACCCACCTGTGTCGGTTTCGGGTACAGGTACCCTTTTGTTGAAGGTCGTTCGAGCTTTTCCTGGGAGTATGGCATGGGTTACATACTTCGCGCCGTAGCGCCTGGTATGAGCCTCGTGGAGAAGCAATGGCTAGTCCACGGGGCTCATACTTTCGCGCTGCAGCGCTTGGTACTCGGACCTCGGCTCGAGGCATTTTCTCTACCCCTTCTTACCCTGAAAAAGCAGGGTCACCTTGTGTCCTTAAACCTATAACCATCTTTCGGCTAACCTAGCCTCCTCCGTCCCTCCGTACCAACAAGGGGTAGTACAGGAATATTGACCTGTTGTCCATCGACTTAGCCTTTCGGCCTGATCTTAGGCCCTGACTCACCCTCC…	GRMZM5G838396_T01	0.809631	5.23e-23
MSTRG.43470.1	AGGTGGGTAGGTATTCTCTACCTACCCACCTGTGTCGGTTTCGGGTACAGGTACCCTTTTGTTGAAGGTCGTTCGAGCTTTTCCTGGGAGTATGGCATGGGTTACATACTTCGCGCCGTAGCGCCTGGTATGAGCCTCGTGGAGAAGCAATGGCTAGTCCACGGGGCTCATACTTTCGCGCTGCAGCGCTTGGTACTCGGACCTCGGCTCGAGGCATTTTCTCTACCCCTTCTTACCCTGAAAAAGCAGGGTCACCTTGTGTCCTTAAACCTATAACCATCTTTCGGCTAACCTAGCCTCCTCCGTCCCTCCGTACCAACAAGGGGTAGTACAGGAATATTGACCTGTTGTCCATCGACTTAGCCTTTCGGCCTGATCTTAGGCCCTGACTCACCCTCC…	GRMZM5G874448_T01	0.858858	1.79e-28
MSTRG.43470.1	AGGTGGGTAGGTATTCTCTACCTACCCACCTGTGTCGGTTTCGGGTACAGGTACCCTTTTGTTGAAGGTCGTTCGAGCTTTTCCTGGGAGTATGGCATGGGTTACATACTTCGCGCCGTAGCGCCTGGTATGAGCCTCGTGGAGAAGCAATGGCTAGTCCACGGGGCTCATACTTTCGCGCTGCAGCGCTTGGTACTCGGACCTCGGCTCGAGGCATTTTCTCTACCCCTTCTTACCCTGAAAAAGCAGGGTCACCTTGTGTCCTTAAACCTATAACCATCTTTCGGCTAACCTAGCCTCCTCCGTCCCTCCGTACCAACAAGGGGTAGTACAGGAATATTGACCTGTTGTCCATCGACTTAGCCTTTCGGCCTGATCTTAGGCCCTGACTCACCCTCC…	GRMZM5G806488_T01	0.84831	3.84e-27
MSTRG.43480.1	GGCCCAGACTCCTACGGGAGGCAGCAGTGGGGAATTTTCCGCAATGGGCGAAAGCCTGACGGAGCAATGCCGCGTGGAGGTGGAAGGCCTACGGGTCGTCAACTTCTTTTCTCGGAGAAGAAACAATGACGGTATCTGAGGAATAAGCATCGGCTAACTCTGTGCCAGCAGCCGCGGTAAGACAGAGGATGCAAGCGTTATCCGGAATGATTGGGCGTAAAGCGTCTGTAGGTGGTTCCAAGGGTTGGGCTGTTCGCCCATTAATGCGGTACGTGAGCTGGGTTCAGAACGTCGTGAGACGTTCGGTCCATATCCGGTGTGGGCGTTAGAGCATTGAGAGGACCTTTCACTAGTACGAGAGGACCGGGAAGGACGCACCTCTGGTGTACCAGTTATCGT…	GRMZM5G800096_T01	0.874137	1.32e-30
MSTRG.43480.1	GGCCCAGACTCCTACGGGAGGCAGCAGTGGGGAATTTTCCGCAATGGGCGAAAGCCTGACGGAGCAATGCCGCGTGGAGGTGGAAGGCCTACGGGTCGTCAACTTCTTTTCTCGGAGAAGAAACAATGACGGTATCTGAGGAATAAGCATCGGCTAACTCTGTGCCAGCAGCCGCGGTAAGACAGAGGATGCAAGCGTTATCCGGAATGATTGGGCGTAAAGCGTCTGTAGGTGGTTCCAAGGGTTGGGCTGTTCGCCCATTAATGCGGTACGTGAGCTGGGTTCAGAACGTCGTGAGACGTTCGGTCCATATCCGGTGTGGGCGTTAGAGCATTGAGAGGACCTTTCACTAGTACGAGAGGACCGGGAAGGACGCACCTCTGGTGTACCAGTTATCGT…	GRMZM5G815553_T01	0.84191	2.21e-26
MSTRG.43480.1	GGCCCAGACTCCTACGGGAGGCAGCAGTGGGGAATTTTCCGCAATGGGCGAAAGCCTGACGGAGCAATGCCGCGTGGAGGTGGAAGGCCTACGGGTCGTCAACTTCTTTTCTCGGAGAAGAAACAATGACGGTATCTGAGGAATAAGCATCGGCTAACTCTGTGCCAGCAGCCGCGGTAAGACAGAGGATGCAAGCGTTATCCGGAATGATTGGGCGTAAAGCGTCTGTAGGTGGTTCCAAGGGTTGGGCTGTTCGCCCATTAATGCGGTACGTGAGCTGGGTTCAGAACGTCGTGAGACGTTCGGTCCATATCCGGTGTGGGCGTTAGAGCATTGAGAGGACCTTTCACTAGTACGAGAGGACCGGGAAGGACGCACCTCTGGTGTACCAGTTATCGT…	GRMZM5G866223_T01	0.803025	2.14e-22
MSTRG.43480.1	GGCCCAGACTCCTACGGGAGGCAGCAGTGGGGAATTTTCCGCAATGGGCGAAAGCCTGACGGAGCAATGCCGCGTGGAGGTGGAAGGCCTACGGGTCGTCAACTTCTTTTCTCGGAGAAGAAACAATGACGGTATCTGAGGAATAAGCATCGGCTAACTCTGTGCCAGCAGCCGCGGTAAGACAGAGGATGCAAGCGTTATCCGGAATGATTGGGCGTAAAGCGTCTGTAGGTGGTTCCAAGGGTTGGGCTGTTCGCCCATTAATGCGGTACGTGAGCTGGGTTCAGAACGTCGTGAGACGTTCGGTCCATATCCGGTGTGGGCGTTAGAGCATTGAGAGGACCTTTCACTAGTACGAGAGGACCGGGAAGGACGCACCTCTGGTGTACCAGTTATCGT…	GRMZM5G853723_T01	0.835423	1.2e-25
MSTRG.43480.1	GGCCCAGACTCCTACGGGAGGCAGCAGTGGGGAATTTTCCGCAATGGGCGAAAGCCTGACGGAGCAATGCCGCGTGGAGGTGGAAGGCCTACGGGTCGTCAACTTCTTTTCTCGGAGAAGAAACAATGACGGTATCTGAGGAATAAGCATCGGCTAACTCTGTGCCAGCAGCCGCGGTAAGACAGAGGATGCAAGCGTTATCCGGAATGATTGGGCGTAAAGCGTCTGTAGGTGGTTCCAAGGGTTGGGCTGTTCGCCCATTAATGCGGTACGTGAGCTGGGTTCAGAACGTCGTGAGACGTTCGGTCCATATCCGGTGTGGGCGTTAGAGCATTGAGAGGACCTTTCACTAGTACGAGAGGACCGGGAAGGACGCACCTCTGGTGTACCAGTTATCGT…	GRMZM5G810298_T01	0.801022	3.25e-22
MSTRG.43480.1	GGCCCAGACTCCTACGGGAGGCAGCAGTGGGGAATTTTCCGCAATGGGCGAAAGCCTGACGGAGCAATGCCGCGTGGAGGTGGAAGGCCTACGGGTCGTCAACTTCTTTTCTCGGAGAAGAAACAATGACGGTATCTGAGGAATAAGCATCGGCTAACTCTGTGCCAGCAGCCGCGGTAAGACAGAGGATGCAAGCGTTATCCGGAATGATTGGGCGTAAAGCGTCTGTAGGTGGTTCCAAGGGTTGGGCTGTTCGCCCATTAATGCGGTACGTGAGCTGGGTTCAGAACGTCGTGAGACGTTCGGTCCATATCCGGTGTGGGCGTTAGAGCATTGAGAGGACCTTTCACTAGTACGAGAGGACCGGGAAGGACGCACCTCTGGTGTACCAGTTATCGT…	GRMZM5G874448_T01	0.831909	2.92e-25
MSTRG.43480.1	GGCCCAGACTCCTACGGGAGGCAGCAGTGGGGAATTTTCCGCAATGGGCGAAAGCCTGACGGAGCAATGCCGCGTGGAGGTGGAAGGCCTACGGGTCGTCAACTTCTTTTCTCGGAGAAGAAACAATGACGGTATCTGAGGAATAAGCATCGGCTAACTCTGTGCCAGCAGCCGCGGTAAGACAGAGGATGCAAGCGTTATCCGGAATGATTGGGCGTAAAGCGTCTGTAGGTGGTTCCAAGGGTTGGGCTGTTCGCCCATTAATGCGGTACGTGAGCTGGGTTCAGAACGTCGTGAGACGTTCGGTCCATATCCGGTGTGGGCGTTAGAGCATTGAGAGGACCTTTCACTAGTACGAGAGGACCGGGAAGGACGCACCTCTGGTGTACCAGTTATCGT…	GRMZM5G806488_T01	0.84692	5.65e-27
MSTRG.43699.1	AAAGCTTAGGCGCCGGCAGCAAATGCAAGCGCTGATAGCTATTCAGCGACAGCAGCAACAGTTTGGTCAACAGGGTTCTGGCAGTGATCCAATGGTGTCTCAAGCATACTCTCTTAGGAACAAAAATCTGGATTCCTTAGGTAGTTCAATTGTCATAGATGAAAACACAAATGAGATTTTTTCGCCTGAGATGATTCCGACATACCATGGCCCGGTTCACAAGAGTTCTGCAATTTCAGATGATCCCTTTATAGAGGAAAAAATATATTATCAACTACAAGATGCTCTTGACAAGGCAATTTGTTAACACCCTTTCAATTTCATAAATTCTTCATAAGTTTACTAAGAGTATTATTCAGTTGCTGGAAATGTTCAATAGAAA	GRMZM6G238741_T01	0.952982	0
MSTRG.43936.1	CAAATATTGTTTACAAAAATTGCTTAGCCCTGTCTAGAGGTAAATCTTGTGGATAGAGTTTGTCCTTTGCAATAATGCCTAGCTCAGGGGTTATCATGAGGAAGGATGACTTCTGCCTGCAAGAATATTTTCATTGGGAGCATGGTGGGATCTTACTGCAAAGTTCCTTATAATGCTCTTTTCATCCTAAGGAACACAAACAATACTAAGAGTGGAAGTACTTAACTCGAGACTTGGGCTAGGAACAGGTGATGCTCCACCGAGGTTAAATAAGGATTGGATGCGTATGTAGGCCTGTATGATCAAGGACTATCTTAACTGGCCACATGCCCTGGATATGGGACAGGGTAAGCTTGAACCCGACTATTCCATATATGAAAAGACAATCGCGCACTAGGA…	GRMZM2G164486_T01	0.841876	2.23e-26
