# Supplementary material for: Spatio-Temporal Transcriptional Dynamics of Maize Long Non-Coding RNAs Responsive to Drought Stress
Source: Genes (Basel). 2019 Feb 13;10(2):138. doi: 10.3390/genes10020138 (PMC6410058; doi:10.3390/genes10020138)
Supplement: Supplementary file 1 [file genes-10-00138-s001.zip › Supplementary files/Table S4.xlsx]

## Sheet: Table S4
Table S4. The 539 lncRNA-mRNA pairs that function in trans-acting ways
LncRNA	LncRNA sequences	Protein-coding transcript	Spearman's ρ	P-value
MSTRG.10829.2	CCCCGGTTCCTCGGCCTGCGCTGGCCCATGATGCGCAGCCCAACACAGCTTCGATGGCCAGCGCGCCCTGGCTTCCCGCCCGCGCGCCCGCGCGAGCGCCGAGCCACCGCATCCTATCGTCCTGCGCTTGGGCCCCACTCACCAATCTGCCCCACGCCCCACCTCCTGTTTATCTTCTCCGAAACCGCCCTCCACGCATGACTCCCCCACGACGGTTCCATTTGCCCCAGCACCCCATTTCCCTCTCCCTCTCCCTCACACGCGCCCACACCTCCGCTGCCACCGCCGTTCACGCCGTGCTGCATCTGCAGCCGCGCCATCGCCCATCACCTGGTGCCCCGCCGCTCTGAGCTCGCATCGTCGTCCGCCGAGGAGCCTGCGTGGAGCCGTTGCCGAGAT…	GRMZM2G150166_T01	-0.803434	1.97e-22
MSTRG.10909.1	CGACTAACGAAAACAATGGATCGACTTACCATGACTAAACTCGACTCGACTCCGCGAGATCGACAACCATATCCGGTTGAGGCGATTCACCAAGCACTTGGCAAGCGCCTCGCTAAAGCTTTCTTCTCATCTAAATTTCCTAGGATTTACCTCCACCACAAACACAAACATATACAGTAAATAATCAAATATAGGAATTGGTGGGGAATAAACAGAACACAAGCAGTTGGTCTCACCTGGGCTACAGAGATCTGGCATGTTGCTGCTGCGCCTAGTATTAATCAGGGAAAGGAGAGGAGCGACCATGGAGAAGACTGGAGCAAGGAGGGAGCTCGGCGTGGTCCGATGGAGGTGGAAGACAGCCAGTGCGCGCCACAACAGAGAAGATCGACGAGTAGA…	AC177924.2_FGT003	0.832732	2.38e-25
MSTRG.10909.1	CGACTAACGAAAACAATGGATCGACTTACCATGACTAAACTCGACTCGACTCCGCGAGATCGACAACCATATCCGGTTGAGGCGATTCACCAAGCACTTGGCAAGCGCCTCGCTAAAGCTTTCTTCTCATCTAAATTTCCTAGGATTTACCTCCACCACAAACACAAACATATACAGTAAATAATCAAATATAGGAATTGGTGGGGAATAAACAGAACACAAGCAGTTGGTCTCACCTGGGCTACAGAGATCTGGCATGTTGCTGCTGCGCCTAGTATTAATCAGGGAAAGGAGAGGAGCGACCATGGAGAAGACTGGAGCAAGGAGGGAGCTCGGCGTGGTCCGATGGAGGTGGAAGACAGCCAGTGCGCGCCACAACAGAGAAGATCGACGAGTAGA…	GRMZM2G179651_T01	0.82149	3.62e-24
MSTRG.11236.1	CCTAGAGTGAGTAGCGTCAGTCGCCAGCCTCCCAGCTCAAGGAGCCAGCCACTAGCGAGCTCGCCCACCCGCTCACGCTCCAGGCCAGCGGCCAGCCGGTTCCCTCCTCCCGCGCCCGGCTCCCGCGCGGCCACCGGCCCTGGCGCCCAGGCCAGTCGCTGCGTGCCGCATAGTACCAGCACCTGCTCGCCGCCAGGCCAGGCCCGCACTCCGCAGGCCGGGCTACTCCCTCCTAATTTTTTTATTGCTTCCTCCATTTCTCGCAATTTAGGGAACAAGTTCTGTACAGTTGCTACAGGTCTGGAAGTGTTTGTCTCGGAGCTTCTGCTGAATGGTATTGTCTTCTTCCACGAATAAGCCATATGAGTGTGATTTGGATAGGTTGGGTTTTGGCACCAT…	GRMZM2G099355_T01	0.83413	1.67e-25
MSTRG.11301.1	CGCTGCCAGCACGCCTGTCGTTCTCCTCCTTGTGTCGTACTCCTCCCTTCACTCGTTTCTAATCCATACCACCGGTGCCAAGCATGTCGGGAGCGCCACCGTGCATAGCGCTGCCAGCACGCCTGTTGTTCTCCTCCCTGTGTCGTACTCCTCCCTTCACTCATTTCTAATTCATACCATCGGCACCAAGCATGTCGGGAGCGCCACCGTGCTCCACCCAGTGCCGCTGTGGTCCTTTGCAGGCTTCTCGAGATGGTGTCAGCCTTCGGTTGTTAAAGTTTGTATCAAGAGGCATAAAGGTTCAAATCCATATCACCAGGAGATTCTGTGCGGCGAGAATGCGGCAGAAAAGTTGCTGGTGAAGGTGTGCCACATGGGAGGATGATGATGCTGAAGAAA…	GRMZM2G376105_T01	0.909097	9.38e-37
MSTRG.11301.1	CGCTGCCAGCACGCCTGTCGTTCTCCTCCTTGTGTCGTACTCCTCCCTTCACTCGTTTCTAATCCATACCACCGGTGCCAAGCATGTCGGGAGCGCCACCGTGCATAGCGCTGCCAGCACGCCTGTTGTTCTCCTCCCTGTGTCGTACTCCTCCCTTCACTCATTTCTAATTCATACCATCGGCACCAAGCATGTCGGGAGCGCCACCGTGCTCCACCCAGTGCCGCTGTGGTCCTTTGCAGGCTTCTCGAGATGGTGTCAGCCTTCGGTTGTTAAAGTTTGTATCAAGAGGCATAAAGGTTCAAATCCATATCACCAGGAGATTCTGTGCGGCGAGAATGCGGCAGAAAAGTTGCTGGTGAAGGTGTGCCACATGGGAGGATGATGATGCTGAAGAAA…	GRMZM2G476515_T01	0.830544	4.1e-25
MSTRG.1194.1	TTTGCATCCACGAGCGCCGTGGAGGGAGGGGATGGGATGGCAGCAGTGAGCTCGGTCTGTGTCCTGCCTCTCGCGCCGCTGAGCCAGTGAGCCGTGCTGCTAGGAATGTGTTGTAGGGAGGAGGGAAAAGGGCTTCGAGTACTCCGCAACTCGCGAGGTATGGACTGCGGCGCGGACGCCCTGCTGCTGCTGCCATGGCCGGGGATGCGGAGTTGCCTCTCGAAGAGGCGGAGGCCGCGATGAGATCCGCCGACGACGACAGCGTCACGGCCACGGTGGTCAATATGTACCACTTTTAATATTTGATGGACCAGTTAACAAAAGCTTTACCTGATCGAATCCTAAAATGACTTACATTTGGCATAGGATGCATTAGTTACTAGTTAGAGCAGCTGGCAC…	GRMZM2G432850_T01	-0.890463	3.24e-33
MSTRG.1194.1	TTTGCATCCACGAGCGCCGTGGAGGGAGGGGATGGGATGGCAGCAGTGAGCTCGGTCTGTGTCCTGCCTCTCGCGCCGCTGAGCCAGTGAGCCGTGCTGCTAGGAATGTGTTGTAGGGAGGAGGGAAAAGGGCTTCGAGTACTCCGCAACTCGCGAGGTATGGACTGCGGCGCGGACGCCCTGCTGCTGCTGCCATGGCCGGGGATGCGGAGTTGCCTCTCGAAGAGGCGGAGGCCGCGATGAGATCCGCCGACGACGACAGCGTCACGGCCACGGTGGTCAATATGTACCACTTTTAATATTTGATGGACCAGTTAACAAAAGCTTTACCTGATCGAATCCTAAAATGACTTACATTTGGCATAGGATGCATTAGTTACTAGTTAGAGCAGCTGGCAC…	GRMZM2G006293_T01	0.831318	3.38e-25
MSTRG.12342.3	CGACAGCCCCCACCATCCTCGCCCCCGCCATCCACAAGGTCCTCGGCGCCCCTTCCTTAGCCCCCGTCGTCCCCACATATTTGGATTCGAGATTTTGCTCGAGTTGCCTCGCCTCGCCGAGGACCCACCGCAGCAGTCAGGGAGCATGGTGGGCAGGAGGATATGGGGAGGAGCAGAGGAGGAGGTGAAGCTCACATCGACAACATGTTCATGGCACTCGAGTCCCTCAAGAAGAAGG	GRMZM2G143608_T01	0.841698	2.33e-26
MSTRG.12676.1	TAAACCTAAAAGGGGGCACCCCTTCTCCCGAAGTTACGGGGCTATTTTGCCGAGTTCCTTAGAGAGAGTTGTCTCGCGCCCCTAGGTATTCTCTACCTACCCACCTGTGTCGGTTTCGGGTACAGGTACCCTTTTGTTGAAGGTCGTTCGAGCTTTTCCTGGGAGTATGGCATGGGTTACATACTTCAGCGCCGTAGCGCCTGGTATGAGCCTCATGGAGAAGCAATGGCTAGTCCACGGGGCTCATACTTCAGCGCTGCAGCGCTTGGTACTCGGACCTCGGCTCGA	GRMZM2G000652_T01	0.831343	3.36e-25
MSTRG.12757.1	CCCATCTGTCGTCGGCCCGTCGCACATCCGCCGCCCTCGCCCAGCACAGCGCAGCCGCACAGGCACACCGCACACAGCCGCCACAGCTAGTCGCCATTGTTCACGGCTGCTCAGCGCTCCATACCGTGCCCCCAAATTCCGTGACTCATCTTCCTTCTCTCTGCCGGGCTGCGCGTGCAGACCACGGACGAACGCACTGCCCCCAATCCACTGGTTTTTGCTGTTCGGAGTTGGCGCTCGTTTTTCATTTTCAATATCCACTTGTTATATTGTAAACTTGTGATCAATTTGTTATATTGTGAACTTGTGATTTATGGGATTAATTTGTAATATTGTGAACTTGTGATCTGTGTGATCCATTATTATATTGTGAACTTGTGATATTGTGAATTGTGAACA…	GRMZM2G128146_T01	0.808662	0
MSTRG.12864.2	GCGGTTGCAAGAACTGGGCTGTGGTGCACGCCGAAGCGAACCATGGGCTAATAGAGCGAAGGTAGTGCTTGGAGTTCGAAGGAAAGTTTGCCAGAGTTCACGTCTCGTGGGGAACTTCACTGTGTCGACGATGGCCAGCCTCGTCGTTGATTGTGTCGATGGCCAGCCTCGTCGTTGATTGAGCATCGCGGCCAAGTCTGTTGTGACCGGGATTCTTCAACACGTTCCACCTCGAGTGAGGTCACGAGTCACCTGAA	GRMZM2G336929_T01	0.805179	1.36e-22
MSTRG.12864.2	GCGGTTGCAAGAACTGGGCTGTGGTGCACGCCGAAGCGAACCATGGGCTAATAGAGCGAAGGTAGTGCTTGGAGTTCGAAGGAAAGTTTGCCAGAGTTCACGTCTCGTGGGGAACTTCACTGTGTCGACGATGGCCAGCCTCGTCGTTGATTGTGTCGATGGCCAGCCTCGTCGTTGATTGAGCATCGCGGCCAAGTCTGTTGTGACCGGGATTCTTCAACACGTTCCACCTCGAGTGAGGTCACGAGTCACCTGAA	AC218457.2_FGT008	0.818892	6.6e-24
MSTRG.13316.1	ATTTTCTCTCCCTGCCCCACGATGCACGCAGCAGCCAGCAGCGCCCAGCGCTAGCGCTCCGCGCGGCCTGCGCTCCCCAAGCCGCAGCTAGGTGCCCCGGCCAACGCCCCCTCCCAACGGCAAGCCGGTGCCCCTCCGCGGCGTGCAGCCATGGCTGCCAGCCCGCAGCCGTCGCGGTTCGTTACCCTGCTCGACCGGCCCTAGCCCTTGCGCGCGGTCGGCCTGCCAGCGCGGCGGCGCGACCAGCTAGCACTATCGTCGTCATGCTCGTGTCCTCGTCGCTCGTGCGGTGCGTCGTGCACGCAACATGTCGTCGTACCTCGCCTCGTCTCACCGTCGTCGCGAGATTGCGATCCGGTTCCAAGCTTCGAGGGATCGAGGATCAAGCGTTGGCGACCA…	GRMZM2G497829_T01	0.900704	4.49e-35
MSTRG.13317.1	CCACGATGCACGCAGCAGCCAGCAGCGCCCAGCGCTAGCGCTCCGCGCGGCCTGCGCTCCCCAAGCCGCAGCTAGGTGCCCTGGCCAACGCCCCCTCCCAACGGCAAGCCGGTGCCCCTCTGCGGCGTGCAGCCATGGCTGCCAGCCCGCAGCCGCCGCGGTTCGTTACCCTGCTCGACCGGCCCTAGCCCTTGCGCGCGGTCGGCCTGCCAGCGCGGCGGCGCGACCAGCTAGCACTATCGTCGTCATGCTCGTGTCCTCGTCGCTCGTGCGGTGCGTCGTGCACGCAACATGTCGTCGTACCTCGCCTCGTCTCGCCGTCGTCGCGAGATTGCGATCCGGTTCCAAGCTTCGAGGGATCGAGGATCAAGCGTTGGCGACCAAGTGATATAGCTTTAC…	GRMZM2G309048_T01	0.900893	4.13e-35
MSTRG.13317.1	CCACGATGCACGCAGCAGCCAGCAGCGCCCAGCGCTAGCGCTCCGCGCGGCCTGCGCTCCCCAAGCCGCAGCTAGGTGCCCTGGCCAACGCCCCCTCCCAACGGCAAGCCGGTGCCCCTCTGCGGCGTGCAGCCATGGCTGCCAGCCCGCAGCCGCCGCGGTTCGTTACCCTGCTCGACCGGCCCTAGCCCTTGCGCGCGGTCGGCCTGCCAGCGCGGCGGCGCGACCAGCTAGCACTATCGTCGTCATGCTCGTGTCCTCGTCGCTCGTGCGGTGCGTCGTGCACGCAACATGTCGTCGTACCTCGCCTCGTCTCGCCGTCGTCGCGAGATTGCGATCCGGTTCCAAGCTTCGAGGGATCGAGGATCAAGCGTTGGCGACCAAGTGATATAGCTTTAC…	GRMZM2G497829_T01	0.873736	1.51e-30
MSTRG.13508.2	CCAACATGTTGTTCAGGCTCCACACTTGACAGGGCACAGGGCAGGGCGCCAGGAGACGGGGAGAATCTTTCGCCCTGAAAAAAGAGCAAAGTGTCAGCCCTTTCCCCCCGGTTCCTAGTTTTGGTACTACTACAGGCTCCCGCTGCATCATCCCCAACGAACCAGCAGAGCTCGCAAGCAACAAAAGAGAAGGACGAAGCAGGCGCAGCCGCCACACGGACACGCAGCAGAGCATCGCCGCAGCGGTCCAGAGGCATGGGGGCCGCCGCCGCCGCAAAGCACGCCGTGAGTCCCTCGCCCCGCGTACGGCGTACGTGTACGTAACGTAACCTCGTGAGAGCCAGCCAACCGTCTCTGGCCGCCGCACCGTGACGTTTTCACTGCGAGGAATTGGCTGAA…	GRMZM2G366301_T02	0.842758	1.76e-26
MSTRG.13508.2	CCAACATGTTGTTCAGGCTCCACACTTGACAGGGCACAGGGCAGGGCGCCAGGAGACGGGGAGAATCTTTCGCCCTGAAAAAAGAGCAAAGTGTCAGCCCTTTCCCCCCGGTTCCTAGTTTTGGTACTACTACAGGCTCCCGCTGCATCATCCCCAACGAACCAGCAGAGCTCGCAAGCAACAAAAGAGAAGGACGAAGCAGGCGCAGCCGCCACACGGACACGCAGCAGAGCATCGCCGCAGCGGTCCAGAGGCATGGGGGCCGCCGCCGCCGCAAAGCACGCCGTGAGTCCCTCGCCCCGCGTACGGCGTACGTGTACGTAACGTAACCTCGTGAGAGCCAGCCAACCGTCTCTGGCCGCCGCACCGTGACGTTTTCACTGCGAGGAATTGGCTGAA…	GRMZM5G892308_T01	0.837094	7.82e-26
MSTRG.13508.2	CCAACATGTTGTTCAGGCTCCACACTTGACAGGGCACAGGGCAGGGCGCCAGGAGACGGGGAGAATCTTTCGCCCTGAAAAAAGAGCAAAGTGTCAGCCCTTTCCCCCCGGTTCCTAGTTTTGGTACTACTACAGGCTCCCGCTGCATCATCCCCAACGAACCAGCAGAGCTCGCAAGCAACAAAAGAGAAGGACGAAGCAGGCGCAGCCGCCACACGGACACGCAGCAGAGCATCGCCGCAGCGGTCCAGAGGCATGGGGGCCGCCGCCGCCGCAAAGCACGCCGTGAGTCCCTCGCCCCGCGTACGGCGTACGTGTACGTAACGTAACCTCGTGAGAGCCAGCCAACCGTCTCTGGCCGCCGCACCGTGACGTTTTCACTGCGAGGAATTGGCTGAA…	AC233938.1_FGT003	0.869512	6.22e-30
MSTRG.13508.2	CCAACATGTTGTTCAGGCTCCACACTTGACAGGGCACAGGGCAGGGCGCCAGGAGACGGGGAGAATCTTTCGCCCTGAAAAAAGAGCAAAGTGTCAGCCCTTTCCCCCCGGTTCCTAGTTTTGGTACTACTACAGGCTCCCGCTGCATCATCCCCAACGAACCAGCAGAGCTCGCAAGCAACAAAAGAGAAGGACGAAGCAGGCGCAGCCGCCACACGGACACGCAGCAGAGCATCGCCGCAGCGGTCCAGAGGCATGGGGGCCGCCGCCGCCGCAAAGCACGCCGTGAGTCCCTCGCCCCGCGTACGGCGTACGTGTACGTAACGTAACCTCGTGAGAGCCAGCCAACCGTCTCTGGCCGCCGCACCGTGACGTTTTCACTGCGAGGAATTGGCTGAA…	AC195174.2_FGT007	0.802991	2.16e-22
MSTRG.13508.2	CCAACATGTTGTTCAGGCTCCACACTTGACAGGGCACAGGGCAGGGCGCCAGGAGACGGGGAGAATCTTTCGCCCTGAAAAAAGAGCAAAGTGTCAGCCCTTTCCCCCCGGTTCCTAGTTTTGGTACTACTACAGGCTCCCGCTGCATCATCCCCAACGAACCAGCAGAGCTCGCAAGCAACAAAAGAGAAGGACGAAGCAGGCGCAGCCGCCACACGGACACGCAGCAGAGCATCGCCGCAGCGGTCCAGAGGCATGGGGGCCGCCGCCGCCGCAAAGCACGCCGTGAGTCCCTCGCCCCGCGTACGGCGTACGTGTACGTAACGTAACCTCGTGAGAGCCAGCCAACCGTCTCTGGCCGCCGCACCGTGACGTTTTCACTGCGAGGAATTGGCTGAA…	GRMZM5G897394_T01	0.836688	8.69e-26
MSTRG.13524.1	GTTCTACTTCAATTCAGTAATTTCAGCAATTAACACCCATTTTATATAAAAAGAAAAAGGAAACCCCAGCAGCCAAATTTTCAATGCTCAAAACAAAAATAAAAGAATTAGCCAATAGCCACAAAATCGGAAGCCTTCTTTACCTCAGCAGCAAGATACTCGAGCACGGCAGCGAGGTAGACAGGGGCGCCGGCGCCCACGCGCTCGGCGTACTTGCCGGCCTTG	GRMZM2G026558_T01	0.803211	2.06e-22
MSTRG.13524.1	GTTCTACTTCAATTCAGTAATTTCAGCAATTAACACCCATTTTATATAAAAAGAAAAAGGAAACCCCAGCAGCCAAATTTTCAATGCTCAAAACAAAAATAAAAGAATTAGCCAATAGCCACAAAATCGGAAGCCTTCTTTACCTCAGCAGCAAGATACTCGAGCACGGCAGCGAGGTAGACAGGGGCGCCGGCGCCCACGCGCTCGGCGTACTTGCCGGCCTTG	GRMZM2G086573_T01	0.812389	2.86e-23
MSTRG.13524.1	GTTCTACTTCAATTCAGTAATTTCAGCAATTAACACCCATTTTATATAAAAAGAAAAAGGAAACCCCAGCAGCCAAATTTTCAATGCTCAAAACAAAAATAAAAGAATTAGCCAATAGCCACAAAATCGGAAGCCTTCTTTACCTCAGCAGCAAGATACTCGAGCACGGCAGCGAGGTAGACAGGGGCGCCGGCGCCCACGCGCTCGGCGTACTTGCCGGCCTTG	GRMZM2G020104_T01	-0.802642	2.32e-22
MSTRG.13524.1	GTTCTACTTCAATTCAGTAATTTCAGCAATTAACACCCATTTTATATAAAAAGAAAAAGGAAACCCCAGCAGCCAAATTTTCAATGCTCAAAACAAAAATAAAAGAATTAGCCAATAGCCACAAAATCGGAAGCCTTCTTTACCTCAGCAGCAAGATACTCGAGCACGGCAGCGAGGTAGACAGGGGCGCCGGCGCCCACGCGCTCGGCGTACTTGCCGGCCTTG	GRMZM2G024996_T01	-0.80427	1.65e-22
MSTRG.13524.1	GTTCTACTTCAATTCAGTAATTTCAGCAATTAACACCCATTTTATATAAAAAGAAAAAGGAAACCCCAGCAGCCAAATTTTCAATGCTCAAAACAAAAATAAAAGAATTAGCCAATAGCCACAAAATCGGAAGCCTTCTTTACCTCAGCAGCAAGATACTCGAGCACGGCAGCGAGGTAGACAGGGGCGCCGGCGCCCACGCGCTCGGCGTACTTGCCGGCCTTG	GRMZM2G151826_T02	0.80176	2.79e-22
MSTRG.13524.1	GTTCTACTTCAATTCAGTAATTTCAGCAATTAACACCCATTTTATATAAAAAGAAAAAGGAAACCCCAGCAGCCAAATTTTCAATGCTCAAAACAAAAATAAAAGAATTAGCCAATAGCCACAAAATCGGAAGCCTTCTTTACCTCAGCAGCAAGATACTCGAGCACGGCAGCGAGGTAGACAGGGGCGCCGGCGCCCACGCGCTCGGCGTACTTGCCGGCCTTG	GRMZM2G028955_T01	0.817957	8.18e-24
MSTRG.13524.1	GTTCTACTTCAATTCAGTAATTTCAGCAATTAACACCCATTTTATATAAAAAGAAAAAGGAAACCCCAGCAGCCAAATTTTCAATGCTCAAAACAAAAATAAAAGAATTAGCCAATAGCCACAAAATCGGAAGCCTTCTTTACCTCAGCAGCAAGATACTCGAGCACGGCAGCGAGGTAGACAGGGGCGCCGGCGCCCACGCGCTCGGCGTACTTGCCGGCCTTG	GRMZM2G142721_T01	0.829153	5.78e-25
MSTRG.13756.1	TAAATATACGCGGGTTGTGACTCCCTCGGCCATCGTCGAGACTCGTGAGGCCTCCGAGCAAGCAGCGGAGAGATCAAACTGAGAGATGGAGAGAGAAAGCCAGATGCCGCTGCTGTGTTGGCCACCACCACCGACTGGGGCAAGAGAGAAGGAGAGAAGGAAGATGCCGTGGTGACCGGCGGTACGGATCTTCTTCACGCGCGAGGTATTGGGATGGATGCACTCGGTTCGTTGGTCGACGGCGAGCTTCGATGCTTGCGTTGTCGTCGGGGGGACGGAGAAGGACCTCGTGGCCACCAGAATTTCTCACCCATGCCGCTGCTCCGCCGCGGAACCACTAGCGCCGTGGTCGGAGAATATCAGCATCCTCACCATTGCGTAAGGTCACGAGTCACCTGA…	GRMZM2G103128_T01	0.813365	2.3e-23
MSTRG.14108.1	NCGTCGTCCGCGTCGGAGTCGGAGTCGGAGAGCGGCGGCGAGGACGCGGAGCGGGAGCGGGAGCTGGAGCGCGCGCTCGCAGACGTGCCCTTCGGAGAGTTGCAGCGCGCGAGGGCCGACGGGTCGCTGGCGCGAGCCACCTCTGCGGCCAAGGCAGCCGCGGAGAAGAAGGCTCGCAGGGTTAGCAAGAGGAGGCCTATGGAGATAAGCACGAAAGTGCGGCCACCG	GRMZM2G319281_T02	0.803547	0
MSTRG.14108.1	NCGTCGTCCGCGTCGGAGTCGGAGTCGGAGAGCGGCGGCGAGGACGCGGAGCGGGAGCGGGAGCTGGAGCGCGCGCTCGCAGACGTGCCCTTCGGAGAGTTGCAGCGCGCGAGGGCCGACGGGTCGCTGGCGCGAGCCACCTCTGCGGCCAAGGCAGCCGCGGAGAAGAAGGCTCGCAGGGTTAGCAAGAGGAGGCCTATGGAGATAAGCACGAAAGTGCGGCCACCG	GRMZM2G002874_T01	0.806033	0
MSTRG.14110.1	CCAGTGTCTCTGCTCACCCTTGGCGACCGAACAGGTGAACCACCCACTCCTTTCCGCCGTCCTCTAAGGGCCATCCAGTTGCACCTACGCGTGAGCTCTCCCTTCAACACTCCAGTGCCCGAGCTCCCTCCCCTGTGGCCTCCGCTCGGTGCGCCCCTCTCTGCTCCTCTGCCGTGTCCCTGCTAGCGCCTGCCGTCAACCACCCGCCGTCCGAGCAGACACCGGGCGCCAGCAAACTACGTGGAGGCTAGCTAGAGGTGCCGGGGATCCAGCCGCACGCATCGCGTCCCTCGGCTGGCGTGATTCACCACCGGAGGGCCGGTGATTTCACGACATCGGTGGTCGTCGCCGCGGGTCCGCGCTTCAACGTGAGCCCGTGCTCTCTCACGGCCATCTGAT…	GRMZM5G872300_T01	0.828566	6.67e-25
MSTRG.14110.1	CCAGTGTCTCTGCTCACCCTTGGCGACCGAACAGGTGAACCACCCACTCCTTTCCGCCGTCCTCTAAGGGCCATCCAGTTGCACCTACGCGTGAGCTCTCCCTTCAACACTCCAGTGCCCGAGCTCCCTCCCCTGTGGCCTCCGCTCGGTGCGCCCCTCTCTGCTCCTCTGCCGTGTCCCTGCTAGCGCCTGCCGTCAACCACCCGCCGTCCGAGCAGACACCGGGCGCCAGCAAACTACGTGGAGGCTAGCTAGAGGTGCCGGGGATCCAGCCGCACGCATCGCGTCCCTCGGCTGGCGTGATTCACCACCGGAGGGCCGGTGATTTCACGACATCGGTGGTCGTCGCCGCGGGTCCGCGCTTCAACGTGAGCCCGTGCTCTCTCACGGCCATCTGAT…	GRMZM5G892285_T01	0.812692	2.67e-23
MSTRG.14110.1	CCAGTGTCTCTGCTCACCCTTGGCGACCGAACAGGTGAACCACCCACTCCTTTCCGCCGTCCTCTAAGGGCCATCCAGTTGCACCTACGCGTGAGCTCTCCCTTCAACACTCCAGTGCCCGAGCTCCCTCCCCTGTGGCCTCCGCTCGGTGCGCCCCTCTCTGCTCCTCTGCCGTGTCCCTGCTAGCGCCTGCCGTCAACCACCCGCCGTCCGAGCAGACACCGGGCGCCAGCAAACTACGTGGAGGCTAGCTAGAGGTGCCGGGGATCCAGCCGCACGCATCGCGTCCCTCGGCTGGCGTGATTCACCACCGGAGGGCCGGTGATTTCACGACATCGGTGGTCGTCGCCGCGGGTCCGCGCTTCAACGTGAGCCCGTGCTCTCTCACGGCCATCTGAT…	AC195174.2_FGT007	0.813077	2.45e-23
MSTRG.14110.1	CCAGTGTCTCTGCTCACCCTTGGCGACCGAACAGGTGAACCACCCACTCCTTTCCGCCGTCCTCTAAGGGCCATCCAGTTGCACCTACGCGTGAGCTCTCCCTTCAACACTCCAGTGCCCGAGCTCCCTCCCCTGTGGCCTCCGCTCGGTGCGCCCCTCTCTGCTCCTCTGCCGTGTCCCTGCTAGCGCCTGCCGTCAACCACCCGCCGTCCGAGCAGACACCGGGCGCCAGCAAACTACGTGGAGGCTAGCTAGAGGTGCCGGGGATCCAGCCGCACGCATCGCGTCCCTCGGCTGGCGTGATTCACCACCGGAGGGCCGGTGATTTCACGACATCGGTGGTCGTCGCCGCGGGTCCGCGCTTCAACGTGAGCCCGTGCTCTCTCACGGCCATCTGAT…	GRMZM5G871222_T01	0.82766	8.32e-25
MSTRG.14110.1	CCAGTGTCTCTGCTCACCCTTGGCGACCGAACAGGTGAACCACCCACTCCTTTCCGCCGTCCTCTAAGGGCCATCCAGTTGCACCTACGCGTGAGCTCTCCCTTCAACACTCCAGTGCCCGAGCTCCCTCCCCTGTGGCCTCCGCTCGGTGCGCCCCTCTCTGCTCCTCTGCCGTGTCCCTGCTAGCGCCTGCCGTCAACCACCCGCCGTCCGAGCAGACACCGGGCGCCAGCAAACTACGTGGAGGCTAGCTAGAGGTGCCGGGGATCCAGCCGCACGCATCGCGTCCCTCGGCTGGCGTGATTCACCACCGGAGGGCCGGTGATTTCACGACATCGGTGGTCGTCGCCGCGGGTCCGCGCTTCAACGTGAGCCCGTGCTCTCTCACGGCCATCTGAT…	GRMZM5G867093_T01	0.862871	5.22e-29
MSTRG.14159.1	ACTTCCTCCCCATCACGTTTTTCCTCTACCCAGGTCGAGCTCGCCCTACTGTGCTTGCCTGTGCTCGTCGGCCATCTCCCTGGTGGCCGACCTCGCCCCTGCCCCAGCCACAGCTTCCCCTTCGGCCCTGCTGCTGCAAGCACTCAGCCTCTCCTATGGCACACGCCCCACCTGCGACACCGTCGACCCCCGAAGCGAGGTCCGTGCGACGTTTGCCAAGTGTTCGATGGAAGGTCCGAACCGGGAACCTCGCCTTTCTCGCGGATCTTCGGGTCGGTTTGTGAATTGGTACGCTAGTTGATCACGTGATGCGGAAGTCGAGCTGAGTCGACCACAAGATGCTGTTAATCGTGGGTTTCTTCGCAAAGTGATACTGATGAATGAACTTGAAGATTTCAT…	AC195174.2_FGT007	0.814948	1.62e-23
MSTRG.14398.1	TAGTGGAGGGCGGTGACCAGCGTGACCAAGCAGCGCGTCAGGTCGTGCACCAGCCCCCAAGCAGCAGCTACTGGCCGCGGAACCCGCGCGCCCGGCCTCGCCCTCGCCGGCGCCGCGGCACTGGTCTACCGCCGGCACCAGGCAGCGGGGGTGCAACTCCGCGGCGCACGTCACGCAGCGGTACCGCCACGCGCCCAGGGCCCGGCCGCACGAGCCGCACCCCGCCGCCTGCTTCTGCTTTTGCTTGCCATCGCCGTCGTCCGGGTGCGCGGGGCCCCGCGCCGACCCGGGCATCCGCGCGCACAGCGGGTGCACGGCGACCCCGCACGCGACGCAGGCGTAGCACGCGCGCTCCACGGCCTCGCTGCACACCTCGCACCCGCCGCCGCCGCCGCTGCC…	GRMZM2G006212_T01	0.835336	1.23e-25
MSTRG.14398.1	TAGTGGAGGGCGGTGACCAGCGTGACCAAGCAGCGCGTCAGGTCGTGCACCAGCCCCCAAGCAGCAGCTACTGGCCGCGGAACCCGCGCGCCCGGCCTCGCCCTCGCCGGCGCCGCGGCACTGGTCTACCGCCGGCACCAGGCAGCGGGGGTGCAACTCCGCGGCGCACGTCACGCAGCGGTACCGCCACGCGCCCAGGGCCCGGCCGCACGAGCCGCACCCCGCCGCCTGCTTCTGCTTTTGCTTGCCATCGCCGTCGTCCGGGTGCGCGGGGCCCCGCGCCGACCCGGGCATCCGCGCGCACAGCGGGTGCACGGCGACCCCGCACGCGACGCAGGCGTAGCACGCGCGCTCCACGGCCTCGCTGCACACCTCGCACCCGCCGCCGCCGCCGCTGCC…	GRMZM2G351482_T01	0.804205	1.67e-22
MSTRG.14398.1	TAGTGGAGGGCGGTGACCAGCGTGACCAAGCAGCGCGTCAGGTCGTGCACCAGCCCCCAAGCAGCAGCTACTGGCCGCGGAACCCGCGCGCCCGGCCTCGCCCTCGCCGGCGCCGCGGCACTGGTCTACCGCCGGCACCAGGCAGCGGGGGTGCAACTCCGCGGCGCACGTCACGCAGCGGTACCGCCACGCGCCCAGGGCCCGGCCGCACGAGCCGCACCCCGCCGCCTGCTTCTGCTTTTGCTTGCCATCGCCGTCGTCCGGGTGCGCGGGGCCCCGCGCCGACCCGGGCATCCGCGCGCACAGCGGGTGCACGGCGACCCCGCACGCGACGCAGGCGTAGCACGCGCGCTCCACGGCCTCGCTGCACACCTCGCACCCGCCGCCGCCGCCGCTGCC…	GRMZM2G325650_T01	0.817395	9.3e-24
MSTRG.14398.1	TAGTGGAGGGCGGTGACCAGCGTGACCAAGCAGCGCGTCAGGTCGTGCACCAGCCCCCAAGCAGCAGCTACTGGCCGCGGAACCCGCGCGCCCGGCCTCGCCCTCGCCGGCGCCGCGGCACTGGTCTACCGCCGGCACCAGGCAGCGGGGGTGCAACTCCGCGGCGCACGTCACGCAGCGGTACCGCCACGCGCCCAGGGCCCGGCCGCACGAGCCGCACCCCGCCGCCTGCTTCTGCTTTTGCTTGCCATCGCCGTCGTCCGGGTGCGCGGGGCCCCGCGCCGACCCGGGCATCCGCGCGCACAGCGGGTGCACGGCGACCCCGCACGCGACGCAGGCGTAGCACGCGCGCTCCACGGCCTCGCTGCACACCTCGCACCCGCCGCCGCCGCCGCTGCC…	GRMZM2G009804_T01	0.802692	2.3e-22
MSTRG.14398.1	TAGTGGAGGGCGGTGACCAGCGTGACCAAGCAGCGCGTCAGGTCGTGCACCAGCCCCCAAGCAGCAGCTACTGGCCGCGGAACCCGCGCGCCCGGCCTCGCCCTCGCCGGCGCCGCGGCACTGGTCTACCGCCGGCACCAGGCAGCGGGGGTGCAACTCCGCGGCGCACGTCACGCAGCGGTACCGCCACGCGCCCAGGGCCCGGCCGCACGAGCCGCACCCCGCCGCCTGCTTCTGCTTTTGCTTGCCATCGCCGTCGTCCGGGTGCGCGGGGCCCCGCGCCGACCCGGGCATCCGCGCGCACAGCGGGTGCACGGCGACCCCGCACGCGACGCAGGCGTAGCACGCGCGCTCCACGGCCTCGCTGCACACCTCGCACCCGCCGCCGCCGCCGCTGCC…	GRMZM2G120652_T01	0.814116	1.95e-23
MSTRG.14398.1	TAGTGGAGGGCGGTGACCAGCGTGACCAAGCAGCGCGTCAGGTCGTGCACCAGCCCCCAAGCAGCAGCTACTGGCCGCGGAACCCGCGCGCCCGGCCTCGCCCTCGCCGGCGCCGCGGCACTGGTCTACCGCCGGCACCAGGCAGCGGGGGTGCAACTCCGCGGCGCACGTCACGCAGCGGTACCGCCACGCGCCCAGGGCCCGGCCGCACGAGCCGCACCCCGCCGCCTGCTTCTGCTTTTGCTTGCCATCGCCGTCGTCCGGGTGCGCGGGGCCCCGCGCCGACCCGGGCATCCGCGCGCACAGCGGGTGCACGGCGACCCCGCACGCGACGCAGGCGTAGCACGCGCGCTCCACGGCCTCGCTGCACACCTCGCACCCGCCGCCGCCGCCGCTGCC…	GRMZM2G429254_T01	0.821	4.05e-24
MSTRG.14398.1	TAGTGGAGGGCGGTGACCAGCGTGACCAAGCAGCGCGTCAGGTCGTGCACCAGCCCCCAAGCAGCAGCTACTGGCCGCGGAACCCGCGCGCCCGGCCTCGCCCTCGCCGGCGCCGCGGCACTGGTCTACCGCCGGCACCAGGCAGCGGGGGTGCAACTCCGCGGCGCACGTCACGCAGCGGTACCGCCACGCGCCCAGGGCCCGGCCGCACGAGCCGCACCCCGCCGCCTGCTTCTGCTTTTGCTTGCCATCGCCGTCGTCCGGGTGCGCGGGGCCCCGCGCCGACCCGGGCATCCGCGCGCACAGCGGGTGCACGGCGACCCCGCACGCGACGCAGGCGTAGCACGCGCGCTCCACGGCCTCGCTGCACACCTCGCACCCGCCGCCGCCGCCGCTGCC…	GRMZM2G159016_T01	0.811371	3.58e-23
MSTRG.14398.1	TAGTGGAGGGCGGTGACCAGCGTGACCAAGCAGCGCGTCAGGTCGTGCACCAGCCCCCAAGCAGCAGCTACTGGCCGCGGAACCCGCGCGCCCGGCCTCGCCCTCGCCGGCGCCGCGGCACTGGTCTACCGCCGGCACCAGGCAGCGGGGGTGCAACTCCGCGGCGCACGTCACGCAGCGGTACCGCCACGCGCCCAGGGCCCGGCCGCACGAGCCGCACCCCGCCGCCTGCTTCTGCTTTTGCTTGCCATCGCCGTCGTCCGGGTGCGCGGGGCCCCGCGCCGACCCGGGCATCCGCGCGCACAGCGGGTGCACGGCGACCCCGCACGCGACGCAGGCGTAGCACGCGCGCTCCACGGCCTCGCTGCACACCTCGCACCCGCCGCCGCCGCCGCTGCC…	GRMZM2G035222_T01	0.820155	4.93e-24
MSTRG.14398.1	TAGTGGAGGGCGGTGACCAGCGTGACCAAGCAGCGCGTCAGGTCGTGCACCAGCCCCCAAGCAGCAGCTACTGGCCGCGGAACCCGCGCGCCCGGCCTCGCCCTCGCCGGCGCCGCGGCACTGGTCTACCGCCGGCACCAGGCAGCGGGGGTGCAACTCCGCGGCGCACGTCACGCAGCGGTACCGCCACGCGCCCAGGGCCCGGCCGCACGAGCCGCACCCCGCCGCCTGCTTCTGCTTTTGCTTGCCATCGCCGTCGTCCGGGTGCGCGGGGCCCCGCGCCGACCCGGGCATCCGCGCGCACAGCGGGTGCACGGCGACCCCGCACGCGACGCAGGCGTAGCACGCGCGCTCCACGGCCTCGCTGCACACCTCGCACCCGCCGCCGCCGCCGCTGCC…	GRMZM2G089974_T01	0.806	1.14e-22
MSTRG.14398.1	TAGTGGAGGGCGGTGACCAGCGTGACCAAGCAGCGCGTCAGGTCGTGCACCAGCCCCCAAGCAGCAGCTACTGGCCGCGGAACCCGCGCGCCCGGCCTCGCCCTCGCCGGCGCCGCGGCACTGGTCTACCGCCGGCACCAGGCAGCGGGGGTGCAACTCCGCGGCGCACGTCACGCAGCGGTACCGCCACGCGCCCAGGGCCCGGCCGCACGAGCCGCACCCCGCCGCCTGCTTCTGCTTTTGCTTGCCATCGCCGTCGTCCGGGTGCGCGGGGCCCCGCGCCGACCCGGGCATCCGCGCGCACAGCGGGTGCACGGCGACCCCGCACGCGACGCAGGCGTAGCACGCGCGCTCCACGGCCTCGCTGCACACCTCGCACCCGCCGCCGCCGCCGCTGCC…	GRMZM2G333775_T01	0.849805	2.52e-27
MSTRG.14398.1	TAGTGGAGGGCGGTGACCAGCGTGACCAAGCAGCGCGTCAGGTCGTGCACCAGCCCCCAAGCAGCAGCTACTGGCCGCGGAACCCGCGCGCCCGGCCTCGCCCTCGCCGGCGCCGCGGCACTGGTCTACCGCCGGCACCAGGCAGCGGGGGTGCAACTCCGCGGCGCACGTCACGCAGCGGTACCGCCACGCGCCCAGGGCCCGGCCGCACGAGCCGCACCCCGCCGCCTGCTTCTGCTTTTGCTTGCCATCGCCGTCGTCCGGGTGCGCGGGGCCCCGCGCCGACCCGGGCATCCGCGCGCACAGCGGGTGCACGGCGACCCCGCACGCGACGCAGGCGTAGCACGCGCGCTCCACGGCCTCGCTGCACACCTCGCACCCGCCGCCGCCGCCGCTGCC…	GRMZM2G048537_T01	0.836149	9.98e-26
MSTRG.14398.1	TAGTGGAGGGCGGTGACCAGCGTGACCAAGCAGCGCGTCAGGTCGTGCACCAGCCCCCAAGCAGCAGCTACTGGCCGCGGAACCCGCGCGCCCGGCCTCGCCCTCGCCGGCGCCGCGGCACTGGTCTACCGCCGGCACCAGGCAGCGGGGGTGCAACTCCGCGGCGCACGTCACGCAGCGGTACCGCCACGCGCCCAGGGCCCGGCCGCACGAGCCGCACCCCGCCGCCTGCTTCTGCTTTTGCTTGCCATCGCCGTCGTCCGGGTGCGCGGGGCCCCGCGCCGACCCGGGCATCCGCGCGCACAGCGGGTGCACGGCGACCCCGCACGCGACGCAGGCGTAGCACGCGCGCTCCACGGCCTCGCTGCACACCTCGCACCCGCCGCCGCCGCCGCTGCC…	GRMZM2G368126_T01	0.820643	4.4e-24
MSTRG.14398.1	TAGTGGAGGGCGGTGACCAGCGTGACCAAGCAGCGCGTCAGGTCGTGCACCAGCCCCCAAGCAGCAGCTACTGGCCGCGGAACCCGCGCGCCCGGCCTCGCCCTCGCCGGCGCCGCGGCACTGGTCTACCGCCGGCACCAGGCAGCGGGGGTGCAACTCCGCGGCGCACGTCACGCAGCGGTACCGCCACGCGCCCAGGGCCCGGCCGCACGAGCCGCACCCCGCCGCCTGCTTCTGCTTTTGCTTGCCATCGCCGTCGTCCGGGTGCGCGGGGCCCCGCGCCGACCCGGGCATCCGCGCGCACAGCGGGTGCACGGCGACCCCGCACGCGACGCAGGCGTAGCACGCGCGCTCCACGGCCTCGCTGCACACCTCGCACCCGCCGCCGCCGCCGCTGCC…	GRMZM2G026151_T01	0.814324	1.86e-23
MSTRG.14398.1	TAGTGGAGGGCGGTGACCAGCGTGACCAAGCAGCGCGTCAGGTCGTGCACCAGCCCCCAAGCAGCAGCTACTGGCCGCGGAACCCGCGCGCCCGGCCTCGCCCTCGCCGGCGCCGCGGCACTGGTCTACCGCCGGCACCAGGCAGCGGGGGTGCAACTCCGCGGCGCACGTCACGCAGCGGTACCGCCACGCGCCCAGGGCCCGGCCGCACGAGCCGCACCCCGCCGCCTGCTTCTGCTTTTGCTTGCCATCGCCGTCGTCCGGGTGCGCGGGGCCCCGCGCCGACCCGGGCATCCGCGCGCACAGCGGGTGCACGGCGACCCCGCACGCGACGCAGGCGTAGCACGCGCGCTCCACGGCCTCGCTGCACACCTCGCACCCGCCGCCGCCGCCGCTGCC…	GRMZM2G165422_T01	0.821638	3.49e-24
MSTRG.14398.1	TAGTGGAGGGCGGTGACCAGCGTGACCAAGCAGCGCGTCAGGTCGTGCACCAGCCCCCAAGCAGCAGCTACTGGCCGCGGAACCCGCGCGCCCGGCCTCGCCCTCGCCGGCGCCGCGGCACTGGTCTACCGCCGGCACCAGGCAGCGGGGGTGCAACTCCGCGGCGCACGTCACGCAGCGGTACCGCCACGCGCCCAGGGCCCGGCCGCACGAGCCGCACCCCGCCGCCTGCTTCTGCTTTTGCTTGCCATCGCCGTCGTCCGGGTGCGCGGGGCCCCGCGCCGACCCGGGCATCCGCGCGCACAGCGGGTGCACGGCGACCCCGCACGCGACGCAGGCGTAGCACGCGCGCTCCACGGCCTCGCTGCACACCTCGCACCCGCCGCCGCCGCCGCTGCC…	GRMZM2G370745_T01	0.801134	3.17e-22
MSTRG.14398.1	TAGTGGAGGGCGGTGACCAGCGTGACCAAGCAGCGCGTCAGGTCGTGCACCAGCCCCCAAGCAGCAGCTACTGGCCGCGGAACCCGCGCGCCCGGCCTCGCCCTCGCCGGCGCCGCGGCACTGGTCTACCGCCGGCACCAGGCAGCGGGGGTGCAACTCCGCGGCGCACGTCACGCAGCGGTACCGCCACGCGCCCAGGGCCCGGCCGCACGAGCCGCACCCCGCCGCCTGCTTCTGCTTTTGCTTGCCATCGCCGTCGTCCGGGTGCGCGGGGCCCCGCGCCGACCCGGGCATCCGCGCGCACAGCGGGTGCACGGCGACCCCGCACGCGACGCAGGCGTAGCACGCGCGCTCCACGGCCTCGCTGCACACCTCGCACCCGCCGCCGCCGCCGCTGCC…	GRMZM2G095598_T01	0.81419	1.92e-23
MSTRG.14398.1	TAGTGGAGGGCGGTGACCAGCGTGACCAAGCAGCGCGTCAGGTCGTGCACCAGCCCCCAAGCAGCAGCTACTGGCCGCGGAACCCGCGCGCCCGGCCTCGCCCTCGCCGGCGCCGCGGCACTGGTCTACCGCCGGCACCAGGCAGCGGGGGTGCAACTCCGCGGCGCACGTCACGCAGCGGTACCGCCACGCGCCCAGGGCCCGGCCGCACGAGCCGCACCCCGCCGCCTGCTTCTGCTTTTGCTTGCCATCGCCGTCGTCCGGGTGCGCGGGGCCCCGCGCCGACCCGGGCATCCGCGCGCACAGCGGGTGCACGGCGACCCCGCACGCGACGCAGGCGTAGCACGCGCGCTCCACGGCCTCGCTGCACACCTCGCACCCGCCGCCGCCGCCGCTGCC…	GRMZM2G115841_T01	0.811994	3.12e-23
MSTRG.14398.1	TAGTGGAGGGCGGTGACCAGCGTGACCAAGCAGCGCGTCAGGTCGTGCACCAGCCCCCAAGCAGCAGCTACTGGCCGCGGAACCCGCGCGCCCGGCCTCGCCCTCGCCGGCGCCGCGGCACTGGTCTACCGCCGGCACCAGGCAGCGGGGGTGCAACTCCGCGGCGCACGTCACGCAGCGGTACCGCCACGCGCCCAGGGCCCGGCCGCACGAGCCGCACCCCGCCGCCTGCTTCTGCTTTTGCTTGCCATCGCCGTCGTCCGGGTGCGCGGGGCCCCGCGCCGACCCGGGCATCCGCGCGCACAGCGGGTGCACGGCGACCCCGCACGCGACGCAGGCGTAGCACGCGCGCTCCACGGCCTCGCTGCACACCTCGCACCCGCCGCCGCCGCCGCTGCC…	GRMZM2G008353_T01	0.816653	1.1e-23
MSTRG.14398.1	TAGTGGAGGGCGGTGACCAGCGTGACCAAGCAGCGCGTCAGGTCGTGCACCAGCCCCCAAGCAGCAGCTACTGGCCGCGGAACCCGCGCGCCCGGCCTCGCCCTCGCCGGCGCCGCGGCACTGGTCTACCGCCGGCACCAGGCAGCGGGGGTGCAACTCCGCGGCGCACGTCACGCAGCGGTACCGCCACGCGCCCAGGGCCCGGCCGCACGAGCCGCACCCCGCCGCCTGCTTCTGCTTTTGCTTGCCATCGCCGTCGTCCGGGTGCGCGGGGCCCCGCGCCGACCCGGGCATCCGCGCGCACAGCGGGTGCACGGCGACCCCGCACGCGACGCAGGCGTAGCACGCGCGCTCCACGGCCTCGCTGCACACCTCGCACCCGCCGCCGCCGCCGCTGCC…	GRMZM2G176721_T01	0.805629	1.24e-22
MSTRG.14398.1	TAGTGGAGGGCGGTGACCAGCGTGACCAAGCAGCGCGTCAGGTCGTGCACCAGCCCCCAAGCAGCAGCTACTGGCCGCGGAACCCGCGCGCCCGGCCTCGCCCTCGCCGGCGCCGCGGCACTGGTCTACCGCCGGCACCAGGCAGCGGGGGTGCAACTCCGCGGCGCACGTCACGCAGCGGTACCGCCACGCGCCCAGGGCCCGGCCGCACGAGCCGCACCCCGCCGCCTGCTTCTGCTTTTGCTTGCCATCGCCGTCGTCCGGGTGCGCGGGGCCCCGCGCCGACCCGGGCATCCGCGCGCACAGCGGGTGCACGGCGACCCCGCACGCGACGCAGGCGTAGCACGCGCGCTCCACGGCCTCGCTGCACACCTCGCACCCGCCGCCGCCGCCGCTGCC…	GRMZM2G074393_T01	0.840422	3.28e-26
MSTRG.14398.1	TAGTGGAGGGCGGTGACCAGCGTGACCAAGCAGCGCGTCAGGTCGTGCACCAGCCCCCAAGCAGCAGCTACTGGCCGCGGAACCCGCGCGCCCGGCCTCGCCCTCGCCGGCGCCGCGGCACTGGTCTACCGCCGGCACCAGGCAGCGGGGGTGCAACTCCGCGGCGCACGTCACGCAGCGGTACCGCCACGCGCCCAGGGCCCGGCCGCACGAGCCGCACCCCGCCGCCTGCTTCTGCTTTTGCTTGCCATCGCCGTCGTCCGGGTGCGCGGGGCCCCGCGCCGACCCGGGCATCCGCGCGCACAGCGGGTGCACGGCGACCCCGCACGCGACGCAGGCGTAGCACGCGCGCTCCACGGCCTCGCTGCACACCTCGCACCCGCCGCCGCCGCCGCTGCC…	GRMZM2G407631_T01	0.809893	4.94e-23
MSTRG.14398.1	TAGTGGAGGGCGGTGACCAGCGTGACCAAGCAGCGCGTCAGGTCGTGCACCAGCCCCCAAGCAGCAGCTACTGGCCGCGGAACCCGCGCGCCCGGCCTCGCCCTCGCCGGCGCCGCGGCACTGGTCTACCGCCGGCACCAGGCAGCGGGGGTGCAACTCCGCGGCGCACGTCACGCAGCGGTACCGCCACGCGCCCAGGGCCCGGCCGCACGAGCCGCACCCCGCCGCCTGCTTCTGCTTTTGCTTGCCATCGCCGTCGTCCGGGTGCGCGGGGCCCCGCGCCGACCCGGGCATCCGCGCGCACAGCGGGTGCACGGCGACCCCGCACGCGACGCAGGCGTAGCACGCGCGCTCCACGGCCTCGCTGCACACCTCGCACCCGCCGCCGCCGCCGCTGCC…	GRMZM2G423137_T01	0.835659	1.13e-25
MSTRG.14398.1	TAGTGGAGGGCGGTGACCAGCGTGACCAAGCAGCGCGTCAGGTCGTGCACCAGCCCCCAAGCAGCAGCTACTGGCCGCGGAACCCGCGCGCCCGGCCTCGCCCTCGCCGGCGCCGCGGCACTGGTCTACCGCCGGCACCAGGCAGCGGGGGTGCAACTCCGCGGCGCACGTCACGCAGCGGTACCGCCACGCGCCCAGGGCCCGGCCGCACGAGCCGCACCCCGCCGCCTGCTTCTGCTTTTGCTTGCCATCGCCGTCGTCCGGGTGCGCGGGGCCCCGCGCCGACCCGGGCATCCGCGCGCACAGCGGGTGCACGGCGACCCCGCACGCGACGCAGGCGTAGCACGCGCGCTCCACGGCCTCGCTGCACACCTCGCACCCGCCGCCGCCGCCGCTGCC…	GRMZM5G823826_T01	0.824799	1.66e-24
MSTRG.14398.1	TAGTGGAGGGCGGTGACCAGCGTGACCAAGCAGCGCGTCAGGTCGTGCACCAGCCCCCAAGCAGCAGCTACTGGCCGCGGAACCCGCGCGCCCGGCCTCGCCCTCGCCGGCGCCGCGGCACTGGTCTACCGCCGGCACCAGGCAGCGGGGGTGCAACTCCGCGGCGCACGTCACGCAGCGGTACCGCCACGCGCCCAGGGCCCGGCCGCACGAGCCGCACCCCGCCGCCTGCTTCTGCTTTTGCTTGCCATCGCCGTCGTCCGGGTGCGCGGGGCCCCGCGCCGACCCGGGCATCCGCGCGCACAGCGGGTGCACGGCGACCCCGCACGCGACGCAGGCGTAGCACGCGCGCTCCACGGCCTCGCTGCACACCTCGCACCCGCCGCCGCCGCCGCTGCC…	GRMZM2G349834_T01	0.808129	7.24e-23
MSTRG.14398.1	TAGTGGAGGGCGGTGACCAGCGTGACCAAGCAGCGCGTCAGGTCGTGCACCAGCCCCCAAGCAGCAGCTACTGGCCGCGGAACCCGCGCGCCCGGCCTCGCCCTCGCCGGCGCCGCGGCACTGGTCTACCGCCGGCACCAGGCAGCGGGGGTGCAACTCCGCGGCGCACGTCACGCAGCGGTACCGCCACGCGCCCAGGGCCCGGCCGCACGAGCCGCACCCCGCCGCCTGCTTCTGCTTTTGCTTGCCATCGCCGTCGTCCGGGTGCGCGGGGCCCCGCGCCGACCCGGGCATCCGCGCGCACAGCGGGTGCACGGCGACCCCGCACGCGACGCAGGCGTAGCACGCGCGCTCCACGGCCTCGCTGCACACCTCGCACCCGCCGCCGCCGCCGCTGCC…	GRMZM2G023013_T01	0.812948	2.53e-23
MSTRG.14398.1	TAGTGGAGGGCGGTGACCAGCGTGACCAAGCAGCGCGTCAGGTCGTGCACCAGCCCCCAAGCAGCAGCTACTGGCCGCGGAACCCGCGCGCCCGGCCTCGCCCTCGCCGGCGCCGCGGCACTGGTCTACCGCCGGCACCAGGCAGCGGGGGTGCAACTCCGCGGCGCACGTCACGCAGCGGTACCGCCACGCGCCCAGGGCCCGGCCGCACGAGCCGCACCCCGCCGCCTGCTTCTGCTTTTGCTTGCCATCGCCGTCGTCCGGGTGCGCGGGGCCCCGCGCCGACCCGGGCATCCGCGCGCACAGCGGGTGCACGGCGACCCCGCACGCGACGCAGGCGTAGCACGCGCGCTCCACGGCCTCGCTGCACACCTCGCACCCGCCGCCGCCGCCGCTGCC…	GRMZM2G009344_T03	0.813745	2.12e-23
MSTRG.14398.1	TAGTGGAGGGCGGTGACCAGCGTGACCAAGCAGCGCGTCAGGTCGTGCACCAGCCCCCAAGCAGCAGCTACTGGCCGCGGAACCCGCGCGCCCGGCCTCGCCCTCGCCGGCGCCGCGGCACTGGTCTACCGCCGGCACCAGGCAGCGGGGGTGCAACTCCGCGGCGCACGTCACGCAGCGGTACCGCCACGCGCCCAGGGCCCGGCCGCACGAGCCGCACCCCGCCGCCTGCTTCTGCTTTTGCTTGCCATCGCCGTCGTCCGGGTGCGCGGGGCCCCGCGCCGACCCGGGCATCCGCGCGCACAGCGGGTGCACGGCGACCCCGCACGCGACGCAGGCGTAGCACGCGCGCTCCACGGCCTCGCTGCACACCTCGCACCCGCCGCCGCCGCCGCTGCC…	GRMZM2G033846_T01	0.807677	7.98e-23
MSTRG.14398.1	TAGTGGAGGGCGGTGACCAGCGTGACCAAGCAGCGCGTCAGGTCGTGCACCAGCCCCCAAGCAGCAGCTACTGGCCGCGGAACCCGCGCGCCCGGCCTCGCCCTCGCCGGCGCCGCGGCACTGGTCTACCGCCGGCACCAGGCAGCGGGGGTGCAACTCCGCGGCGCACGTCACGCAGCGGTACCGCCACGCGCCCAGGGCCCGGCCGCACGAGCCGCACCCCGCCGCCTGCTTCTGCTTTTGCTTGCCATCGCCGTCGTCCGGGTGCGCGGGGCCCCGCGCCGACCCGGGCATCCGCGCGCACAGCGGGTGCACGGCGACCCCGCACGCGACGCAGGCGTAGCACGCGCGCTCCACGGCCTCGCTGCACACCTCGCACCCGCCGCCGCCGCCGCTGCC…	GRMZM2G168665_T01	0.832205	2.71e-25
MSTRG.14398.1	TAGTGGAGGGCGGTGACCAGCGTGACCAAGCAGCGCGTCAGGTCGTGCACCAGCCCCCAAGCAGCAGCTACTGGCCGCGGAACCCGCGCGCCCGGCCTCGCCCTCGCCGGCGCCGCGGCACTGGTCTACCGCCGGCACCAGGCAGCGGGGGTGCAACTCCGCGGCGCACGTCACGCAGCGGTACCGCCACGCGCCCAGGGCCCGGCCGCACGAGCCGCACCCCGCCGCCTGCTTCTGCTTTTGCTTGCCATCGCCGTCGTCCGGGTGCGCGGGGCCCCGCGCCGACCCGGGCATCCGCGCGCACAGCGGGTGCACGGCGACCCCGCACGCGACGCAGGCGTAGCACGCGCGCTCCACGGCCTCGCTGCACACCTCGCACCCGCCGCCGCCGCCGCTGCC…	GRMZM2G467695_T01	0.810334	4.49e-23
MSTRG.14398.1	TAGTGGAGGGCGGTGACCAGCGTGACCAAGCAGCGCGTCAGGTCGTGCACCAGCCCCCAAGCAGCAGCTACTGGCCGCGGAACCCGCGCGCCCGGCCTCGCCCTCGCCGGCGCCGCGGCACTGGTCTACCGCCGGCACCAGGCAGCGGGGGTGCAACTCCGCGGCGCACGTCACGCAGCGGTACCGCCACGCGCCCAGGGCCCGGCCGCACGAGCCGCACCCCGCCGCCTGCTTCTGCTTTTGCTTGCCATCGCCGTCGTCCGGGTGCGCGGGGCCCCGCGCCGACCCGGGCATCCGCGCGCACAGCGGGTGCACGGCGACCCCGCACGCGACGCAGGCGTAGCACGCGCGCTCCACGGCCTCGCTGCACACCTCGCACCCGCCGCCGCCGCCGCTGCC…	GRMZM5G855994_T01	0.812144	3.02e-23
MSTRG.14398.1	TAGTGGAGGGCGGTGACCAGCGTGACCAAGCAGCGCGTCAGGTCGTGCACCAGCCCCCAAGCAGCAGCTACTGGCCGCGGAACCCGCGCGCCCGGCCTCGCCCTCGCCGGCGCCGCGGCACTGGTCTACCGCCGGCACCAGGCAGCGGGGGTGCAACTCCGCGGCGCACGTCACGCAGCGGTACCGCCACGCGCCCAGGGCCCGGCCGCACGAGCCGCACCCCGCCGCCTGCTTCTGCTTTTGCTTGCCATCGCCGTCGTCCGGGTGCGCGGGGCCCCGCGCCGACCCGGGCATCCGCGCGCACAGCGGGTGCACGGCGACCCCGCACGCGACGCAGGCGTAGCACGCGCGCTCCACGGCCTCGCTGCACACCTCGCACCCGCCGCCGCCGCCGCTGCC…	GRMZM2G457929_T01	0.85201	1.35e-27
MSTRG.14398.1	TAGTGGAGGGCGGTGACCAGCGTGACCAAGCAGCGCGTCAGGTCGTGCACCAGCCCCCAAGCAGCAGCTACTGGCCGCGGAACCCGCGCGCCCGGCCTCGCCCTCGCCGGCGCCGCGGCACTGGTCTACCGCCGGCACCAGGCAGCGGGGGTGCAACTCCGCGGCGCACGTCACGCAGCGGTACCGCCACGCGCCCAGGGCCCGGCCGCACGAGCCGCACCCCGCCGCCTGCTTCTGCTTTTGCTTGCCATCGCCGTCGTCCGGGTGCGCGGGGCCCCGCGCCGACCCGGGCATCCGCGCGCACAGCGGGTGCACGGCGACCCCGCACGCGACGCAGGCGTAGCACGCGCGCTCCACGGCCTCGCTGCACACCTCGCACCCGCCGCCGCCGCCGCTGCC…	GRMZM2G404530_T01	0.813351	2.31e-23
MSTRG.14398.1	TAGTGGAGGGCGGTGACCAGCGTGACCAAGCAGCGCGTCAGGTCGTGCACCAGCCCCCAAGCAGCAGCTACTGGCCGCGGAACCCGCGCGCCCGGCCTCGCCCTCGCCGGCGCCGCGGCACTGGTCTACCGCCGGCACCAGGCAGCGGGGGTGCAACTCCGCGGCGCACGTCACGCAGCGGTACCGCCACGCGCCCAGGGCCCGGCCGCACGAGCCGCACCCCGCCGCCTGCTTCTGCTTTTGCTTGCCATCGCCGTCGTCCGGGTGCGCGGGGCCCCGCGCCGACCCGGGCATCCGCGCGCACAGCGGGTGCACGGCGACCCCGCACGCGACGCAGGCGTAGCACGCGCGCTCCACGGCCTCGCTGCACACCTCGCACCCGCCGCCGCCGCCGCTGCC…	GRMZM2G134130_T01	0.843048	1.63e-26
MSTRG.14398.1	TAGTGGAGGGCGGTGACCAGCGTGACCAAGCAGCGCGTCAGGTCGTGCACCAGCCCCCAAGCAGCAGCTACTGGCCGCGGAACCCGCGCGCCCGGCCTCGCCCTCGCCGGCGCCGCGGCACTGGTCTACCGCCGGCACCAGGCAGCGGGGGTGCAACTCCGCGGCGCACGTCACGCAGCGGTACCGCCACGCGCCCAGGGCCCGGCCGCACGAGCCGCACCCCGCCGCCTGCTTCTGCTTTTGCTTGCCATCGCCGTCGTCCGGGTGCGCGGGGCCCCGCGCCGACCCGGGCATCCGCGCGCACAGCGGGTGCACGGCGACCCCGCACGCGACGCAGGCGTAGCACGCGCGCTCCACGGCCTCGCTGCACACCTCGCACCCGCCGCCGCCGCCGCTGCC…	GRMZM2G161673_T01	0.825763	1.31e-24
MSTRG.14398.1	TAGTGGAGGGCGGTGACCAGCGTGACCAAGCAGCGCGTCAGGTCGTGCACCAGCCCCCAAGCAGCAGCTACTGGCCGCGGAACCCGCGCGCCCGGCCTCGCCCTCGCCGGCGCCGCGGCACTGGTCTACCGCCGGCACCAGGCAGCGGGGGTGCAACTCCGCGGCGCACGTCACGCAGCGGTACCGCCACGCGCCCAGGGCCCGGCCGCACGAGCCGCACCCCGCCGCCTGCTTCTGCTTTTGCTTGCCATCGCCGTCGTCCGGGTGCGCGGGGCCCCGCGCCGACCCGGGCATCCGCGCGCACAGCGGGTGCACGGCGACCCCGCACGCGACGCAGGCGTAGCACGCGCGCTCCACGGCCTCGCTGCACACCTCGCACCCGCCGCCGCCGCCGCTGCC…	GRMZM2G061932_T01	0.802929	2.18e-22
MSTRG.14398.1	TAGTGGAGGGCGGTGACCAGCGTGACCAAGCAGCGCGTCAGGTCGTGCACCAGCCCCCAAGCAGCAGCTACTGGCCGCGGAACCCGCGCGCCCGGCCTCGCCCTCGCCGGCGCCGCGGCACTGGTCTACCGCCGGCACCAGGCAGCGGGGGTGCAACTCCGCGGCGCACGTCACGCAGCGGTACCGCCACGCGCCCAGGGCCCGGCCGCACGAGCCGCACCCCGCCGCCTGCTTCTGCTTTTGCTTGCCATCGCCGTCGTCCGGGTGCGCGGGGCCCCGCGCCGACCCGGGCATCCGCGCGCACAGCGGGTGCACGGCGACCCCGCACGCGACGCAGGCGTAGCACGCGCGCTCCACGGCCTCGCTGCACACCTCGCACCCGCCGCCGCCGCCGCTGCC…	GRMZM2G460465_T01	0.808537	6.63e-23
MSTRG.14398.1	TAGTGGAGGGCGGTGACCAGCGTGACCAAGCAGCGCGTCAGGTCGTGCACCAGCCCCCAAGCAGCAGCTACTGGCCGCGGAACCCGCGCGCCCGGCCTCGCCCTCGCCGGCGCCGCGGCACTGGTCTACCGCCGGCACCAGGCAGCGGGGGTGCAACTCCGCGGCGCACGTCACGCAGCGGTACCGCCACGCGCCCAGGGCCCGGCCGCACGAGCCGCACCCCGCCGCCTGCTTCTGCTTTTGCTTGCCATCGCCGTCGTCCGGGTGCGCGGGGCCCCGCGCCGACCCGGGCATCCGCGCGCACAGCGGGTGCACGGCGACCCCGCACGCGACGCAGGCGTAGCACGCGCGCTCCACGGCCTCGCTGCACACCTCGCACCCGCCGCCGCCGCCGCTGCC…	GRMZM2G111975_T01	0.823857	2.07e-24
MSTRG.14398.1	TAGTGGAGGGCGGTGACCAGCGTGACCAAGCAGCGCGTCAGGTCGTGCACCAGCCCCCAAGCAGCAGCTACTGGCCGCGGAACCCGCGCGCCCGGCCTCGCCCTCGCCGGCGCCGCGGCACTGGTCTACCGCCGGCACCAGGCAGCGGGGGTGCAACTCCGCGGCGCACGTCACGCAGCGGTACCGCCACGCGCCCAGGGCCCGGCCGCACGAGCCGCACCCCGCCGCCTGCTTCTGCTTTTGCTTGCCATCGCCGTCGTCCGGGTGCGCGGGGCCCCGCGCCGACCCGGGCATCCGCGCGCACAGCGGGTGCACGGCGACCCCGCACGCGACGCAGGCGTAGCACGCGCGCTCCACGGCCTCGCTGCACACCTCGCACCCGCCGCCGCCGCCGCTGCC…	GRMZM2G158668_T01	0.803451	1.96e-22
MSTRG.14398.1	TAGTGGAGGGCGGTGACCAGCGTGACCAAGCAGCGCGTCAGGTCGTGCACCAGCCCCCAAGCAGCAGCTACTGGCCGCGGAACCCGCGCGCCCGGCCTCGCCCTCGCCGGCGCCGCGGCACTGGTCTACCGCCGGCACCAGGCAGCGGGGGTGCAACTCCGCGGCGCACGTCACGCAGCGGTACCGCCACGCGCCCAGGGCCCGGCCGCACGAGCCGCACCCCGCCGCCTGCTTCTGCTTTTGCTTGCCATCGCCGTCGTCCGGGTGCGCGGGGCCCCGCGCCGACCCGGGCATCCGCGCGCACAGCGGGTGCACGGCGACCCCGCACGCGACGCAGGCGTAGCACGCGCGCTCCACGGCCTCGCTGCACACCTCGCACCCGCCGCCGCCGCCGCTGCC…	GRMZM2G125266_T01	0.826193	1.19e-24
MSTRG.14398.1	TAGTGGAGGGCGGTGACCAGCGTGACCAAGCAGCGCGTCAGGTCGTGCACCAGCCCCCAAGCAGCAGCTACTGGCCGCGGAACCCGCGCGCCCGGCCTCGCCCTCGCCGGCGCCGCGGCACTGGTCTACCGCCGGCACCAGGCAGCGGGGGTGCAACTCCGCGGCGCACGTCACGCAGCGGTACCGCCACGCGCCCAGGGCCCGGCCGCACGAGCCGCACCCCGCCGCCTGCTTCTGCTTTTGCTTGCCATCGCCGTCGTCCGGGTGCGCGGGGCCCCGCGCCGACCCGGGCATCCGCGCGCACAGCGGGTGCACGGCGACCCCGCACGCGACGCAGGCGTAGCACGCGCGCTCCACGGCCTCGCTGCACACCTCGCACCCGCCGCCGCCGCCGCTGCC…	GRMZM2G353195_T01	0.873657	1.55e-30
MSTRG.14398.1	TAGTGGAGGGCGGTGACCAGCGTGACCAAGCAGCGCGTCAGGTCGTGCACCAGCCCCCAAGCAGCAGCTACTGGCCGCGGAACCCGCGCGCCCGGCCTCGCCCTCGCCGGCGCCGCGGCACTGGTCTACCGCCGGCACCAGGCAGCGGGGGTGCAACTCCGCGGCGCACGTCACGCAGCGGTACCGCCACGCGCCCAGGGCCCGGCCGCACGAGCCGCACCCCGCCGCCTGCTTCTGCTTTTGCTTGCCATCGCCGTCGTCCGGGTGCGCGGGGCCCCGCGCCGACCCGGGCATCCGCGCGCACAGCGGGTGCACGGCGACCCCGCACGCGACGCAGGCGTAGCACGCGCGCTCCACGGCCTCGCTGCACACCTCGCACCCGCCGCCGCCGCCGCTGCC…	GRMZM2G337330_T01	0.806386	1.05e-22
MSTRG.14398.1	TAGTGGAGGGCGGTGACCAGCGTGACCAAGCAGCGCGTCAGGTCGTGCACCAGCCCCCAAGCAGCAGCTACTGGCCGCGGAACCCGCGCGCCCGGCCTCGCCCTCGCCGGCGCCGCGGCACTGGTCTACCGCCGGCACCAGGCAGCGGGGGTGCAACTCCGCGGCGCACGTCACGCAGCGGTACCGCCACGCGCCCAGGGCCCGGCCGCACGAGCCGCACCCCGCCGCCTGCTTCTGCTTTTGCTTGCCATCGCCGTCGTCCGGGTGCGCGGGGCCCCGCGCCGACCCGGGCATCCGCGCGCACAGCGGGTGCACGGCGACCCCGCACGCGACGCAGGCGTAGCACGCGCGCTCCACGGCCTCGCTGCACACCTCGCACCCGCCGCCGCCGCCGCTGCC…	GRMZM6G650316_T01	0.845986	7.31e-27
MSTRG.14398.1	TAGTGGAGGGCGGTGACCAGCGTGACCAAGCAGCGCGTCAGGTCGTGCACCAGCCCCCAAGCAGCAGCTACTGGCCGCGGAACCCGCGCGCCCGGCCTCGCCCTCGCCGGCGCCGCGGCACTGGTCTACCGCCGGCACCAGGCAGCGGGGGTGCAACTCCGCGGCGCACGTCACGCAGCGGTACCGCCACGCGCCCAGGGCCCGGCCGCACGAGCCGCACCCCGCCGCCTGCTTCTGCTTTTGCTTGCCATCGCCGTCGTCCGGGTGCGCGGGGCCCCGCGCCGACCCGGGCATCCGCGCGCACAGCGGGTGCACGGCGACCCCGCACGCGACGCAGGCGTAGCACGCGCGCTCCACGGCCTCGCTGCACACCTCGCACCCGCCGCCGCCGCCGCTGCC…	GRMZM2G007795_T01	0.806592	1.01e-22
MSTRG.14398.1	TAGTGGAGGGCGGTGACCAGCGTGACCAAGCAGCGCGTCAGGTCGTGCACCAGCCCCCAAGCAGCAGCTACTGGCCGCGGAACCCGCGCGCCCGGCCTCGCCCTCGCCGGCGCCGCGGCACTGGTCTACCGCCGGCACCAGGCAGCGGGGGTGCAACTCCGCGGCGCACGTCACGCAGCGGTACCGCCACGCGCCCAGGGCCCGGCCGCACGAGCCGCACCCCGCCGCCTGCTTCTGCTTTTGCTTGCCATCGCCGTCGTCCGGGTGCGCGGGGCCCCGCGCCGACCCGGGCATCCGCGCGCACAGCGGGTGCACGGCGACCCCGCACGCGACGCAGGCGTAGCACGCGCGCTCCACGGCCTCGCTGCACACCTCGCACCCGCCGCCGCCGCCGCTGCC…	GRMZM2G102959_T01	0.828107	7.46e-25
MSTRG.14398.1	TAGTGGAGGGCGGTGACCAGCGTGACCAAGCAGCGCGTCAGGTCGTGCACCAGCCCCCAAGCAGCAGCTACTGGCCGCGGAACCCGCGCGCCCGGCCTCGCCCTCGCCGGCGCCGCGGCACTGGTCTACCGCCGGCACCAGGCAGCGGGGGTGCAACTCCGCGGCGCACGTCACGCAGCGGTACCGCCACGCGCCCAGGGCCCGGCCGCACGAGCCGCACCCCGCCGCCTGCTTCTGCTTTTGCTTGCCATCGCCGTCGTCCGGGTGCGCGGGGCCCCGCGCCGACCCGGGCATCCGCGCGCACAGCGGGTGCACGGCGACCCCGCACGCGACGCAGGCGTAGCACGCGCGCTCCACGGCCTCGCTGCACACCTCGCACCCGCCGCCGCCGCCGCTGCC…	AC217241.3_FGT004	0.802369	2.46e-22
MSTRG.14398.1	TAGTGGAGGGCGGTGACCAGCGTGACCAAGCAGCGCGTCAGGTCGTGCACCAGCCCCCAAGCAGCAGCTACTGGCCGCGGAACCCGCGCGCCCGGCCTCGCCCTCGCCGGCGCCGCGGCACTGGTCTACCGCCGGCACCAGGCAGCGGGGGTGCAACTCCGCGGCGCACGTCACGCAGCGGTACCGCCACGCGCCCAGGGCCCGGCCGCACGAGCCGCACCCCGCCGCCTGCTTCTGCTTTTGCTTGCCATCGCCGTCGTCCGGGTGCGCGGGGCCCCGCGCCGACCCGGGCATCCGCGCGCACAGCGGGTGCACGGCGACCCCGCACGCGACGCAGGCGTAGCACGCGCGCTCCACGGCCTCGCTGCACACCTCGCACCCGCCGCCGCCGCCGCTGCC…	AC204292.4_FGT003	0.816901	1.04e-23
MSTRG.14398.1	TAGTGGAGGGCGGTGACCAGCGTGACCAAGCAGCGCGTCAGGTCGTGCACCAGCCCCCAAGCAGCAGCTACTGGCCGCGGAACCCGCGCGCCCGGCCTCGCCCTCGCCGGCGCCGCGGCACTGGTCTACCGCCGGCACCAGGCAGCGGGGGTGCAACTCCGCGGCGCACGTCACGCAGCGGTACCGCCACGCGCCCAGGGCCCGGCCGCACGAGCCGCACCCCGCCGCCTGCTTCTGCTTTTGCTTGCCATCGCCGTCGTCCGGGTGCGCGGGGCCCCGCGCCGACCCGGGCATCCGCGCGCACAGCGGGTGCACGGCGACCCCGCACGCGACGCAGGCGTAGCACGCGCGCTCCACGGCCTCGCTGCACACCTCGCACCCGCCGCCGCCGCCGCTGCC…	GRMZM2G333448_T01	0.818478	7.26e-24
MSTRG.14398.1	TAGTGGAGGGCGGTGACCAGCGTGACCAAGCAGCGCGTCAGGTCGTGCACCAGCCCCCAAGCAGCAGCTACTGGCCGCGGAACCCGCGCGCCCGGCCTCGCCCTCGCCGGCGCCGCGGCACTGGTCTACCGCCGGCACCAGGCAGCGGGGGTGCAACTCCGCGGCGCACGTCACGCAGCGGTACCGCCACGCGCCCAGGGCCCGGCCGCACGAGCCGCACCCCGCCGCCTGCTTCTGCTTTTGCTTGCCATCGCCGTCGTCCGGGTGCGCGGGGCCCCGCGCCGACCCGGGCATCCGCGCGCACAGCGGGTGCACGGCGACCCCGCACGCGACGCAGGCGTAGCACGCGCGCTCCACGGCCTCGCTGCACACCTCGCACCCGCCGCCGCCGCCGCTGCC…	GRMZM2G173882_T01	0.842781	1.75e-26
MSTRG.14398.1	TAGTGGAGGGCGGTGACCAGCGTGACCAAGCAGCGCGTCAGGTCGTGCACCAGCCCCCAAGCAGCAGCTACTGGCCGCGGAACCCGCGCGCCCGGCCTCGCCCTCGCCGGCGCCGCGGCACTGGTCTACCGCCGGCACCAGGCAGCGGGGGTGCAACTCCGCGGCGCACGTCACGCAGCGGTACCGCCACGCGCCCAGGGCCCGGCCGCACGAGCCGCACCCCGCCGCCTGCTTCTGCTTTTGCTTGCCATCGCCGTCGTCCGGGTGCGCGGGGCCCCGCGCCGACCCGGGCATCCGCGCGCACAGCGGGTGCACGGCGACCCCGCACGCGACGCAGGCGTAGCACGCGCGCTCCACGGCCTCGCTGCACACCTCGCACCCGCCGCCGCCGCCGCTGCC…	GRMZM2G449709_T01	0.803878	1.79e-22
MSTRG.14398.1	TAGTGGAGGGCGGTGACCAGCGTGACCAAGCAGCGCGTCAGGTCGTGCACCAGCCCCCAAGCAGCAGCTACTGGCCGCGGAACCCGCGCGCCCGGCCTCGCCCTCGCCGGCGCCGCGGCACTGGTCTACCGCCGGCACCAGGCAGCGGGGGTGCAACTCCGCGGCGCACGTCACGCAGCGGTACCGCCACGCGCCCAGGGCCCGGCCGCACGAGCCGCACCCCGCCGCCTGCTTCTGCTTTTGCTTGCCATCGCCGTCGTCCGGGTGCGCGGGGCCCCGCGCCGACCCGGGCATCCGCGCGCACAGCGGGTGCACGGCGACCCCGCACGCGACGCAGGCGTAGCACGCGCGCTCCACGGCCTCGCTGCACACCTCGCACCCGCCGCCGCCGCCGCTGCC…	GRMZM2G075058_T01	0.823107	2.47e-24
MSTRG.14398.1	TAGTGGAGGGCGGTGACCAGCGTGACCAAGCAGCGCGTCAGGTCGTGCACCAGCCCCCAAGCAGCAGCTACTGGCCGCGGAACCCGCGCGCCCGGCCTCGCCCTCGCCGGCGCCGCGGCACTGGTCTACCGCCGGCACCAGGCAGCGGGGGTGCAACTCCGCGGCGCACGTCACGCAGCGGTACCGCCACGCGCCCAGGGCCCGGCCGCACGAGCCGCACCCCGCCGCCTGCTTCTGCTTTTGCTTGCCATCGCCGTCGTCCGGGTGCGCGGGGCCCCGCGCCGACCCGGGCATCCGCGCGCACAGCGGGTGCACGGCGACCCCGCACGCGACGCAGGCGTAGCACGCGCGCTCCACGGCCTCGCTGCACACCTCGCACCCGCCGCCGCCGCCGCTGCC…	GRMZM2G108861_T01	0.803982	1.75e-22
MSTRG.14398.1	TAGTGGAGGGCGGTGACCAGCGTGACCAAGCAGCGCGTCAGGTCGTGCACCAGCCCCCAAGCAGCAGCTACTGGCCGCGGAACCCGCGCGCCCGGCCTCGCCCTCGCCGGCGCCGCGGCACTGGTCTACCGCCGGCACCAGGCAGCGGGGGTGCAACTCCGCGGCGCACGTCACGCAGCGGTACCGCCACGCGCCCAGGGCCCGGCCGCACGAGCCGCACCCCGCCGCCTGCTTCTGCTTTTGCTTGCCATCGCCGTCGTCCGGGTGCGCGGGGCCCCGCGCCGACCCGGGCATCCGCGCGCACAGCGGGTGCACGGCGACCCCGCACGCGACGCAGGCGTAGCACGCGCGCTCCACGGCCTCGCTGCACACCTCGCACCCGCCGCCGCCGCCGCTGCC…	GRMZM5G893392_T01	0.805792	1.19e-22
MSTRG.14398.1	TAGTGGAGGGCGGTGACCAGCGTGACCAAGCAGCGCGTCAGGTCGTGCACCAGCCCCCAAGCAGCAGCTACTGGCCGCGGAACCCGCGCGCCCGGCCTCGCCCTCGCCGGCGCCGCGGCACTGGTCTACCGCCGGCACCAGGCAGCGGGGGTGCAACTCCGCGGCGCACGTCACGCAGCGGTACCGCCACGCGCCCAGGGCCCGGCCGCACGAGCCGCACCCCGCCGCCTGCTTCTGCTTTTGCTTGCCATCGCCGTCGTCCGGGTGCGCGGGGCCCCGCGCCGACCCGGGCATCCGCGCGCACAGCGGGTGCACGGCGACCCCGCACGCGACGCAGGCGTAGCACGCGCGCTCCACGGCCTCGCTGCACACCTCGCACCCGCCGCCGCCGCCGCTGCC…	GRMZM2G401026_T01	0.827306	9.06e-25
MSTRG.14398.1	TAGTGGAGGGCGGTGACCAGCGTGACCAAGCAGCGCGTCAGGTCGTGCACCAGCCCCCAAGCAGCAGCTACTGGCCGCGGAACCCGCGCGCCCGGCCTCGCCCTCGCCGGCGCCGCGGCACTGGTCTACCGCCGGCACCAGGCAGCGGGGGTGCAACTCCGCGGCGCACGTCACGCAGCGGTACCGCCACGCGCCCAGGGCCCGGCCGCACGAGCCGCACCCCGCCGCCTGCTTCTGCTTTTGCTTGCCATCGCCGTCGTCCGGGTGCGCGGGGCCCCGCGCCGACCCGGGCATCCGCGCGCACAGCGGGTGCACGGCGACCCCGCACGCGACGCAGGCGTAGCACGCGCGCTCCACGGCCTCGCTGCACACCTCGCACCCGCCGCCGCCGCCGCTGCC…	GRMZM2G100372_T01	0.811638	3.37e-23
MSTRG.14398.1	TAGTGGAGGGCGGTGACCAGCGTGACCAAGCAGCGCGTCAGGTCGTGCACCAGCCCCCAAGCAGCAGCTACTGGCCGCGGAACCCGCGCGCCCGGCCTCGCCCTCGCCGGCGCCGCGGCACTGGTCTACCGCCGGCACCAGGCAGCGGGGGTGCAACTCCGCGGCGCACGTCACGCAGCGGTACCGCCACGCGCCCAGGGCCCGGCCGCACGAGCCGCACCCCGCCGCCTGCTTCTGCTTTTGCTTGCCATCGCCGTCGTCCGGGTGCGCGGGGCCCCGCGCCGACCCGGGCATCCGCGCGCACAGCGGGTGCACGGCGACCCCGCACGCGACGCAGGCGTAGCACGCGCGCTCCACGGCCTCGCTGCACACCTCGCACCCGCCGCCGCCGCCGCTGCC…	GRMZM2G114137_T01	0.824992	1.58e-24
MSTRG.14398.1	TAGTGGAGGGCGGTGACCAGCGTGACCAAGCAGCGCGTCAGGTCGTGCACCAGCCCCCAAGCAGCAGCTACTGGCCGCGGAACCCGCGCGCCCGGCCTCGCCCTCGCCGGCGCCGCGGCACTGGTCTACCGCCGGCACCAGGCAGCGGGGGTGCAACTCCGCGGCGCACGTCACGCAGCGGTACCGCCACGCGCCCAGGGCCCGGCCGCACGAGCCGCACCCCGCCGCCTGCTTCTGCTTTTGCTTGCCATCGCCGTCGTCCGGGTGCGCGGGGCCCCGCGCCGACCCGGGCATCCGCGCGCACAGCGGGTGCACGGCGACCCCGCACGCGACGCAGGCGTAGCACGCGCGCTCCACGGCCTCGCTGCACACCTCGCACCCGCCGCCGCCGCCGCTGCC…	GRMZM2G141289_T01	0.809163	5.79e-23
MSTRG.14398.1	TAGTGGAGGGCGGTGACCAGCGTGACCAAGCAGCGCGTCAGGTCGTGCACCAGCCCCCAAGCAGCAGCTACTGGCCGCGGAACCCGCGCGCCCGGCCTCGCCCTCGCCGGCGCCGCGGCACTGGTCTACCGCCGGCACCAGGCAGCGGGGGTGCAACTCCGCGGCGCACGTCACGCAGCGGTACCGCCACGCGCCCAGGGCCCGGCCGCACGAGCCGCACCCCGCCGCCTGCTTCTGCTTTTGCTTGCCATCGCCGTCGTCCGGGTGCGCGGGGCCCCGCGCCGACCCGGGCATCCGCGCGCACAGCGGGTGCACGGCGACCCCGCACGCGACGCAGGCGTAGCACGCGCGCTCCACGGCCTCGCTGCACACCTCGCACCCGCCGCCGCCGCCGCTGCC…	GRMZM2G421946_T01	0.827707	8.22e-25
MSTRG.14398.1	TAGTGGAGGGCGGTGACCAGCGTGACCAAGCAGCGCGTCAGGTCGTGCACCAGCCCCCAAGCAGCAGCTACTGGCCGCGGAACCCGCGCGCCCGGCCTCGCCCTCGCCGGCGCCGCGGCACTGGTCTACCGCCGGCACCAGGCAGCGGGGGTGCAACTCCGCGGCGCACGTCACGCAGCGGTACCGCCACGCGCCCAGGGCCCGGCCGCACGAGCCGCACCCCGCCGCCTGCTTCTGCTTTTGCTTGCCATCGCCGTCGTCCGGGTGCGCGGGGCCCCGCGCCGACCCGGGCATCCGCGCGCACAGCGGGTGCACGGCGACCCCGCACGCGACGCAGGCGTAGCACGCGCGCTCCACGGCCTCGCTGCACACCTCGCACCCGCCGCCGCCGCCGCTGCC…	GRMZM2G020957_T01	0.813222	2.38e-23
MSTRG.14398.1	TAGTGGAGGGCGGTGACCAGCGTGACCAAGCAGCGCGTCAGGTCGTGCACCAGCCCCCAAGCAGCAGCTACTGGCCGCGGAACCCGCGCGCCCGGCCTCGCCCTCGCCGGCGCCGCGGCACTGGTCTACCGCCGGCACCAGGCAGCGGGGGTGCAACTCCGCGGCGCACGTCACGCAGCGGTACCGCCACGCGCCCAGGGCCCGGCCGCACGAGCCGCACCCCGCCGCCTGCTTCTGCTTTTGCTTGCCATCGCCGTCGTCCGGGTGCGCGGGGCCCCGCGCCGACCCGGGCATCCGCGCGCACAGCGGGTGCACGGCGACCCCGCACGCGACGCAGGCGTAGCACGCGCGCTCCACGGCCTCGCTGCACACCTCGCACCCGCCGCCGCCGCCGCTGCC…	GRMZM2G078468_T02	0.825377	1.44e-24
MSTRG.14398.1	TAGTGGAGGGCGGTGACCAGCGTGACCAAGCAGCGCGTCAGGTCGTGCACCAGCCCCCAAGCAGCAGCTACTGGCCGCGGAACCCGCGCGCCCGGCCTCGCCCTCGCCGGCGCCGCGGCACTGGTCTACCGCCGGCACCAGGCAGCGGGGGTGCAACTCCGCGGCGCACGTCACGCAGCGGTACCGCCACGCGCCCAGGGCCCGGCCGCACGAGCCGCACCCCGCCGCCTGCTTCTGCTTTTGCTTGCCATCGCCGTCGTCCGGGTGCGCGGGGCCCCGCGCCGACCCGGGCATCCGCGCGCACAGCGGGTGCACGGCGACCCCGCACGCGACGCAGGCGTAGCACGCGCGCTCCACGGCCTCGCTGCACACCTCGCACCCGCCGCCGCCGCCGCTGCC…	GRMZM2G347708_T02	0.819383	5.9e-24
MSTRG.14398.1	TAGTGGAGGGCGGTGACCAGCGTGACCAAGCAGCGCGTCAGGTCGTGCACCAGCCCCCAAGCAGCAGCTACTGGCCGCGGAACCCGCGCGCCCGGCCTCGCCCTCGCCGGCGCCGCGGCACTGGTCTACCGCCGGCACCAGGCAGCGGGGGTGCAACTCCGCGGCGCACGTCACGCAGCGGTACCGCCACGCGCCCAGGGCCCGGCCGCACGAGCCGCACCCCGCCGCCTGCTTCTGCTTTTGCTTGCCATCGCCGTCGTCCGGGTGCGCGGGGCCCCGCGCCGACCCGGGCATCCGCGCGCACAGCGGGTGCACGGCGACCCCGCACGCGACGCAGGCGTAGCACGCGCGCTCCACGGCCTCGCTGCACACCTCGCACCCGCCGCCGCCGCCGCTGCC…	GRMZM2G447151_T01	0.813834	2.07e-23
MSTRG.14398.1	TAGTGGAGGGCGGTGACCAGCGTGACCAAGCAGCGCGTCAGGTCGTGCACCAGCCCCCAAGCAGCAGCTACTGGCCGCGGAACCCGCGCGCCCGGCCTCGCCCTCGCCGGCGCCGCGGCACTGGTCTACCGCCGGCACCAGGCAGCGGGGGTGCAACTCCGCGGCGCACGTCACGCAGCGGTACCGCCACGCGCCCAGGGCCCGGCCGCACGAGCCGCACCCCGCCGCCTGCTTCTGCTTTTGCTTGCCATCGCCGTCGTCCGGGTGCGCGGGGCCCCGCGCCGACCCGGGCATCCGCGCGCACAGCGGGTGCACGGCGACCCCGCACGCGACGCAGGCGTAGCACGCGCGCTCCACGGCCTCGCTGCACACCTCGCACCCGCCGCCGCCGCCGCTGCC…	GRMZM2G136750_T01	0.813523	2.22e-23
MSTRG.14398.1	TAGTGGAGGGCGGTGACCAGCGTGACCAAGCAGCGCGTCAGGTCGTGCACCAGCCCCCAAGCAGCAGCTACTGGCCGCGGAACCCGCGCGCCCGGCCTCGCCCTCGCCGGCGCCGCGGCACTGGTCTACCGCCGGCACCAGGCAGCGGGGGTGCAACTCCGCGGCGCACGTCACGCAGCGGTACCGCCACGCGCCCAGGGCCCGGCCGCACGAGCCGCACCCCGCCGCCTGCTTCTGCTTTTGCTTGCCATCGCCGTCGTCCGGGTGCGCGGGGCCCCGCGCCGACCCGGGCATCCGCGCGCACAGCGGGTGCACGGCGACCCCGCACGCGACGCAGGCGTAGCACGCGCGCTCCACGGCCTCGCTGCACACCTCGCACCCGCCGCCGCCGCCGCTGCC…	GRMZM2G354093_T01	0.815332	1.48e-23
MSTRG.14398.1	TAGTGGAGGGCGGTGACCAGCGTGACCAAGCAGCGCGTCAGGTCGTGCACCAGCCCCCAAGCAGCAGCTACTGGCCGCGGAACCCGCGCGCCCGGCCTCGCCCTCGCCGGCGCCGCGGCACTGGTCTACCGCCGGCACCAGGCAGCGGGGGTGCAACTCCGCGGCGCACGTCACGCAGCGGTACCGCCACGCGCCCAGGGCCCGGCCGCACGAGCCGCACCCCGCCGCCTGCTTCTGCTTTTGCTTGCCATCGCCGTCGTCCGGGTGCGCGGGGCCCCGCGCCGACCCGGGCATCCGCGCGCACAGCGGGTGCACGGCGACCCCGCACGCGACGCAGGCGTAGCACGCGCGCTCCACGGCCTCGCTGCACACCTCGCACCCGCCGCCGCCGCCGCTGCC…	GRMZM2G089720_T01	0.816573	1.12e-23
MSTRG.14398.1	TAGTGGAGGGCGGTGACCAGCGTGACCAAGCAGCGCGTCAGGTCGTGCACCAGCCCCCAAGCAGCAGCTACTGGCCGCGGAACCCGCGCGCCCGGCCTCGCCCTCGCCGGCGCCGCGGCACTGGTCTACCGCCGGCACCAGGCAGCGGGGGTGCAACTCCGCGGCGCACGTCACGCAGCGGTACCGCCACGCGCCCAGGGCCCGGCCGCACGAGCCGCACCCCGCCGCCTGCTTCTGCTTTTGCTTGCCATCGCCGTCGTCCGGGTGCGCGGGGCCCCGCGCCGACCCGGGCATCCGCGCGCACAGCGGGTGCACGGCGACCCCGCACGCGACGCAGGCGTAGCACGCGCGCTCCACGGCCTCGCTGCACACCTCGCACCCGCCGCCGCCGCCGCTGCC…	GRMZM2G347488_T01	0.81204	3.09e-23
MSTRG.14398.1	TAGTGGAGGGCGGTGACCAGCGTGACCAAGCAGCGCGTCAGGTCGTGCACCAGCCCCCAAGCAGCAGCTACTGGCCGCGGAACCCGCGCGCCCGGCCTCGCCCTCGCCGGCGCCGCGGCACTGGTCTACCGCCGGCACCAGGCAGCGGGGGTGCAACTCCGCGGCGCACGTCACGCAGCGGTACCGCCACGCGCCCAGGGCCCGGCCGCACGAGCCGCACCCCGCCGCCTGCTTCTGCTTTTGCTTGCCATCGCCGTCGTCCGGGTGCGCGGGGCCCCGCGCCGACCCGGGCATCCGCGCGCACAGCGGGTGCACGGCGACCCCGCACGCGACGCAGGCGTAGCACGCGCGCTCCACGGCCTCGCTGCACACCTCGCACCCGCCGCCGCCGCCGCTGCC…	GRMZM2G095873_T01	0.806341	1.06e-22
MSTRG.14398.1	TAGTGGAGGGCGGTGACCAGCGTGACCAAGCAGCGCGTCAGGTCGTGCACCAGCCCCCAAGCAGCAGCTACTGGCCGCGGAACCCGCGCGCCCGGCCTCGCCCTCGCCGGCGCCGCGGCACTGGTCTACCGCCGGCACCAGGCAGCGGGGGTGCAACTCCGCGGCGCACGTCACGCAGCGGTACCGCCACGCGCCCAGGGCCCGGCCGCACGAGCCGCACCCCGCCGCCTGCTTCTGCTTTTGCTTGCCATCGCCGTCGTCCGGGTGCGCGGGGCCCCGCGCCGACCCGGGCATCCGCGCGCACAGCGGGTGCACGGCGACCCCGCACGCGACGCAGGCGTAGCACGCGCGCTCCACGGCCTCGCTGCACACCTCGCACCCGCCGCCGCCGCCGCTGCC…	AC197047.3_FGT001	0.808401	6.83e-23
MSTRG.14398.1	TAGTGGAGGGCGGTGACCAGCGTGACCAAGCAGCGCGTCAGGTCGTGCACCAGCCCCCAAGCAGCAGCTACTGGCCGCGGAACCCGCGCGCCCGGCCTCGCCCTCGCCGGCGCCGCGGCACTGGTCTACCGCCGGCACCAGGCAGCGGGGGTGCAACTCCGCGGCGCACGTCACGCAGCGGTACCGCCACGCGCCCAGGGCCCGGCCGCACGAGCCGCACCCCGCCGCCTGCTTCTGCTTTTGCTTGCCATCGCCGTCGTCCGGGTGCGCGGGGCCCCGCGCCGACCCGGGCATCCGCGCGCACAGCGGGTGCACGGCGACCCCGCACGCGACGCAGGCGTAGCACGCGCGCTCCACGGCCTCGCTGCACACCTCGCACCCGCCGCCGCCGCCGCTGCC…	GRMZM2G146614_T01	0.823285	2.37e-24
MSTRG.14398.1	TAGTGGAGGGCGGTGACCAGCGTGACCAAGCAGCGCGTCAGGTCGTGCACCAGCCCCCAAGCAGCAGCTACTGGCCGCGGAACCCGCGCGCCCGGCCTCGCCCTCGCCGGCGCCGCGGCACTGGTCTACCGCCGGCACCAGGCAGCGGGGGTGCAACTCCGCGGCGCACGTCACGCAGCGGTACCGCCACGCGCCCAGGGCCCGGCCGCACGAGCCGCACCCCGCCGCCTGCTTCTGCTTTTGCTTGCCATCGCCGTCGTCCGGGTGCGCGGGGCCCCGCGCCGACCCGGGCATCCGCGCGCACAGCGGGTGCACGGCGACCCCGCACGCGACGCAGGCGTAGCACGCGCGCTCCACGGCCTCGCTGCACACCTCGCACCCGCCGCCGCCGCCGCTGCC…	GRMZM2G115480_T01	0.82376	2.12e-24
MSTRG.14398.1	TAGTGGAGGGCGGTGACCAGCGTGACCAAGCAGCGCGTCAGGTCGTGCACCAGCCCCCAAGCAGCAGCTACTGGCCGCGGAACCCGCGCGCCCGGCCTCGCCCTCGCCGGCGCCGCGGCACTGGTCTACCGCCGGCACCAGGCAGCGGGGGTGCAACTCCGCGGCGCACGTCACGCAGCGGTACCGCCACGCGCCCAGGGCCCGGCCGCACGAGCCGCACCCCGCCGCCTGCTTCTGCTTTTGCTTGCCATCGCCGTCGTCCGGGTGCGCGGGGCCCCGCGCCGACCCGGGCATCCGCGCGCACAGCGGGTGCACGGCGACCCCGCACGCGACGCAGGCGTAGCACGCGCGCTCCACGGCCTCGCTGCACACCTCGCACCCGCCGCCGCCGCCGCTGCC…	GRMZM2G459110_T01	0.834102	1.68e-25
MSTRG.14398.1	TAGTGGAGGGCGGTGACCAGCGTGACCAAGCAGCGCGTCAGGTCGTGCACCAGCCCCCAAGCAGCAGCTACTGGCCGCGGAACCCGCGCGCCCGGCCTCGCCCTCGCCGGCGCCGCGGCACTGGTCTACCGCCGGCACCAGGCAGCGGGGGTGCAACTCCGCGGCGCACGTCACGCAGCGGTACCGCCACGCGCCCAGGGCCCGGCCGCACGAGCCGCACCCCGCCGCCTGCTTCTGCTTTTGCTTGCCATCGCCGTCGTCCGGGTGCGCGGGGCCCCGCGCCGACCCGGGCATCCGCGCGCACAGCGGGTGCACGGCGACCCCGCACGCGACGCAGGCGTAGCACGCGCGCTCCACGGCCTCGCTGCACACCTCGCACCCGCCGCCGCCGCCGCTGCC…	GRMZM2G041549_T01	0.828909	6.13e-25
MSTRG.14398.1	TAGTGGAGGGCGGTGACCAGCGTGACCAAGCAGCGCGTCAGGTCGTGCACCAGCCCCCAAGCAGCAGCTACTGGCCGCGGAACCCGCGCGCCCGGCCTCGCCCTCGCCGGCGCCGCGGCACTGGTCTACCGCCGGCACCAGGCAGCGGGGGTGCAACTCCGCGGCGCACGTCACGCAGCGGTACCGCCACGCGCCCAGGGCCCGGCCGCACGAGCCGCACCCCGCCGCCTGCTTCTGCTTTTGCTTGCCATCGCCGTCGTCCGGGTGCGCGGGGCCCCGCGCCGACCCGGGCATCCGCGCGCACAGCGGGTGCACGGCGACCCCGCACGCGACGCAGGCGTAGCACGCGCGCTCCACGGCCTCGCTGCACACCTCGCACCCGCCGCCGCCGCCGCTGCC…	GRMZM2G337048_T01	0.817618	8.84e-24
MSTRG.14398.1	TAGTGGAGGGCGGTGACCAGCGTGACCAAGCAGCGCGTCAGGTCGTGCACCAGCCCCCAAGCAGCAGCTACTGGCCGCGGAACCCGCGCGCCCGGCCTCGCCCTCGCCGGCGCCGCGGCACTGGTCTACCGCCGGCACCAGGCAGCGGGGGTGCAACTCCGCGGCGCACGTCACGCAGCGGTACCGCCACGCGCCCAGGGCCCGGCCGCACGAGCCGCACCCCGCCGCCTGCTTCTGCTTTTGCTTGCCATCGCCGTCGTCCGGGTGCGCGGGGCCCCGCGCCGACCCGGGCATCCGCGCGCACAGCGGGTGCACGGCGACCCCGCACGCGACGCAGGCGTAGCACGCGCGCTCCACGGCCTCGCTGCACACCTCGCACCCGCCGCCGCCGCCGCTGCC…	GRMZM2G308944_T01	0.829087	5.87e-25
MSTRG.14398.1	TAGTGGAGGGCGGTGACCAGCGTGACCAAGCAGCGCGTCAGGTCGTGCACCAGCCCCCAAGCAGCAGCTACTGGCCGCGGAACCCGCGCGCCCGGCCTCGCCCTCGCCGGCGCCGCGGCACTGGTCTACCGCCGGCACCAGGCAGCGGGGGTGCAACTCCGCGGCGCACGTCACGCAGCGGTACCGCCACGCGCCCAGGGCCCGGCCGCACGAGCCGCACCCCGCCGCCTGCTTCTGCTTTTGCTTGCCATCGCCGTCGTCCGGGTGCGCGGGGCCCCGCGCCGACCCGGGCATCCGCGCGCACAGCGGGTGCACGGCGACCCCGCACGCGACGCAGGCGTAGCACGCGCGCTCCACGGCCTCGCTGCACACCTCGCACCCGCCGCCGCCGCCGCTGCC…	AC206951.3_FGT017	0.807899	7.61e-23
MSTRG.14398.1	TAGTGGAGGGCGGTGACCAGCGTGACCAAGCAGCGCGTCAGGTCGTGCACCAGCCCCCAAGCAGCAGCTACTGGCCGCGGAACCCGCGCGCCCGGCCTCGCCCTCGCCGGCGCCGCGGCACTGGTCTACCGCCGGCACCAGGCAGCGGGGGTGCAACTCCGCGGCGCACGTCACGCAGCGGTACCGCCACGCGCCCAGGGCCCGGCCGCACGAGCCGCACCCCGCCGCCTGCTTCTGCTTTTGCTTGCCATCGCCGTCGTCCGGGTGCGCGGGGCCCCGCGCCGACCCGGGCATCCGCGCGCACAGCGGGTGCACGGCGACCCCGCACGCGACGCAGGCGTAGCACGCGCGCTCCACGGCCTCGCTGCACACCTCGCACCCGCCGCCGCCGCCGCTGCC…	GRMZM2G092363_T01	0.858868	1.78e-28
MSTRG.14398.1	TAGTGGAGGGCGGTGACCAGCGTGACCAAGCAGCGCGTCAGGTCGTGCACCAGCCCCCAAGCAGCAGCTACTGGCCGCGGAACCCGCGCGCCCGGCCTCGCCCTCGCCGGCGCCGCGGCACTGGTCTACCGCCGGCACCAGGCAGCGGGGGTGCAACTCCGCGGCGCACGTCACGCAGCGGTACCGCCACGCGCCCAGGGCCCGGCCGCACGAGCCGCACCCCGCCGCCTGCTTCTGCTTTTGCTTGCCATCGCCGTCGTCCGGGTGCGCGGGGCCCCGCGCCGACCCGGGCATCCGCGCGCACAGCGGGTGCACGGCGACCCCGCACGCGACGCAGGCGTAGCACGCGCGCTCCACGGCCTCGCTGCACACCTCGCACCCGCCGCCGCCGCCGCTGCC…	GRMZM2G343563_T01	0.816104	1.25e-23
MSTRG.14398.1	TAGTGGAGGGCGGTGACCAGCGTGACCAAGCAGCGCGTCAGGTCGTGCACCAGCCCCCAAGCAGCAGCTACTGGCCGCGGAACCCGCGCGCCCGGCCTCGCCCTCGCCGGCGCCGCGGCACTGGTCTACCGCCGGCACCAGGCAGCGGGGGTGCAACTCCGCGGCGCACGTCACGCAGCGGTACCGCCACGCGCCCAGGGCCCGGCCGCACGAGCCGCACCCCGCCGCCTGCTTCTGCTTTTGCTTGCCATCGCCGTCGTCCGGGTGCGCGGGGCCCCGCGCCGACCCGGGCATCCGCGCGCACAGCGGGTGCACGGCGACCCCGCACGCGACGCAGGCGTAGCACGCGCGCTCCACGGCCTCGCTGCACACCTCGCACCCGCCGCCGCCGCCGCTGCC…	GRMZM2G319057_T01	0.802706	2.29e-22
MSTRG.14398.1	TAGTGGAGGGCGGTGACCAGCGTGACCAAGCAGCGCGTCAGGTCGTGCACCAGCCCCCAAGCAGCAGCTACTGGCCGCGGAACCCGCGCGCCCGGCCTCGCCCTCGCCGGCGCCGCGGCACTGGTCTACCGCCGGCACCAGGCAGCGGGGGTGCAACTCCGCGGCGCACGTCACGCAGCGGTACCGCCACGCGCCCAGGGCCCGGCCGCACGAGCCGCACCCCGCCGCCTGCTTCTGCTTTTGCTTGCCATCGCCGTCGTCCGGGTGCGCGGGGCCCCGCGCCGACCCGGGCATCCGCGCGCACAGCGGGTGCACGGCGACCCCGCACGCGACGCAGGCGTAGCACGCGCGCTCCACGGCCTCGCTGCACACCTCGCACCCGCCGCCGCCGCCGCTGCC…	GRMZM2G132811_T01	0.801297	3.07e-22
MSTRG.14620.3	CCCCCTCCCCAGCAATATCTCCCACATCTGCGCGGGCGCCGTTCATCCCACGGCGGAGGGCCCCTGCCAGGACTGCTCTGCCAGACCTCCCTATTCCCCATGGCGAGCCTCCTGTGCACCCCCTCCCTTTCCGACGAGTGCATACGCATAGCCGCATACAGGCTTCCTAGTTCGCGTGTGGCCTTGATGGATCGACGATTTCTCGCCGGATTTGGAAACCAGCCATCCTGTCGCTCCCCCTCCGTCGACTTCATATCCCGGCATGCCAAATCCAGCAGTGAGATCGCGAGGATCTGAAGAATCATCCTAGTACCTGGGATCTCAAGTGTCAAGCAAGTTGTGTCTTTGATCACATTTATTACCCAATAATGTTCTTTATTATCACTTATTCATGCATAG…	GRMZM2G465310_T01	0.920239	2.96e-39
MSTRG.1555.1	CATGGCTCAGGATGAACGCTGGCGGCATGCTTAACACATGCAAGTCGAACGGGAAGTGGTGTTTCCAGTGGCGAACGGGTGAGTAACGCGTAAGAACCTGCCCTTGGGAGGGGAACAACAACTGGAAACGGTTGCTAATACCCCGTAGGCTGAGGAGCAAAAGGAGAAATCCGCCCAAGGAGGGGCTCGCGTCTGATTAGCTAGTTGGTGAGGCAATAGCTTACCAAGGCG	GRMZM2G312693_T01	0.813705	0
MSTRG.1555.1	CATGGCTCAGGATGAACGCTGGCGGCATGCTTAACACATGCAAGTCGAACGGGAAGTGGTGTTTCCAGTGGCGAACGGGTGAGTAACGCGTAAGAACCTGCCCTTGGGAGGGGAACAACAACTGGAAACGGTTGCTAATACCCCGTAGGCTGAGGAGCAAAAGGAGAAATCCGCCCAAGGAGGGGCTCGCGTCTGATTAGCTAGTTGGTGAGGCAATAGCTTACCAAGGCG	GRMZM2G160664_T01	-0.801276	3.08e-22
MSTRG.1555.1	CATGGCTCAGGATGAACGCTGGCGGCATGCTTAACACATGCAAGTCGAACGGGAAGTGGTGTTTCCAGTGGCGAACGGGTGAGTAACGCGTAAGAACCTGCCCTTGGGAGGGGAACAACAACTGGAAACGGTTGCTAATACCCCGTAGGCTGAGGAGCAAAAGGAGAAATCCGCCCAAGGAGGGGCTCGCGTCTGATTAGCTAGTTGGTGAGGCAATAGCTTACCAAGGCG	GRMZM2G052461_T01	0.80344	1.96e-22
MSTRG.1555.1	CATGGCTCAGGATGAACGCTGGCGGCATGCTTAACACATGCAAGTCGAACGGGAAGTGGTGTTTCCAGTGGCGAACGGGTGAGTAACGCGTAAGAACCTGCCCTTGGGAGGGGAACAACAACTGGAAACGGTTGCTAATACCCCGTAGGCTGAGGAGCAAAAGGAGAAATCCGCCCAAGGAGGGGCTCGCGTCTGATTAGCTAGTTGGTGAGGCAATAGCTTACCAAGGCG	GRMZM2G172014_T02	-0.818022	8.06e-24
MSTRG.1555.1	CATGGCTCAGGATGAACGCTGGCGGCATGCTTAACACATGCAAGTCGAACGGGAAGTGGTGTTTCCAGTGGCGAACGGGTGAGTAACGCGTAAGAACCTGCCCTTGGGAGGGGAACAACAACTGGAAACGGTTGCTAATACCCCGTAGGCTGAGGAGCAAAAGGAGAAATCCGCCCAAGGAGGGGCTCGCGTCTGATTAGCTAGTTGGTGAGGCAATAGCTTACCAAGGCG	GRMZM5G825512_T01	-0.809371	5.54e-23
MSTRG.1555.1	CATGGCTCAGGATGAACGCTGGCGGCATGCTTAACACATGCAAGTCGAACGGGAAGTGGTGTTTCCAGTGGCGAACGGGTGAGTAACGCGTAAGAACCTGCCCTTGGGAGGGGAACAACAACTGGAAACGGTTGCTAATACCCCGTAGGCTGAGGAGCAAAAGGAGAAATCCGCCCAAGGAGGGGCTCGCGTCTGATTAGCTAGTTGGTGAGGCAATAGCTTACCAAGGCG	GRMZM2G137788_T01	-0.811769	0
MSTRG.16063.2	TCTCCCTCGCGCCTAGCCTCCCCAGCGCCCTGCCAAGCTCCTGCTCCCTTTCCATGGCCGCAGTCTAGCTCGGAGCTCCCTCTGCTCATCTCCCTCGCGCCCAGCTCGGCCTGCGCGCTCCGGCAACGCCGTCCTCCAGCTCGGCCGCCCTCCTGCTGCTCGCCATGGTCGTGGCGTCCTTGCTCACATCAACCAGCTTGGACTGCACGCTCTGGCATCCGCTGGCCGAGCAGCTCCCTCACGCCGCGCCCCTGGTCAAGCTCGTCCCCATGGCGGCTTTCCCATGGCGTCCCTTGGCCTCCAGCTTCTGCTCGCGCTAGCTCGCCGGTGACGGCAAGGCCGACCATCCCTGCTACCCAGCGCCGACCGCTCACTTTCCATGGCCGGCGCTCGCCCTTA…	AC202549.3_FGT008	0.884357	3.4e-32
MSTRG.16063.2	TCTCCCTCGCGCCTAGCCTCCCCAGCGCCCTGCCAAGCTCCTGCTCCCTTTCCATGGCCGCAGTCTAGCTCGGAGCTCCCTCTGCTCATCTCCCTCGCGCCCAGCTCGGCCTGCGCGCTCCGGCAACGCCGTCCTCCAGCTCGGCCGCCCTCCTGCTGCTCGCCATGGTCGTGGCGTCCTTGCTCACATCAACCAGCTTGGACTGCACGCTCTGGCATCCGCTGGCCGAGCAGCTCCCTCACGCCGCGCCCCTGGTCAAGCTCGTCCCCATGGCGGCTTTCCCATGGCGTCCCTTGGCCTCCAGCTTCTGCTCGCGCTAGCTCGCCGGTGACGGCAAGGCCGACCATCCCTGCTACCCAGCGCCGACCGCTCACTTTCCATGGCCGGCGCTCGCCCTTA…	AC233938.1_FGT003	0.802752	2.27e-22
MSTRG.16185.2	CTAGGAACACAGCTCATCTGTTTTCTTATGCCATTTTTTCTCTGTTTCTGAAGTCACGGCTCCCTGTAGATGTTCAGCTCGTCTGCGCTTGGTCTTTGCCGGTAGCCGAGCTGCTCCCTGTGCTCGAGCTCCCAGCGCCCTGCATCAGCTCGCCGGTAGCCAAGCTCTATGGCACAAGGCCTCTAAGCCCTGCTCCTTCTCCAACCGTGCCAATGCTCGCCAGCTCCGTTAGCCCACCGGCCCTGCCCCTCTCAGCTCCGGTGTCGTCAACTCCGGCTGTGCGCCGTCGGCCATGCCTCCCCATGCCGACGTTGCTCCCCATGTGCTCGCCCAGGCCACAACGTCGTCCATGCCATTCGGTGCGCTCTAGGTGTTCGACGAAATAGAACCAAGGAACTG…	GRMZM2G476515_T01	0.812414	2.84e-23
MSTRG.16351.1	CAATCACCTCAAGTCGCCGCCATTAGCTACTCCATCGCGGGCGGAATTCACGTCAACCACCTACGACGACCTTCACGGGTGTAGCCGGATTGACATCGCTGGGACCTCACTTGTGAACCGGGGGGCGTCTTCGGTGCGCCAGGAAGCAAACCAAGGCCGCTGCTCGCACGAATTGGGTTGCGGCGCTCGGGAATTCCTCGTCGACGCCACGGAATCCCGACCTCCACTCATCCACCGGGGCCGGAGAACCTCTGCTGCGCAGTTAGAGCCTGTGACTGAGGATTCTAGTGCC	GRMZM2G048919_T01	-0.824683	1.7e-24
MSTRG.16351.1	CAATCACCTCAAGTCGCCGCCATTAGCTACTCCATCGCGGGCGGAATTCACGTCAACCACCTACGACGACCTTCACGGGTGTAGCCGGATTGACATCGCTGGGACCTCACTTGTGAACCGGGGGGCGTCTTCGGTGCGCCAGGAAGCAAACCAAGGCCGCTGCTCGCACGAATTGGGTTGCGGCGCTCGGGAATTCCTCGTCGACGCCACGGAATCCCGACCTCCACTCATCCACCGGGGCCGGAGAACCTCTGCTGCGCAGTTAGAGCCTGTGACTGAGGATTCTAGTGCC	GRMZM2G139467_T01	0.806945	9.34e-23
MSTRG.16351.1	CAATCACCTCAAGTCGCCGCCATTAGCTACTCCATCGCGGGCGGAATTCACGTCAACCACCTACGACGACCTTCACGGGTGTAGCCGGATTGACATCGCTGGGACCTCACTTGTGAACCGGGGGGCGTCTTCGGTGCGCCAGGAAGCAAACCAAGGCCGCTGCTCGCACGAATTGGGTTGCGGCGCTCGGGAATTCCTCGTCGACGCCACGGAATCCCGACCTCCACTCATCCACCGGGGCCGGAGAACCTCTGCTGCGCAGTTAGAGCCTGTGACTGAGGATTCTAGTGCC	GRMZM2G073465_T03	0.822611	2.78e-24
MSTRG.16351.1	CAATCACCTCAAGTCGCCGCCATTAGCTACTCCATCGCGGGCGGAATTCACGTCAACCACCTACGACGACCTTCACGGGTGTAGCCGGATTGACATCGCTGGGACCTCACTTGTGAACCGGGGGGCGTCTTCGGTGCGCCAGGAAGCAAACCAAGGCCGCTGCTCGCACGAATTGGGTTGCGGCGCTCGGGAATTCCTCGTCGACGCCACGGAATCCCGACCTCCACTCATCCACCGGGGCCGGAGAACCTCTGCTGCGCAGTTAGAGCCTGTGACTGAGGATTCTAGTGCC	GRMZM2G431412_T01	-0.807832	7.72e-23
MSTRG.16351.1	CAATCACCTCAAGTCGCCGCCATTAGCTACTCCATCGCGGGCGGAATTCACGTCAACCACCTACGACGACCTTCACGGGTGTAGCCGGATTGACATCGCTGGGACCTCACTTGTGAACCGGGGGGCGTCTTCGGTGCGCCAGGAAGCAAACCAAGGCCGCTGCTCGCACGAATTGGGTTGCGGCGCTCGGGAATTCCTCGTCGACGCCACGGAATCCCGACCTCCACTCATCCACCGGGGCCGGAGAACCTCTGCTGCGCAGTTAGAGCCTGTGACTGAGGATTCTAGTGCC	GRMZM2G139872_T01	-0.815327	1.49e-23
MSTRG.16351.1	CAATCACCTCAAGTCGCCGCCATTAGCTACTCCATCGCGGGCGGAATTCACGTCAACCACCTACGACGACCTTCACGGGTGTAGCCGGATTGACATCGCTGGGACCTCACTTGTGAACCGGGGGGCGTCTTCGGTGCGCCAGGAAGCAAACCAAGGCCGCTGCTCGCACGAATTGGGTTGCGGCGCTCGGGAATTCCTCGTCGACGCCACGGAATCCCGACCTCCACTCATCCACCGGGGCCGGAGAACCTCTGCTGCGCAGTTAGAGCCTGTGACTGAGGATTCTAGTGCC	GRMZM2G085176_T01	0.806887	9.46e-23
MSTRG.16373.1	GTGCATCCTCGCCTCCACCGAAAGATTGTGCGTCGTGTGAGGATGGGAGGGAAAACCTGAACCCGTTCGACCATGGGTGGGGAACGCGTCGCCACCATCGCCTGGTGCTCGCGGGGCGTTTGGGGAAGCTTGCCAGCGTGCCCTGACCCTGTGTAGTGAGGTCGTTGGGCGTGTGGCCGTCTGGTGTGTGCGAATCTTCACCACGTCGATCCGCCATCGTCGCCGAGACTGCCTGGCGTCACACAAGCAAGCTACTGAGGATCCTGGTGCCCAGTAGATAGAAGTTGCTGAGCAGGAGCTCATTGAAG	GRMZM2G418985_T01	0.86892	7.56e-30
MSTRG.16373.1	GTGCATCCTCGCCTCCACCGAAAGATTGTGCGTCGTGTGAGGATGGGAGGGAAAACCTGAACCCGTTCGACCATGGGTGGGGAACGCGTCGCCACCATCGCCTGGTGCTCGCGGGGCGTTTGGGGAAGCTTGCCAGCGTGCCCTGACCCTGTGTAGTGAGGTCGTTGGGCGTGTGGCCGTCTGGTGTGTGCGAATCTTCACCACGTCGATCCGCCATCGTCGCCGAGACTGCCTGGCGTCACACAAGCAAGCTACTGAGGATCCTGGTGCCCAGTAGATAGAAGTTGCTGAGCAGGAGCTCATTGAAG	GRMZM2G390358_T01	0.840141	3.53e-26
MSTRG.16387.1	GTGTACGTCGTATTCTTCTACATCCGTATGGCGCTGTTTTTGAATCGGTGGCAATGGTGCGTTGCATCTCTAGCTATTGCCTATTAGTAGCCGGCACGCTGACGTGGCCGGCTGCCGGTGACCGGTGAGCAATCACCTGCACGGCTGCACCTGCTGGCGCGAAAGAAAGATGGGGAAGAAACTGGGAGCGTTTTCTTTTGTGTTTTTTCGGACTTTTTGGGGCTTGCGTTTGCTGGTTTGCAAGAAAAAAAAAGATGTACAGATTGATTTTGCTTGCGGACAAAGGAAAGAAGGTCATCCGACGGCTGCTCTGCATCCAC	GRMZM2G560551_T01	0.858475	2.01e-28
MSTRG.16387.1	GTGTACGTCGTATTCTTCTACATCCGTATGGCGCTGTTTTTGAATCGGTGGCAATGGTGCGTTGCATCTCTAGCTATTGCCTATTAGTAGCCGGCACGCTGACGTGGCCGGCTGCCGGTGACCGGTGAGCAATCACCTGCACGGCTGCACCTGCTGGCGCGAAAGAAAGATGGGGAAGAAACTGGGAGCGTTTTCTTTTGTGTTTTTTCGGACTTTTTGGGGCTTGCGTTTGCTGGTTTGCAAGAAAAAAAAAGATGTACAGATTGATTTTGCTTGCGGACAAAGGAAAGAAGGTCATCCGACGGCTGCTCTGCATCCAC	GRMZM5G833124_T01	0.835584	1.15e-25
MSTRG.16387.1	GTGTACGTCGTATTCTTCTACATCCGTATGGCGCTGTTTTTGAATCGGTGGCAATGGTGCGTTGCATCTCTAGCTATTGCCTATTAGTAGCCGGCACGCTGACGTGGCCGGCTGCCGGTGACCGGTGAGCAATCACCTGCACGGCTGCACCTGCTGGCGCGAAAGAAAGATGGGGAAGAAACTGGGAGCGTTTTCTTTTGTGTTTTTTCGGACTTTTTGGGGCTTGCGTTTGCTGGTTTGCAAGAAAAAAAAAGATGTACAGATTGATTTTGCTTGCGGACAAAGGAAAGAAGGTCATCCGACGGCTGCTCTGCATCCAC	GRMZM5G841360_T01	-0.809277	5.65e-23
MSTRG.16387.1	GTGTACGTCGTATTCTTCTACATCCGTATGGCGCTGTTTTTGAATCGGTGGCAATGGTGCGTTGCATCTCTAGCTATTGCCTATTAGTAGCCGGCACGCTGACGTGGCCGGCTGCCGGTGACCGGTGAGCAATCACCTGCACGGCTGCACCTGCTGGCGCGAAAGAAAGATGGGGAAGAAACTGGGAGCGTTTTCTTTTGTGTTTTTTCGGACTTTTTGGGGCTTGCGTTTGCTGGTTTGCAAGAAAAAAAAAGATGTACAGATTGATTTTGCTTGCGGACAAAGGAAAGAAGGTCATCCGACGGCTGCTCTGCATCCAC	GRMZM2G034551_T01	0.815886	1.31e-23
MSTRG.16387.1	GTGTACGTCGTATTCTTCTACATCCGTATGGCGCTGTTTTTGAATCGGTGGCAATGGTGCGTTGCATCTCTAGCTATTGCCTATTAGTAGCCGGCACGCTGACGTGGCCGGCTGCCGGTGACCGGTGAGCAATCACCTGCACGGCTGCACCTGCTGGCGCGAAAGAAAGATGGGGAAGAAACTGGGAGCGTTTTCTTTTGTGTTTTTTCGGACTTTTTGGGGCTTGCGTTTGCTGGTTTGCAAGAAAAAAAAAGATGTACAGATTGATTTTGCTTGCGGACAAAGGAAAGAAGGTCATCCGACGGCTGCTCTGCATCCAC	GRMZM2G157247_T01	0.839629	4.04e-26
MSTRG.16456.1	GGCGAGCCACGTCTCGGATTCTTCGCCACGCGTAGACCACCTCTACCTAGCTACAAAGGCGGGCCGAATTCTCCCGCACCTCCTCTTCTCTAGCCATCCGTGAGCCACAGTCAACCAGGGGCGCGAGATTAAGTTGTGACCAAGTAAAGAGAGTCACTGCCGTAGGCAATCCTGCTTGCTTCTCGCCGTCGCATCCTTGGGGGTCGTGCCCAGGGGTTTCGCTGGGTCTCGTGGATGCGTTCCATGGCCTCGCCGGCGGGAATCGTCGTGCAGTGAGGGGGGAATTGCTCACCGTCGTGCTACAACCGCTGCGGATCCGCGGGTCGTGTGGACGGCATCAGCTGCGCCATCGAGGAGAAGAGCATGTGGTTCAAGAGGAGCCACACAACGAGGAGTTTG…	AC200099.4_FGT003	0.805938	1.16e-22
MSTRG.16883.1	AAAAATATGTACACAAAAAAAGGTGCGTCACAGGAGTGTAAGCCCCGTTCTGTTAGTCCAATAGTGGACCAAGTGAATAACTGTGAGACAAAGTTGGCCATTTAACCCAGAGCCGGCTCCCTTTTAATTGGGCTCCACACGTGTCTCAGCCCCCCACCGAAGCAGGGAGAGCCAGCTCGTGGGCCGTACACGTGTCCGTGGGCGCATCGCTGCGCATTAAGGCCCGGGGACTTTCCAGGGCTTTGAAAGCCCGCTCACTTCATCCTGTGACGC	GRMZM2G134107_T01	0.817203	9.71e-24
MSTRG.16883.1	AAAAATATGTACACAAAAAAAGGTGCGTCACAGGAGTGTAAGCCCCGTTCTGTTAGTCCAATAGTGGACCAAGTGAATAACTGTGAGACAAAGTTGGCCATTTAACCCAGAGCCGGCTCCCTTTTAATTGGGCTCCACACGTGTCTCAGCCCCCCACCGAAGCAGGGAGAGCCAGCTCGTGGGCCGTACACGTGTCCGTGGGCGCATCGCTGCGCATTAAGGCCCGGGGACTTTCCAGGGCTTTGAAAGCCCGCTCACTTCATCCTGTGACGC	GRMZM2G007103_T01	0.82083	4.22e-24
MSTRG.17043.1	GGGTCCTCGTGGCTAGCAAAACCATGCATGTCCGATTCAGTTAGGAATCTGAGATTATCTACTAGTTTGTTAAGATTTTGCATGTCCGAGTCCGATCGAGAATTAATAGTCCGATCCTGCCAGGCATATGAACGTTCAGAGCAAAACAAACCTCCCATATTTCTTTCTTTTCTCTACAAAAAAAAAATCACTCACAAGCACACAGCAGGTCACAATCACAACACCAGGGGCGCAGCACAGGGGAGAAAGGAAAGAAA	AC206198.3_FGT001	0.82135	3.74e-24
MSTRG.17043.1	GGGTCCTCGTGGCTAGCAAAACCATGCATGTCCGATTCAGTTAGGAATCTGAGATTATCTACTAGTTTGTTAAGATTTTGCATGTCCGAGTCCGATCGAGAATTAATAGTCCGATCCTGCCAGGCATATGAACGTTCAGAGCAAAACAAACCTCCCATATTTCTTTCTTTTCTCTACAAAAAAAAAATCACTCACAAGCACACAGCAGGTCACAATCACAACACCAGGGGCGCAGCACAGGGGAGAAAGGAAAGAAA	GRMZM2G048616_T01	0.897795	1.58e-34
MSTRG.17043.1	GGGTCCTCGTGGCTAGCAAAACCATGCATGTCCGATTCAGTTAGGAATCTGAGATTATCTACTAGTTTGTTAAGATTTTGCATGTCCGAGTCCGATCGAGAATTAATAGTCCGATCCTGCCAGGCATATGAACGTTCAGAGCAAAACAAACCTCCCATATTTCTTTCTTTTCTCTACAAAAAAAAAATCACTCACAAGCACACAGCAGGTCACAATCACAACACCAGGGGCGCAGCACAGGGGAGAAAGGAAAGAAA	GRMZM2G701405_T01	-0.808651	6.47e-23
MSTRG.17089.1	CGGCGCTCCATCTTCCGCTCCCTCCCTTACTTGCGCTTGGCACGCAGGCGACGGCGACGGCGCCCAGTCTCGTACTCTCAGCGGCAGCGTCAGTGGCTTCCCCTCCCGCCTCTCGCCAGTCGCCTCGCGCCCTCGCCTCCGGTCCTGCGCACGCCGGCCTGTTACCCTGCCAGGACATTGTTGAATTCTCTGAAGTGTGTGCTCTTGTAAAGGCTTGCTAAAATGGCAAATTTAAACATAACCAACATCTTGGAGAA	GRMZM2G043530_T01	0.837022	7.97e-26
MSTRG.17089.1	CGGCGCTCCATCTTCCGCTCCCTCCCTTACTTGCGCTTGGCACGCAGGCGACGGCGACGGCGCCCAGTCTCGTACTCTCAGCGGCAGCGTCAGTGGCTTCCCCTCCCGCCTCTCGCCAGTCGCCTCGCGCCCTCGCCTCCGGTCCTGCGCACGCCGGCCTGTTACCCTGCCAGGACATTGTTGAATTCTCTGAAGTGTGTGCTCTTGTAAAGGCTTGCTAAAATGGCAAATTTAAACATAACCAACATCTTGGAGAA	GRMZM2G180335_T01	0.821804	3.36e-24
MSTRG.17089.1	CGGCGCTCCATCTTCCGCTCCCTCCCTTACTTGCGCTTGGCACGCAGGCGACGGCGACGGCGCCCAGTCTCGTACTCTCAGCGGCAGCGTCAGTGGCTTCCCCTCCCGCCTCTCGCCAGTCGCCTCGCGCCCTCGCCTCCGGTCCTGCGCACGCCGGCCTGTTACCCTGCCAGGACATTGTTGAATTCTCTGAAGTGTGTGCTCTTGTAAAGGCTTGCTAAAATGGCAAATTTAAACATAACCAACATCTTGGAGAA	GRMZM2G014788_T01	0.863571	4.19e-29
MSTRG.17089.1	CGGCGCTCCATCTTCCGCTCCCTCCCTTACTTGCGCTTGGCACGCAGGCGACGGCGACGGCGCCCAGTCTCGTACTCTCAGCGGCAGCGTCAGTGGCTTCCCCTCCCGCCTCTCGCCAGTCGCCTCGCGCCCTCGCCTCCGGTCCTGCGCACGCCGGCCTGTTACCCTGCCAGGACATTGTTGAATTCTCTGAAGTGTGTGCTCTTGTAAAGGCTTGCTAAAATGGCAAATTTAAACATAACCAACATCTTGGAGAA	GRMZM2G164580_T01	0.815084	1.57e-23
MSTRG.17175.5	CTCGCTGAGCAAAACCGATACCATTTTTTTACATCCTTGTAGGCTTGTACCATATTGTATATTAGGATTAGATTGCATTATGAAGGAACGACAGAGACAAGAGTCAGACAGGAAACAGAACTCTTGTGTTATTTAAATGCTTTCCCGCCCCTAGAAAGCAAACCAACTATTTTGTTCAAGGTTAGTTCATCCCCAGCGAACGAGTGCAAGCTCCACAACAGCAGATGATGACTGCGGATCGCGTGCAGGGGGTGAGGCTCTAGAGCGTGCCAAGAACCAGATGCTTTACGAGGGGTCAAAATGTGGCGAAGCAATAGGATACGAAAAATTGAGTATGATGCACGGGGCAATCCGCTCTATGCATCGATTTTTATCAAGAGAACGCCACCCTGAACTCAA…	GRMZM2G097468_T01	0.810703	4.14e-23
MSTRG.17560.1	CTACGACCTCCACCACCACTGGCTCATCGCGCCAACATGACCCACCTCCACTGCCATTTGATGGACAGTTTTAAAATCCGACACCACGCCACTGCCAGTGCGTGGACAAGCAGCCGGCAGTCCAGTTTGTCTCGTGGACCTGTGCTAACCCAATGAGAAGATTTACCGTCTGTCCTCTTAGATTTAGCAATCCGAATGGCAAGTACGAGCTTTATCAGTGGAATGACCCTGACTTTTCCGAATTTCAGAAGAAAACAATGCAGAGTTGAGGGAGAAGATTATTAGTTTGGAGAACGAGGTTTCGAGTTTGGAAGCAGAAGTAGCTCACATGGATGAATTGGCGATGAATGTTGCTAAGTTGTGAGAGAAGGATCTGTTGCTGCAAGGGAAGAATGATTT…	AC203307.4_FGT001	0.822361	2.95e-24
MSTRG.17608.1	CATTCTCCTTTCTCCCTCTTGTGTCTTCCACCAGGAACAAGCCGCCGCCGCACGCCTCCGCTTGCTCCCACCCGCGCCCGCCGGTGCACCCGCCCCGGCCCCGCCCGTCGCGGCTGCCCCCACCCCGCCCGCCCCTACCACCGGCGCGGCCGCCTCCGGCCCCGGCCCCAAACGCTGCACCCAACAGCCCCAGCCGTCCCACTCCCAGGGTCCATCTCAGTCGCCGTCGCAGACCACGCAGCAGGCGTCACCCCAGCAGCAGCAGGTGGCGGCGGTGGCAGCGGCATAGGCACAAGCACAGACCCAGGCGGCATGGGTACGAAGCCCCGAGATGGAGATGGCGCTGCAGGACGCCATGCGGGTCTGCAATCCGGACGTCAATACGCCCTTCCAGTCCAT…	GRMZM2G438301_T01	-0.813262	2.36e-23
MSTRG.18027.1	GATAAAGAAGATCCCAAAGCCACACAAGCTAGAGAACAATGCAGAATGGAAGCGGTGGCGGCGGCGGCCTCGCTGCCGGAGTGCGGCTCCACCGGTGGACTGCTCATCAGTGGTTTCGCCTATTAACCCCCCTCTAGGCGACTTTTAAGGTCATCATCGCCGCTCGCTCCTTGGGGAACCGCCACTGCCGCACGAAGGGAGCACCGTCGCTCGCCCGCACCTCCAGGGTCATCATCTAAATTACATGATTATTTAAATTGTGTAAACTTGAGTAAATTAGACAGAACATTAGAAGATTATTTTAAAGTGTATTTCATAAGGGTCAAATTAAGTATTTTAGATGCAGGCTTATGGGGGTTATTTTGAACTACTTTTTTAAACAATGATGGATGTAAGAAA…	GRMZM2G376105_T01	0.803518	1.93e-22
MSTRG.18027.1	GATAAAGAAGATCCCAAAGCCACACAAGCTAGAGAACAATGCAGAATGGAAGCGGTGGCGGCGGCGGCCTCGCTGCCGGAGTGCGGCTCCACCGGTGGACTGCTCATCAGTGGTTTCGCCTATTAACCCCCCTCTAGGCGACTTTTAAGGTCATCATCGCCGCTCGCTCCTTGGGGAACCGCCACTGCCGCACGAAGGGAGCACCGTCGCTCGCCCGCACCTCCAGGGTCATCATCTAAATTACATGATTATTTAAATTGTGTAAACTTGAGTAAATTAGACAGAACATTAGAAGATTATTTTAAAGTGTATTTCATAAGGGTCAAATTAAGTATTTTAGATGCAGGCTTATGGGGGTTATTTTGAACTACTTTTTTAAACAATGATGGATGTAAGAAA…	GRMZM2G013114_T01	-0.835401	1.21e-25
MSTRG.18027.1	GATAAAGAAGATCCCAAAGCCACACAAGCTAGAGAACAATGCAGAATGGAAGCGGTGGCGGCGGCGGCCTCGCTGCCGGAGTGCGGCTCCACCGGTGGACTGCTCATCAGTGGTTTCGCCTATTAACCCCCCTCTAGGCGACTTTTAAGGTCATCATCGCCGCTCGCTCCTTGGGGAACCGCCACTGCCGCACGAAGGGAGCACCGTCGCTCGCCCGCACCTCCAGGGTCATCATCTAAATTACATGATTATTTAAATTGTGTAAACTTGAGTAAATTAGACAGAACATTAGAAGATTATTTTAAAGTGTATTTCATAAGGGTCAAATTAAGTATTTTAGATGCAGGCTTATGGGGGTTATTTTGAACTACTTTTTTAAACAATGATGGATGTAAGAAA…	GRMZM5G860607_T01	0.80515	1.37e-22
MSTRG.18027.1	GATAAAGAAGATCCCAAAGCCACACAAGCTAGAGAACAATGCAGAATGGAAGCGGTGGCGGCGGCGGCCTCGCTGCCGGAGTGCGGCTCCACCGGTGGACTGCTCATCAGTGGTTTCGCCTATTAACCCCCCTCTAGGCGACTTTTAAGGTCATCATCGCCGCTCGCTCCTTGGGGAACCGCCACTGCCGCACGAAGGGAGCACCGTCGCTCGCCCGCACCTCCAGGGTCATCATCTAAATTACATGATTATTTAAATTGTGTAAACTTGAGTAAATTAGACAGAACATTAGAAGATTATTTTAAAGTGTATTTCATAAGGGTCAAATTAAGTATTTTAGATGCAGGCTTATGGGGGTTATTTTGAACTACTTTTTTAAACAATGATGGATGTAAGAAA…	GRMZM2G015355_T01	0.856898	3.22e-28
MSTRG.18027.1	GATAAAGAAGATCCCAAAGCCACACAAGCTAGAGAACAATGCAGAATGGAAGCGGTGGCGGCGGCGGCCTCGCTGCCGGAGTGCGGCTCCACCGGTGGACTGCTCATCAGTGGTTTCGCCTATTAACCCCCCTCTAGGCGACTTTTAAGGTCATCATCGCCGCTCGCTCCTTGGGGAACCGCCACTGCCGCACGAAGGGAGCACCGTCGCTCGCCCGCACCTCCAGGGTCATCATCTAAATTACATGATTATTTAAATTGTGTAAACTTGAGTAAATTAGACAGAACATTAGAAGATTATTTTAAAGTGTATTTCATAAGGGTCAAATTAAGTATTTTAGATGCAGGCTTATGGGGGTTATTTTGAACTACTTTTTTAAACAATGATGGATGTAAGAAA…	GRMZM2G022402_T01	0.804236	1.66e-22
MSTRG.18027.1	GATAAAGAAGATCCCAAAGCCACACAAGCTAGAGAACAATGCAGAATGGAAGCGGTGGCGGCGGCGGCCTCGCTGCCGGAGTGCGGCTCCACCGGTGGACTGCTCATCAGTGGTTTCGCCTATTAACCCCCCTCTAGGCGACTTTTAAGGTCATCATCGCCGCTCGCTCCTTGGGGAACCGCCACTGCCGCACGAAGGGAGCACCGTCGCTCGCCCGCACCTCCAGGGTCATCATCTAAATTACATGATTATTTAAATTGTGTAAACTTGAGTAAATTAGACAGAACATTAGAAGATTATTTTAAAGTGTATTTCATAAGGGTCAAATTAAGTATTTTAGATGCAGGCTTATGGGGGTTATTTTGAACTACTTTTTTAAACAATGATGGATGTAAGAAA…	AC206223.3_FGT006	-0.812154	3.01e-23
MSTRG.18027.1	GATAAAGAAGATCCCAAAGCCACACAAGCTAGAGAACAATGCAGAATGGAAGCGGTGGCGGCGGCGGCCTCGCTGCCGGAGTGCGGCTCCACCGGTGGACTGCTCATCAGTGGTTTCGCCTATTAACCCCCCTCTAGGCGACTTTTAAGGTCATCATCGCCGCTCGCTCCTTGGGGAACCGCCACTGCCGCACGAAGGGAGCACCGTCGCTCGCCCGCACCTCCAGGGTCATCATCTAAATTACATGATTATTTAAATTGTGTAAACTTGAGTAAATTAGACAGAACATTAGAAGATTATTTTAAAGTGTATTTCATAAGGGTCAAATTAAGTATTTTAGATGCAGGCTTATGGGGGTTATTTTGAACTACTTTTTTAAACAATGATGGATGTAAGAAA…	GRMZM2G468475_T01	-0.801123	3.18e-22
MSTRG.18027.1	GATAAAGAAGATCCCAAAGCCACACAAGCTAGAGAACAATGCAGAATGGAAGCGGTGGCGGCGGCGGCCTCGCTGCCGGAGTGCGGCTCCACCGGTGGACTGCTCATCAGTGGTTTCGCCTATTAACCCCCCTCTAGGCGACTTTTAAGGTCATCATCGCCGCTCGCTCCTTGGGGAACCGCCACTGCCGCACGAAGGGAGCACCGTCGCTCGCCCGCACCTCCAGGGTCATCATCTAAATTACATGATTATTTAAATTGTGTAAACTTGAGTAAATTAGACAGAACATTAGAAGATTATTTTAAAGTGTATTTCATAAGGGTCAAATTAAGTATTTTAGATGCAGGCTTATGGGGGTTATTTTGAACTACTTTTTTAAACAATGATGGATGTAAGAAA…	GRMZM2G072744_T01	0.84821	3.95e-27
MSTRG.18027.1	GATAAAGAAGATCCCAAAGCCACACAAGCTAGAGAACAATGCAGAATGGAAGCGGTGGCGGCGGCGGCCTCGCTGCCGGAGTGCGGCTCCACCGGTGGACTGCTCATCAGTGGTTTCGCCTATTAACCCCCCTCTAGGCGACTTTTAAGGTCATCATCGCCGCTCGCTCCTTGGGGAACCGCCACTGCCGCACGAAGGGAGCACCGTCGCTCGCCCGCACCTCCAGGGTCATCATCTAAATTACATGATTATTTAAATTGTGTAAACTTGAGTAAATTAGACAGAACATTAGAAGATTATTTTAAAGTGTATTTCATAAGGGTCAAATTAAGTATTTTAGATGCAGGCTTATGGGGGTTATTTTGAACTACTTTTTTAAACAATGATGGATGTAAGAAA…	GRMZM2G022907_T01	0.876256	6.34e-31
MSTRG.18027.1	GATAAAGAAGATCCCAAAGCCACACAAGCTAGAGAACAATGCAGAATGGAAGCGGTGGCGGCGGCGGCCTCGCTGCCGGAGTGCGGCTCCACCGGTGGACTGCTCATCAGTGGTTTCGCCTATTAACCCCCCTCTAGGCGACTTTTAAGGTCATCATCGCCGCTCGCTCCTTGGGGAACCGCCACTGCCGCACGAAGGGAGCACCGTCGCTCGCCCGCACCTCCAGGGTCATCATCTAAATTACATGATTATTTAAATTGTGTAAACTTGAGTAAATTAGACAGAACATTAGAAGATTATTTTAAAGTGTATTTCATAAGGGTCAAATTAAGTATTTTAGATGCAGGCTTATGGGGGTTATTTTGAACTACTTTTTTAAACAATGATGGATGTAAGAAA…	GRMZM6G303298_T01	-0.817913	8.26e-24
MSTRG.18067.2	CCCTAACCCCCTTTCCATCTCTAAAAGGGGCGTCGCTGTTTTGTTGATCAATTCCTCTATGCTGTTAGTTGGAAACTTCGGGTGTAGTTGGTCGATTTGCTGGTGTGTGCCTTGTGTTCGTGGAAATTCCTGTGAAGGAACTGTCATGTGTTAGGCTATTGTCGTGCCCATTTTCTTAATACTATGTGTTGACTGTGATCAAGATGGCACTCCTGCAATGATTATATTTAATCTGTTTAATGTGATCTTTGTAATGGTGTGATCTGGTTAGTAGCACTGATATCATGTTTAATCTGTTATGTGTGAT	GRMZM2G057630_T01	-0.824385	1.83e-24
MSTRG.18289.1	CTTCTGTCGACACCGTGGGAGCGGGTTAGAGTGCGGTGCGGGGGAGAGAGGACCGCCACATCTTGGGCTCGCCGGTGCTGCCCTTCTACACCAGTGGGGTGGTTCTGGGGCTTCGCCAGCACGCGGGGAAGCTTTGCCTGGTTCGTGCGCATCGGGGTTGTGGCCGGAGCCTGGGTAATTTCTCGACGGAATTTTGGCCTCCGTGGTGTGGCCACCGAGCACCGCAGATTGGACACGTGATCGCATAACAGAAGCGGTGAGGACACGAGTCACCTGAAG	GRMZM2G129585_T01	-0.801216	3.12e-22
MSTRG.18289.1	CTTCTGTCGACACCGTGGGAGCGGGTTAGAGTGCGGTGCGGGGGAGAGAGGACCGCCACATCTTGGGCTCGCCGGTGCTGCCCTTCTACACCAGTGGGGTGGTTCTGGGGCTTCGCCAGCACGCGGGGAAGCTTTGCCTGGTTCGTGCGCATCGGGGTTGTGGCCGGAGCCTGGGTAATTTCTCGACGGAATTTTGGCCTCCGTGGTGTGGCCACCGAGCACCGCAGATTGGACACGTGATCGCATAACAGAAGCGGTGAGGACACGAGTCACCTGAAG	GRMZM5G872256_T01	0.820631	4.42e-24
MSTRG.18289.1	CTTCTGTCGACACCGTGGGAGCGGGTTAGAGTGCGGTGCGGGGGAGAGAGGACCGCCACATCTTGGGCTCGCCGGTGCTGCCCTTCTACACCAGTGGGGTGGTTCTGGGGCTTCGCCAGCACGCGGGGAAGCTTTGCCTGGTTCGTGCGCATCGGGGTTGTGGCCGGAGCCTGGGTAATTTCTCGACGGAATTTTGGCCTCCGTGGTGTGGCCACCGAGCACCGCAGATTGGACACGTGATCGCATAACAGAAGCGGTGAGGACACGAGTCACCTGAAG	GRMZM2G165042_T01	0.810771	4.08e-23
MSTRG.18290.1	CCGCCGCATCCTGGGCTCGCCGGTGCTGCCCTTCTACACCAGTGGGGTGGTTCTGGGGCTTCGCCAGCACGCGGGGAAGCTTTGCCTGGTTCGTGCGCATCGGGGTTGTGGCCGGAGCCTGGGTAATTTCTCGACGGAATTTCGGCCTCCGTGGTGTGGCCACCGAGCACCGCAGATTGGACACGTGATCGCATAACAGAAGCGGTGAGGACACGAGTCACCTGAAGAGCAAGTTGGT	GRMZM2G338721_T01	0.83435	1.58e-25
MSTRG.18290.1	CCGCCGCATCCTGGGCTCGCCGGTGCTGCCCTTCTACACCAGTGGGGTGGTTCTGGGGCTTCGCCAGCACGCGGGGAAGCTTTGCCTGGTTCGTGCGCATCGGGGTTGTGGCCGGAGCCTGGGTAATTTCTCGACGGAATTTCGGCCTCCGTGGTGTGGCCACCGAGCACCGCAGATTGGACACGTGATCGCATAACAGAAGCGGTGAGGACACGAGTCACCTGAAGAGCAAGTTGGT	GRMZM2G074331_T01	0.822481	2.87e-24
MSTRG.18290.1	CCGCCGCATCCTGGGCTCGCCGGTGCTGCCCTTCTACACCAGTGGGGTGGTTCTGGGGCTTCGCCAGCACGCGGGGAAGCTTTGCCTGGTTCGTGCGCATCGGGGTTGTGGCCGGAGCCTGGGTAATTTCTCGACGGAATTTCGGCCTCCGTGGTGTGGCCACCGAGCACCGCAGATTGGACACGTGATCGCATAACAGAAGCGGTGAGGACACGAGTCACCTGAAGAGCAAGTTGGT	GRMZM2G174574_T02	0.81344	2.26e-23
MSTRG.18290.1	CCGCCGCATCCTGGGCTCGCCGGTGCTGCCCTTCTACACCAGTGGGGTGGTTCTGGGGCTTCGCCAGCACGCGGGGAAGCTTTGCCTGGTTCGTGCGCATCGGGGTTGTGGCCGGAGCCTGGGTAATTTCTCGACGGAATTTCGGCCTCCGTGGTGTGGCCACCGAGCACCGCAGATTGGACACGTGATCGCATAACAGAAGCGGTGAGGACACGAGTCACCTGAAGAGCAAGTTGGT	GRMZM2G478568_T01	0.815567	1.41e-23
MSTRG.18290.1	CCGCCGCATCCTGGGCTCGCCGGTGCTGCCCTTCTACACCAGTGGGGTGGTTCTGGGGCTTCGCCAGCACGCGGGGAAGCTTTGCCTGGTTCGTGCGCATCGGGGTTGTGGCCGGAGCCTGGGTAATTTCTCGACGGAATTTCGGCCTCCGTGGTGTGGCCACCGAGCACCGCAGATTGGACACGTGATCGCATAACAGAAGCGGTGAGGACACGAGTCACCTGAAGAGCAAGTTGGT	GRMZM2G131286_T01	0.820993	4.06e-24
MSTRG.18290.1	CCGCCGCATCCTGGGCTCGCCGGTGCTGCCCTTCTACACCAGTGGGGTGGTTCTGGGGCTTCGCCAGCACGCGGGGAAGCTTTGCCTGGTTCGTGCGCATCGGGGTTGTGGCCGGAGCCTGGGTAATTTCTCGACGGAATTTCGGCCTCCGTGGTGTGGCCACCGAGCACCGCAGATTGGACACGTGATCGCATAACAGAAGCGGTGAGGACACGAGTCACCTGAAGAGCAAGTTGGT	GRMZM2G095598_T01	0.809022	5.97e-23
MSTRG.18290.1	CCGCCGCATCCTGGGCTCGCCGGTGCTGCCCTTCTACACCAGTGGGGTGGTTCTGGGGCTTCGCCAGCACGCGGGGAAGCTTTGCCTGGTTCGTGCGCATCGGGGTTGTGGCCGGAGCCTGGGTAATTTCTCGACGGAATTTCGGCCTCCGTGGTGTGGCCACCGAGCACCGCAGATTGGACACGTGATCGCATAACAGAAGCGGTGAGGACACGAGTCACCTGAAGAGCAAGTTGGT	GRMZM2G317386_T01	0.813589	2.19e-23
MSTRG.18290.1	CCGCCGCATCCTGGGCTCGCCGGTGCTGCCCTTCTACACCAGTGGGGTGGTTCTGGGGCTTCGCCAGCACGCGGGGAAGCTTTGCCTGGTTCGTGCGCATCGGGGTTGTGGCCGGAGCCTGGGTAATTTCTCGACGGAATTTCGGCCTCCGTGGTGTGGCCACCGAGCACCGCAGATTGGACACGTGATCGCATAACAGAAGCGGTGAGGACACGAGTCACCTGAAGAGCAAGTTGGT	GRMZM2G092981_T01	0.802952	2.17e-22
MSTRG.18290.1	CCGCCGCATCCTGGGCTCGCCGGTGCTGCCCTTCTACACCAGTGGGGTGGTTCTGGGGCTTCGCCAGCACGCGGGGAAGCTTTGCCTGGTTCGTGCGCATCGGGGTTGTGGCCGGAGCCTGGGTAATTTCTCGACGGAATTTCGGCCTCCGTGGTGTGGCCACCGAGCACCGCAGATTGGACACGTGATCGCATAACAGAAGCGGTGAGGACACGAGTCACCTGAAGAGCAAGTTGGT	GRMZM2G152451_T01	0.806838	9.56e-23
MSTRG.18290.1	CCGCCGCATCCTGGGCTCGCCGGTGCTGCCCTTCTACACCAGTGGGGTGGTTCTGGGGCTTCGCCAGCACGCGGGGAAGCTTTGCCTGGTTCGTGCGCATCGGGGTTGTGGCCGGAGCCTGGGTAATTTCTCGACGGAATTTCGGCCTCCGTGGTGTGGCCACCGAGCACCGCAGATTGGACACGTGATCGCATAACAGAAGCGGTGAGGACACGAGTCACCTGAAGAGCAAGTTGGT	GRMZM2G172826_T02	0.807004	9.22e-23
MSTRG.18290.1	CCGCCGCATCCTGGGCTCGCCGGTGCTGCCCTTCTACACCAGTGGGGTGGTTCTGGGGCTTCGCCAGCACGCGGGGAAGCTTTGCCTGGTTCGTGCGCATCGGGGTTGTGGCCGGAGCCTGGGTAATTTCTCGACGGAATTTCGGCCTCCGTGGTGTGGCCACCGAGCACCGCAGATTGGACACGTGATCGCATAACAGAAGCGGTGAGGACACGAGTCACCTGAAGAGCAAGTTGGT	GRMZM2G136042_T01	0.822421	2.91e-24
MSTRG.18290.1	CCGCCGCATCCTGGGCTCGCCGGTGCTGCCCTTCTACACCAGTGGGGTGGTTCTGGGGCTTCGCCAGCACGCGGGGAAGCTTTGCCTGGTTCGTGCGCATCGGGGTTGTGGCCGGAGCCTGGGTAATTTCTCGACGGAATTTCGGCCTCCGTGGTGTGGCCACCGAGCACCGCAGATTGGACACGTGATCGCATAACAGAAGCGGTGAGGACACGAGTCACCTGAAGAGCAAGTTGGT	GRMZM2G014580_T01	0.808327	6.94e-23
MSTRG.18290.1	CCGCCGCATCCTGGGCTCGCCGGTGCTGCCCTTCTACACCAGTGGGGTGGTTCTGGGGCTTCGCCAGCACGCGGGGAAGCTTTGCCTGGTTCGTGCGCATCGGGGTTGTGGCCGGAGCCTGGGTAATTTCTCGACGGAATTTCGGCCTCCGTGGTGTGGCCACCGAGCACCGCAGATTGGACACGTGATCGCATAACAGAAGCGGTGAGGACACGAGTCACCTGAAGAGCAAGTTGGT	GRMZM2G157153_T01	0.850082	2.33e-27
MSTRG.18290.1	CCGCCGCATCCTGGGCTCGCCGGTGCTGCCCTTCTACACCAGTGGGGTGGTTCTGGGGCTTCGCCAGCACGCGGGGAAGCTTTGCCTGGTTCGTGCGCATCGGGGTTGTGGCCGGAGCCTGGGTAATTTCTCGACGGAATTTCGGCCTCCGTGGTGTGGCCACCGAGCACCGCAGATTGGACACGTGATCGCATAACAGAAGCGGTGAGGACACGAGTCACCTGAAGAGCAAGTTGGT	GRMZM5G849600_T01	0.808763	6.32e-23
MSTRG.18290.1	CCGCCGCATCCTGGGCTCGCCGGTGCTGCCCTTCTACACCAGTGGGGTGGTTCTGGGGCTTCGCCAGCACGCGGGGAAGCTTTGCCTGGTTCGTGCGCATCGGGGTTGTGGCCGGAGCCTGGGTAATTTCTCGACGGAATTTCGGCCTCCGTGGTGTGGCCACCGAGCACCGCAGATTGGACACGTGATCGCATAACAGAAGCGGTGAGGACACGAGTCACCTGAAGAGCAAGTTGGT	GRMZM2G127138_T01	0.821296	3.78e-24
MSTRG.18290.1	CCGCCGCATCCTGGGCTCGCCGGTGCTGCCCTTCTACACCAGTGGGGTGGTTCTGGGGCTTCGCCAGCACGCGGGGAAGCTTTGCCTGGTTCGTGCGCATCGGGGTTGTGGCCGGAGCCTGGGTAATTTCTCGACGGAATTTCGGCCTCCGTGGTGTGGCCACCGAGCACCGCAGATTGGACACGTGATCGCATAACAGAAGCGGTGAGGACACGAGTCACCTGAAGAGCAAGTTGGT	GRMZM2G440009_T01	0.827292	9.09e-25
MSTRG.18290.1	CCGCCGCATCCTGGGCTCGCCGGTGCTGCCCTTCTACACCAGTGGGGTGGTTCTGGGGCTTCGCCAGCACGCGGGGAAGCTTTGCCTGGTTCGTGCGCATCGGGGTTGTGGCCGGAGCCTGGGTAATTTCTCGACGGAATTTCGGCCTCCGTGGTGTGGCCACCGAGCACCGCAGATTGGACACGTGATCGCATAACAGAAGCGGTGAGGACACGAGTCACCTGAAGAGCAAGTTGGT	GRMZM2G111394_T01	0.819677	5.51e-24
MSTRG.18290.1	CCGCCGCATCCTGGGCTCGCCGGTGCTGCCCTTCTACACCAGTGGGGTGGTTCTGGGGCTTCGCCAGCACGCGGGGAAGCTTTGCCTGGTTCGTGCGCATCGGGGTTGTGGCCGGAGCCTGGGTAATTTCTCGACGGAATTTCGGCCTCCGTGGTGTGGCCACCGAGCACCGCAGATTGGACACGTGATCGCATAACAGAAGCGGTGAGGACACGAGTCACCTGAAGAGCAAGTTGGT	GRMZM2G151249_T01	0.814399	1.83e-23
MSTRG.18290.1	CCGCCGCATCCTGGGCTCGCCGGTGCTGCCCTTCTACACCAGTGGGGTGGTTCTGGGGCTTCGCCAGCACGCGGGGAAGCTTTGCCTGGTTCGTGCGCATCGGGGTTGTGGCCGGAGCCTGGGTAATTTCTCGACGGAATTTCGGCCTCCGTGGTGTGGCCACCGAGCACCGCAGATTGGACACGTGATCGCATAACAGAAGCGGTGAGGACACGAGTCACCTGAAGAGCAAGTTGGT	GRMZM2G125037_T01	-0.806175	1.1e-22
MSTRG.18290.1	CCGCCGCATCCTGGGCTCGCCGGTGCTGCCCTTCTACACCAGTGGGGTGGTTCTGGGGCTTCGCCAGCACGCGGGGAAGCTTTGCCTGGTTCGTGCGCATCGGGGTTGTGGCCGGAGCCTGGGTAATTTCTCGACGGAATTTCGGCCTCCGTGGTGTGGCCACCGAGCACCGCAGATTGGACACGTGATCGCATAACAGAAGCGGTGAGGACACGAGTCACCTGAAGAGCAAGTTGGT	GRMZM2G055467_T01	0.83949	4.19e-26
MSTRG.18290.1	CCGCCGCATCCTGGGCTCGCCGGTGCTGCCCTTCTACACCAGTGGGGTGGTTCTGGGGCTTCGCCAGCACGCGGGGAAGCTTTGCCTGGTTCGTGCGCATCGGGGTTGTGGCCGGAGCCTGGGTAATTTCTCGACGGAATTTCGGCCTCCGTGGTGTGGCCACCGAGCACCGCAGATTGGACACGTGATCGCATAACAGAAGCGGTGAGGACACGAGTCACCTGAAGAGCAAGTTGGT	GRMZM2G439195_T01	0.806134	1.11e-22
MSTRG.18290.1	CCGCCGCATCCTGGGCTCGCCGGTGCTGCCCTTCTACACCAGTGGGGTGGTTCTGGGGCTTCGCCAGCACGCGGGGAAGCTTTGCCTGGTTCGTGCGCATCGGGGTTGTGGCCGGAGCCTGGGTAATTTCTCGACGGAATTTCGGCCTCCGTGGTGTGGCCACCGAGCACCGCAGATTGGACACGTGATCGCATAACAGAAGCGGTGAGGACACGAGTCACCTGAAGAGCAAGTTGGT	GRMZM5G885392_T01	0.810598	4.24e-23
MSTRG.18290.1	CCGCCGCATCCTGGGCTCGCCGGTGCTGCCCTTCTACACCAGTGGGGTGGTTCTGGGGCTTCGCCAGCACGCGGGGAAGCTTTGCCTGGTTCGTGCGCATCGGGGTTGTGGCCGGAGCCTGGGTAATTTCTCGACGGAATTTCGGCCTCCGTGGTGTGGCCACCGAGCACCGCAGATTGGACACGTGATCGCATAACAGAAGCGGTGAGGACACGAGTCACCTGAAGAGCAAGTTGGT	GRMZM2G034404_T01	-0.800543	3.59e-22
MSTRG.18290.1	CCGCCGCATCCTGGGCTCGCCGGTGCTGCCCTTCTACACCAGTGGGGTGGTTCTGGGGCTTCGCCAGCACGCGGGGAAGCTTTGCCTGGTTCGTGCGCATCGGGGTTGTGGCCGGAGCCTGGGTAATTTCTCGACGGAATTTCGGCCTCCGTGGTGTGGCCACCGAGCACCGCAGATTGGACACGTGATCGCATAACAGAAGCGGTGAGGACACGAGTCACCTGAAGAGCAAGTTGGT	GRMZM2G052461_T01	0.803776	1.83e-22
MSTRG.18290.1	CCGCCGCATCCTGGGCTCGCCGGTGCTGCCCTTCTACACCAGTGGGGTGGTTCTGGGGCTTCGCCAGCACGCGGGGAAGCTTTGCCTGGTTCGTGCGCATCGGGGTTGTGGCCGGAGCCTGGGTAATTTCTCGACGGAATTTCGGCCTCCGTGGTGTGGCCACCGAGCACCGCAGATTGGACACGTGATCGCATAACAGAAGCGGTGAGGACACGAGTCACCTGAAGAGCAAGTTGGT	GRMZM2G094352_T02	0.808872	6.17e-23
MSTRG.18290.1	CCGCCGCATCCTGGGCTCGCCGGTGCTGCCCTTCTACACCAGTGGGGTGGTTCTGGGGCTTCGCCAGCACGCGGGGAAGCTTTGCCTGGTTCGTGCGCATCGGGGTTGTGGCCGGAGCCTGGGTAATTTCTCGACGGAATTTCGGCCTCCGTGGTGTGGCCACCGAGCACCGCAGATTGGACACGTGATCGCATAACAGAAGCGGTGAGGACACGAGTCACCTGAAGAGCAAGTTGGT	GRMZM2G071307_T01	0.815433	1.45e-23
MSTRG.18290.1	CCGCCGCATCCTGGGCTCGCCGGTGCTGCCCTTCTACACCAGTGGGGTGGTTCTGGGGCTTCGCCAGCACGCGGGGAAGCTTTGCCTGGTTCGTGCGCATCGGGGTTGTGGCCGGAGCCTGGGTAATTTCTCGACGGAATTTCGGCCTCCGTGGTGTGGCCACCGAGCACCGCAGATTGGACACGTGATCGCATAACAGAAGCGGTGAGGACACGAGTCACCTGAAGAGCAAGTTGGT	GRMZM2G068316_T01	0.801639	2.86e-22
MSTRG.18290.1	CCGCCGCATCCTGGGCTCGCCGGTGCTGCCCTTCTACACCAGTGGGGTGGTTCTGGGGCTTCGCCAGCACGCGGGGAAGCTTTGCCTGGTTCGTGCGCATCGGGGTTGTGGCCGGAGCCTGGGTAATTTCTCGACGGAATTTCGGCCTCCGTGGTGTGGCCACCGAGCACCGCAGATTGGACACGTGATCGCATAACAGAAGCGGTGAGGACACGAGTCACCTGAAGAGCAAGTTGGT	GRMZM2G436986_T01	0.8015	2.94e-22
MSTRG.18290.1	CCGCCGCATCCTGGGCTCGCCGGTGCTGCCCTTCTACACCAGTGGGGTGGTTCTGGGGCTTCGCCAGCACGCGGGGAAGCTTTGCCTGGTTCGTGCGCATCGGGGTTGTGGCCGGAGCCTGGGTAATTTCTCGACGGAATTTCGGCCTCCGTGGTGTGGCCACCGAGCACCGCAGATTGGACACGTGATCGCATAACAGAAGCGGTGAGGACACGAGTCACCTGAAGAGCAAGTTGGT	GRMZM2G134182_T01	0.815726	1.36e-23
MSTRG.18290.1	CCGCCGCATCCTGGGCTCGCCGGTGCTGCCCTTCTACACCAGTGGGGTGGTTCTGGGGCTTCGCCAGCACGCGGGGAAGCTTTGCCTGGTTCGTGCGCATCGGGGTTGTGGCCGGAGCCTGGGTAATTTCTCGACGGAATTTCGGCCTCCGTGGTGTGGCCACCGAGCACCGCAGATTGGACACGTGATCGCATAACAGAAGCGGTGAGGACACGAGTCACCTGAAGAGCAAGTTGGT	GRMZM2G050108_T01	0.815911	1.3e-23
MSTRG.18290.1	CCGCCGCATCCTGGGCTCGCCGGTGCTGCCCTTCTACACCAGTGGGGTGGTTCTGGGGCTTCGCCAGCACGCGGGGAAGCTTTGCCTGGTTCGTGCGCATCGGGGTTGTGGCCGGAGCCTGGGTAATTTCTCGACGGAATTTCGGCCTCCGTGGTGTGGCCACCGAGCACCGCAGATTGGACACGTGATCGCATAACAGAAGCGGTGAGGACACGAGTCACCTGAAGAGCAAGTTGGT	GRMZM2G043193_T01	0.80862	6.51e-23
MSTRG.18290.1	CCGCCGCATCCTGGGCTCGCCGGTGCTGCCCTTCTACACCAGTGGGGTGGTTCTGGGGCTTCGCCAGCACGCGGGGAAGCTTTGCCTGGTTCGTGCGCATCGGGGTTGTGGCCGGAGCCTGGGTAATTTCTCGACGGAATTTCGGCCTCCGTGGTGTGGCCACCGAGCACCGCAGATTGGACACGTGATCGCATAACAGAAGCGGTGAGGACACGAGTCACCTGAAGAGCAAGTTGGT	GRMZM2G076450_T01	0.808234	7.08e-23
MSTRG.18290.1	CCGCCGCATCCTGGGCTCGCCGGTGCTGCCCTTCTACACCAGTGGGGTGGTTCTGGGGCTTCGCCAGCACGCGGGGAAGCTTTGCCTGGTTCGTGCGCATCGGGGTTGTGGCCGGAGCCTGGGTAATTTCTCGACGGAATTTCGGCCTCCGTGGTGTGGCCACCGAGCACCGCAGATTGGACACGTGATCGCATAACAGAAGCGGTGAGGACACGAGTCACCTGAAGAGCAAGTTGGT	GRMZM2G000932_T01	0.821963	3.24e-24
MSTRG.18290.1	CCGCCGCATCCTGGGCTCGCCGGTGCTGCCCTTCTACACCAGTGGGGTGGTTCTGGGGCTTCGCCAGCACGCGGGGAAGCTTTGCCTGGTTCGTGCGCATCGGGGTTGTGGCCGGAGCCTGGGTAATTTCTCGACGGAATTTCGGCCTCCGTGGTGTGGCCACCGAGCACCGCAGATTGGACACGTGATCGCATAACAGAAGCGGTGAGGACACGAGTCACCTGAAGAGCAAGTTGGT	GRMZM2G118312_T01	0.82075	4.3e-24
MSTRG.18290.1	CCGCCGCATCCTGGGCTCGCCGGTGCTGCCCTTCTACACCAGTGGGGTGGTTCTGGGGCTTCGCCAGCACGCGGGGAAGCTTTGCCTGGTTCGTGCGCATCGGGGTTGTGGCCGGAGCCTGGGTAATTTCTCGACGGAATTTCGGCCTCCGTGGTGTGGCCACCGAGCACCGCAGATTGGACACGTGATCGCATAACAGAAGCGGTGAGGACACGAGTCACCTGAAGAGCAAGTTGGT	GRMZM2G148099_T01	0.8078	7.77e-23
MSTRG.18290.1	CCGCCGCATCCTGGGCTCGCCGGTGCTGCCCTTCTACACCAGTGGGGTGGTTCTGGGGCTTCGCCAGCACGCGGGGAAGCTTTGCCTGGTTCGTGCGCATCGGGGTTGTGGCCGGAGCCTGGGTAATTTCTCGACGGAATTTCGGCCTCCGTGGTGTGGCCACCGAGCACCGCAGATTGGACACGTGATCGCATAACAGAAGCGGTGAGGACACGAGTCACCTGAAGAGCAAGTTGGT	GRMZM2G168651_T01	-0.819352	5.94e-24
MSTRG.18290.1	CCGCCGCATCCTGGGCTCGCCGGTGCTGCCCTTCTACACCAGTGGGGTGGTTCTGGGGCTTCGCCAGCACGCGGGGAAGCTTTGCCTGGTTCGTGCGCATCGGGGTTGTGGCCGGAGCCTGGGTAATTTCTCGACGGAATTTCGGCCTCCGTGGTGTGGCCACCGAGCACCGCAGATTGGACACGTGATCGCATAACAGAAGCGGTGAGGACACGAGTCACCTGAAGAGCAAGTTGGT	AC200099.4_FGT003	0.809452	5.44e-23
MSTRG.18290.1	CCGCCGCATCCTGGGCTCGCCGGTGCTGCCCTTCTACACCAGTGGGGTGGTTCTGGGGCTTCGCCAGCACGCGGGGAAGCTTTGCCTGGTTCGTGCGCATCGGGGTTGTGGCCGGAGCCTGGGTAATTTCTCGACGGAATTTCGGCCTCCGTGGTGTGGCCACCGAGCACCGCAGATTGGACACGTGATCGCATAACAGAAGCGGTGAGGACACGAGTCACCTGAAGAGCAAGTTGGT	GRMZM2G391596_T01	0.801565	2.9e-22
MSTRG.18290.1	CCGCCGCATCCTGGGCTCGCCGGTGCTGCCCTTCTACACCAGTGGGGTGGTTCTGGGGCTTCGCCAGCACGCGGGGAAGCTTTGCCTGGTTCGTGCGCATCGGGGTTGTGGCCGGAGCCTGGGTAATTTCTCGACGGAATTTCGGCCTCCGTGGTGTGGCCACCGAGCACCGCAGATTGGACACGTGATCGCATAACAGAAGCGGTGAGGACACGAGTCACCTGAAGAGCAAGTTGGT	GRMZM5G851051_T01	0.819526	5.7e-24
MSTRG.18324.2	GTAAAGGGCAGATGTCCTTTAGTGGGAGGACGGACGCGAATAGCAACCGACTCGTCCTCTTCTTCTCATCTCTCTGTGTCGCTGTTTCTCTGCCATGCCTTCTCTTCGTCTGCCATGCATCAGATCAAGAGAGAGCGGTGTCTTCGAACCAACGCCGGCGTTTTGACGGCCTGCACGGGTGCCGTCGAATCAGGTTTCTAGGAAGTGCTTTGCGCACGTCTGCTCGCGGTCCTCACCATCACTCGTGGAAGTCATTGGCCTTAAGGATGGTGAGGAGGATGAGACAAGCGACGCATGGCATCAGCTGACAGCTATCACTATCAGGCCAAGAACCGAAAAAACAAGCATGCATGATTGCTTTTGGTGTCCCAATAATGTCTACCCCGACCCTCCTGGACA…	AC218457.2_FGT008	0.81382	2.08e-23
MSTRG.19913.1	TAAATATCCGCCACTGGACTTGGAGACGAACCTGCGGCGACCTCAACCTTTCAGACAACAGCACAGCACGGATCATGAAGCATCAATCACGGATCCGACGGCTGGGCGTGGGCGGGCAACGAAGTACGCGGGCGCGTCCCACGTGAGCCACGAGACGGATCCGAGCGAACCAGCGGCGGAGCAGACACGGTAGCTCACGCGCCTCACGCGCCGACGCACAAGAAACGAAGAAACGGCCGCCGAAACGCGCTTGGTTGGGGGCGGCGCCCCGGGCCCCCACTGCCCCCACGTACGCCCAAGCCCGGTCCACAGACAGATCAGACCTCACCTTCCGT	AC194734.3_FGT004	0.817084	9.98e-24
MSTRG.20080.1	CAGTCGTCGAGCTAACAAGCAGCCGGACAAGGTGAAATGTTCCCGTTAACATCCCTTGAGGCCTACACTAGGCAGCACACCAAATGGGGCGACCGCCCTGCCGCCGGGGAGCATTCAATCGTCGGCGGCACACCATCCCCCATTCTTCCCGTTCCCCAACGTGAAGTGGCACCATGGTCGCCACTCGCCACGCGCTCGCCGCAGGAGCAGGAGCAGCGACTGCGGGCCAGCCAGCCTCCGGTTGGGTAGCTGTTCTGCGCAACAGCCCGAGGGCGCGGATGGAGGAGGGACCAAACAGGAGCGGAGGGGAAGGCAGGCGGTACAACTGATGAGCGGGTACCTGTTCTACGATAGCGGTCGCTTCAGACACGAAAGATGTTCTTGC	GRMZM2G055435_T01	0.868557	8.51e-30
MSTRG.20080.1	CAGTCGTCGAGCTAACAAGCAGCCGGACAAGGTGAAATGTTCCCGTTAACATCCCTTGAGGCCTACACTAGGCAGCACACCAAATGGGGCGACCGCCCTGCCGCCGGGGAGCATTCAATCGTCGGCGGCACACCATCCCCCATTCTTCCCGTTCCCCAACGTGAAGTGGCACCATGGTCGCCACTCGCCACGCGCTCGCCGCAGGAGCAGGAGCAGCGACTGCGGGCCAGCCAGCCTCCGGTTGGGTAGCTGTTCTGCGCAACAGCCCGAGGGCGCGGATGGAGGAGGGACCAAACAGGAGCGGAGGGGAAGGCAGGCGGTACAACTGATGAGCGGGTACCTGTTCTACGATAGCGGTCGCTTCAGACACGAAAGATGTTCTTGC	GRMZM2G044771_T01	0.82323	2.4e-24
MSTRG.20080.1	CAGTCGTCGAGCTAACAAGCAGCCGGACAAGGTGAAATGTTCCCGTTAACATCCCTTGAGGCCTACACTAGGCAGCACACCAAATGGGGCGACCGCCCTGCCGCCGGGGAGCATTCAATCGTCGGCGGCACACCATCCCCCATTCTTCCCGTTCCCCAACGTGAAGTGGCACCATGGTCGCCACTCGCCACGCGCTCGCCGCAGGAGCAGGAGCAGCGACTGCGGGCCAGCCAGCCTCCGGTTGGGTAGCTGTTCTGCGCAACAGCCCGAGGGCGCGGATGGAGGAGGGACCAAACAGGAGCGGAGGGGAAGGCAGGCGGTACAACTGATGAGCGGGTACCTGTTCTACGATAGCGGTCGCTTCAGACACGAAAGATGTTCTTGC	GRMZM5G854880_T01	-0.813025	2.48e-23
MSTRG.20080.1	CAGTCGTCGAGCTAACAAGCAGCCGGACAAGGTGAAATGTTCCCGTTAACATCCCTTGAGGCCTACACTAGGCAGCACACCAAATGGGGCGACCGCCCTGCCGCCGGGGAGCATTCAATCGTCGGCGGCACACCATCCCCCATTCTTCCCGTTCCCCAACGTGAAGTGGCACCATGGTCGCCACTCGCCACGCGCTCGCCGCAGGAGCAGGAGCAGCGACTGCGGGCCAGCCAGCCTCCGGTTGGGTAGCTGTTCTGCGCAACAGCCCGAGGGCGCGGATGGAGGAGGGACCAAACAGGAGCGGAGGGGAAGGCAGGCGGTACAACTGATGAGCGGGTACCTGTTCTACGATAGCGGTCGCTTCAGACACGAAAGATGTTCTTGC	GRMZM2G412630_T01	0.818126	7.87e-24
MSTRG.20080.1	CAGTCGTCGAGCTAACAAGCAGCCGGACAAGGTGAAATGTTCCCGTTAACATCCCTTGAGGCCTACACTAGGCAGCACACCAAATGGGGCGACCGCCCTGCCGCCGGGGAGCATTCAATCGTCGGCGGCACACCATCCCCCATTCTTCCCGTTCCCCAACGTGAAGTGGCACCATGGTCGCCACTCGCCACGCGCTCGCCGCAGGAGCAGGAGCAGCGACTGCGGGCCAGCCAGCCTCCGGTTGGGTAGCTGTTCTGCGCAACAGCCCGAGGGCGCGGATGGAGGAGGGACCAAACAGGAGCGGAGGGGAAGGCAGGCGGTACAACTGATGAGCGGGTACCTGTTCTACGATAGCGGTCGCTTCAGACACGAAAGATGTTCTTGC	GRMZM2G031620_T01	0.871878	2.83e-30
MSTRG.20080.1	CAGTCGTCGAGCTAACAAGCAGCCGGACAAGGTGAAATGTTCCCGTTAACATCCCTTGAGGCCTACACTAGGCAGCACACCAAATGGGGCGACCGCCCTGCCGCCGGGGAGCATTCAATCGTCGGCGGCACACCATCCCCCATTCTTCCCGTTCCCCAACGTGAAGTGGCACCATGGTCGCCACTCGCCACGCGCTCGCCGCAGGAGCAGGAGCAGCGACTGCGGGCCAGCCAGCCTCCGGTTGGGTAGCTGTTCTGCGCAACAGCCCGAGGGCGCGGATGGAGGAGGGACCAAACAGGAGCGGAGGGGAAGGCAGGCGGTACAACTGATGAGCGGGTACCTGTTCTACGATAGCGGTCGCTTCAGACACGAAAGATGTTCTTGC	GRMZM2G436986_T01	-0.82064	4.41e-24
MSTRG.20080.1	CAGTCGTCGAGCTAACAAGCAGCCGGACAAGGTGAAATGTTCCCGTTAACATCCCTTGAGGCCTACACTAGGCAGCACACCAAATGGGGCGACCGCCCTGCCGCCGGGGAGCATTCAATCGTCGGCGGCACACCATCCCCCATTCTTCCCGTTCCCCAACGTGAAGTGGCACCATGGTCGCCACTCGCCACGCGCTCGCCGCAGGAGCAGGAGCAGCGACTGCGGGCCAGCCAGCCTCCGGTTGGGTAGCTGTTCTGCGCAACAGCCCGAGGGCGCGGATGGAGGAGGGACCAAACAGGAGCGGAGGGGAAGGCAGGCGGTACAACTGATGAGCGGGTACCTGTTCTACGATAGCGGTCGCTTCAGACACGAAAGATGTTCTTGC	GRMZM2G091031_T03	0.801022	3.25e-22
MSTRG.20080.1	CAGTCGTCGAGCTAACAAGCAGCCGGACAAGGTGAAATGTTCCCGTTAACATCCCTTGAGGCCTACACTAGGCAGCACACCAAATGGGGCGACCGCCCTGCCGCCGGGGAGCATTCAATCGTCGGCGGCACACCATCCCCCATTCTTCCCGTTCCCCAACGTGAAGTGGCACCATGGTCGCCACTCGCCACGCGCTCGCCGCAGGAGCAGGAGCAGCGACTGCGGGCCAGCCAGCCTCCGGTTGGGTAGCTGTTCTGCGCAACAGCCCGAGGGCGCGGATGGAGGAGGGACCAAACAGGAGCGGAGGGGAAGGCAGGCGGTACAACTGATGAGCGGGTACCTGTTCTACGATAGCGGTCGCTTCAGACACGAAAGATGTTCTTGC	GRMZM2G353734_T01	0.817525	9.03e-24
MSTRG.20080.1	CAGTCGTCGAGCTAACAAGCAGCCGGACAAGGTGAAATGTTCCCGTTAACATCCCTTGAGGCCTACACTAGGCAGCACACCAAATGGGGCGACCGCCCTGCCGCCGGGGAGCATTCAATCGTCGGCGGCACACCATCCCCCATTCTTCCCGTTCCCCAACGTGAAGTGGCACCATGGTCGCCACTCGCCACGCGCTCGCCGCAGGAGCAGGAGCAGCGACTGCGGGCCAGCCAGCCTCCGGTTGGGTAGCTGTTCTGCGCAACAGCCCGAGGGCGCGGATGGAGGAGGGACCAAACAGGAGCGGAGGGGAAGGCAGGCGGTACAACTGATGAGCGGGTACCTGTTCTACGATAGCGGTCGCTTCAGACACGAAAGATGTTCTTGC	AC198352.4_FGT005	0.814173	1.92e-23
MSTRG.20080.1	CAGTCGTCGAGCTAACAAGCAGCCGGACAAGGTGAAATGTTCCCGTTAACATCCCTTGAGGCCTACACTAGGCAGCACACCAAATGGGGCGACCGCCCTGCCGCCGGGGAGCATTCAATCGTCGGCGGCACACCATCCCCCATTCTTCCCGTTCCCCAACGTGAAGTGGCACCATGGTCGCCACTCGCCACGCGCTCGCCGCAGGAGCAGGAGCAGCGACTGCGGGCCAGCCAGCCTCCGGTTGGGTAGCTGTTCTGCGCAACAGCCCGAGGGCGCGGATGGAGGAGGGACCAAACAGGAGCGGAGGGGAAGGCAGGCGGTACAACTGATGAGCGGGTACCTGTTCTACGATAGCGGTCGCTTCAGACACGAAAGATGTTCTTGC	GRMZM2G469224_T01	0.816609	1.11e-23
MSTRG.20080.1	CAGTCGTCGAGCTAACAAGCAGCCGGACAAGGTGAAATGTTCCCGTTAACATCCCTTGAGGCCTACACTAGGCAGCACACCAAATGGGGCGACCGCCCTGCCGCCGGGGAGCATTCAATCGTCGGCGGCACACCATCCCCCATTCTTCCCGTTCCCCAACGTGAAGTGGCACCATGGTCGCCACTCGCCACGCGCTCGCCGCAGGAGCAGGAGCAGCGACTGCGGGCCAGCCAGCCTCCGGTTGGGTAGCTGTTCTGCGCAACAGCCCGAGGGCGCGGATGGAGGAGGGACCAAACAGGAGCGGAGGGGAAGGCAGGCGGTACAACTGATGAGCGGGTACCTGTTCTACGATAGCGGTCGCTTCAGACACGAAAGATGTTCTTGC	GRMZM2G399112_T01	0.87558	8.02e-31
MSTRG.20080.1	CAGTCGTCGAGCTAACAAGCAGCCGGACAAGGTGAAATGTTCCCGTTAACATCCCTTGAGGCCTACACTAGGCAGCACACCAAATGGGGCGACCGCCCTGCCGCCGGGGAGCATTCAATCGTCGGCGGCACACCATCCCCCATTCTTCCCGTTCCCCAACGTGAAGTGGCACCATGGTCGCCACTCGCCACGCGCTCGCCGCAGGAGCAGGAGCAGCGACTGCGGGCCAGCCAGCCTCCGGTTGGGTAGCTGTTCTGCGCAACAGCCCGAGGGCGCGGATGGAGGAGGGACCAAACAGGAGCGGAGGGGAAGGCAGGCGGTACAACTGATGAGCGGGTACCTGTTCTACGATAGCGGTCGCTTCAGACACGAAAGATGTTCTTGC	GRMZM2G476523_T01	0.873604	1.58e-30
MSTRG.20080.1	CAGTCGTCGAGCTAACAAGCAGCCGGACAAGGTGAAATGTTCCCGTTAACATCCCTTGAGGCCTACACTAGGCAGCACACCAAATGGGGCGACCGCCCTGCCGCCGGGGAGCATTCAATCGTCGGCGGCACACCATCCCCCATTCTTCCCGTTCCCCAACGTGAAGTGGCACCATGGTCGCCACTCGCCACGCGCTCGCCGCAGGAGCAGGAGCAGCGACTGCGGGCCAGCCAGCCTCCGGTTGGGTAGCTGTTCTGCGCAACAGCCCGAGGGCGCGGATGGAGGAGGGACCAAACAGGAGCGGAGGGGAAGGCAGGCGGTACAACTGATGAGCGGGTACCTGTTCTACGATAGCGGTCGCTTCAGACACGAAAGATGTTCTTGC	GRMZM2G388823_T01	-0.858616	1.93e-28
MSTRG.20097.1	CGCAACCGCAACTGCAACGGCGGTGCGAGCTGGTGTGGACTCGCGTACGTCGGCGCCCAAAAAGAATTGTTTGGTCAACAGATAACGAGGGTTGACTTGGGGGGATTTTTTCAATTTTTTTTGGTATTTGGTCTCAACTTAACTTTTTACCAAGTACAAAGTGTTGTTGTTGGTTGGTGGATCCGTGGACATACCAAACAATAGAAGTGGC	GRMZM2G448656_T01	0.826473	1.11e-24
MSTRG.20097.1	CGCAACCGCAACTGCAACGGCGGTGCGAGCTGGTGTGGACTCGCGTACGTCGGCGCCCAAAAAGAATTGTTTGGTCAACAGATAACGAGGGTTGACTTGGGGGGATTTTTTCAATTTTTTTTGGTATTTGGTCTCAACTTAACTTTTTACCAAGTACAAAGTGTTGTTGTTGGTTGGTGGATCCGTGGACATACCAAACAATAGAAGTGGC	GRMZM2G153416_T01	0.81144	3.52e-23
MSTRG.20097.1	CGCAACCGCAACTGCAACGGCGGTGCGAGCTGGTGTGGACTCGCGTACGTCGGCGCCCAAAAAGAATTGTTTGGTCAACAGATAACGAGGGTTGACTTGGGGGGATTTTTTCAATTTTTTTTGGTATTTGGTCTCAACTTAACTTTTTACCAAGTACAAAGTGTTGTTGTTGGTTGGTGGATCCGTGGACATACCAAACAATAGAAGTGGC	GRMZM2G040481_T01	0.819237	6.1e-24
MSTRG.21259.1	AGCTCTGCCACTCCTGCTCACCTCCGCCGACCGCCATATCCTCCTCTACATCCACCGCCGCTGCCGTATAGGTCCCGTCCCCTCGTCGCCGCGGCTGCGCTGGTGGGGAGCGGAGCGGACGGACGGAGATCCGCCCGCCTCGGGCTCCGCTACGCCGGCTGAAGGTTCTCCTTGATGATGTCAAATTATCCGAACAAGTCATGGACCTGATATTCTTTCTACTTTCTATTCTTGCTGAACAGAAGGTCTCAATGGGTTAAACCAAAATGTTTTTATTCATTGATGTGTGGTCCACTTTGAATTATCATCTGATACTAATTCTGGTAACAGCTGTTGTTTTTAAATTAGGAGAATAACAATGTTGGTGCTTCTCCGCTTGTGCATGCGTCACTTGTAGCA…	GRMZM2G381395_T01	0.853671	8.33e-28
MSTRG.21312.1	GGCCGACCTGTCAATCACACGAGCGTCGCCCACTATTCATATTCCTAAACTACTCCCTCCGCCAAACGCGCCCCACGCCTGCACTACTCCACCTTCTCCTCCCTCTCTCCCTCATCTCGTCCTTTTCCCTTGGCGCGCACCCATCGCGGTCGTCCCTCGCCGACCCATCCGAAGCTCGCGTCGCGTCGACCGCTGAAGCTCCATGTGTCGTCATCCATGCTCTCACTATTGTTCATCGTTGTGAGAGCGAGGTCACAAGAAACCTGAAGACCAACTTGGTGAAGTACTTGGAATCTCAAGTCACAGGCAAGTCAAGTACACGTACCGCCAAGATGAGGACCATGAAGGATGTCGCGATGAGTTCGTGAGAGGTCTAGGCCATTGTCTCCCAGTCAACTA…	GRMZM2G097468_T01	0.807943	7.54e-23
MSTRG.22208.1	ATTTCCAGCTTGCTAGGGCATCACTCTCTTCGGAGGCTGCGGCGCAACGGGGTTCGCGGACGCTGAATGTGGGGTCCTGGCTTAAGTATCTTTGGTGCTTGGAAGTGGAAGAGACCGAGTGAGCAGCTATGGTGCGTTTGGTTGGAATATAACTGTTTCATTTTATTTTTTGAAAATAGAGTTGTGTTTGTCTATCAAAACAAGTTGTTCTATTTTTTGTTTGTTTGAAGAGTAGAATAGAATGGAGTCACTTTGTTCTTTGTTTGGTGGGAGAGCGCTCGCATACGGTCGTTTTTTTGGAACGGC	GRMZM2G383497_T01	0.945931	9.08e-47
MSTRG.22264.1	AAAAAAGATATTTCATGGCAGGGATCAGCCCTGTACGTATAAATGACTGGCACCATAGCCTGCCAGCCGCTGGGCCATTGCCGCTAAATTCGGCCAACAGGTGAAGGCCGATAGGCCTAATCTCTGTCGGCCATGCCTATAAAGCAAAGTCGTTCTGCTACGCTAGCGGGGAAAAGAATCTGCAAGAGCACACCGCCAGCAGAGAGGAGGATCTGCATGAGCGTTGTCAACCGGGAGATCGCCATCACCGTCGCCAACCCAGCGTTGTGGTCACCCAAATCTACGCGATGAGGACATGCGTCATCTGAAGAGCAAGTTGGTACCTGGAATCTCAAGTCCCAGGCAAGTTGTGCCCTGATCACTTCTTTTACC	GRMZM2G376105_T01	0.846176	6.94e-27
MSTRG.22524.1	CTCTTATGCACTGCTGTGGGGTGAACAATTGCAGGAGAATCTCAGTCCGACAGAGACAACAGGAGCTGCAGTGCAGCTTCGGCACCGCCGCCACCGTCGCGGCGGCTCCGGCTGTTCGGCGTAAACCTCGACTGCGGCCCGGGGCCGGAGCCGGAGACACCAACGGCGATGTACGGCTACATGCACCAAAGCCCCTACGCTTACAACAACTGGTCAGCACTGAACGAAAAAAAACCCATCAGAATTTGACCCGCGTCATATCATATATAAAACCATAGCTAACGAGTTTTCGAACTTCTAATACGTCAGGGGCAGTCCATACCAGCATGACGAGGAGATTTAAGATTATGCCTGCAGAATCCAAACAGCCAAAGTAGTAGCAGTAGTAGTTGCTAGCAG…	GRMZM2G111028_T01	-0.810812	4.04e-23
MSTRG.22839.1	GCCTGACGCCTCCACCTCCACGACTGAGCTGACGGCTCGGCGGCGCCATGGCGGTTCTCCGGCTCCAACCTTCCCCCTCCGGCCTACAATGCTCCACCGCCCGGTCGCCAGTGCTCCTCCATGGGCCACGGCTGACGGGTGCACGCACCGTTTCGCCTTTTCCAGAGAAATCCTGAGCCATGCGCAAACCTTCTGTAAGACCTGGTAACTTATTTTAGGGGCTAGAAACAGGCGACGACAGTTTAGGTCTTGTTTTTTACACCAATCCAGCCCTAGATTAGCAATGATTTTTATGCAGCTCTTGTTTGTTACGACTACTCATGGCACCATTTATGCATACATTTGAACTATTTATGTTGTTGATATGTTTCTAGTGTGGCAATGATTTTTTTACATATA…	GRMZM2G167247_T01	0.80389	1.79e-22
MSTRG.22878.1	CCCTGCCCACGCCTTCGCCGTTTGTCGCGTCGTCGTTCGTCGGAGCCGCGCCCTGCTCGTCGAGCCGCCACAACGGAGCACGCCGAACGCCGCCGAGCCTCACCCGTCCCGGCCACGCCTCGCCCTGCTCGCCCATTTCCCCCTGTCAAGCTTCCTGCGCAAGCACGAGACTGAGCCCAAGAAGTTAACTGTGAGGTAAACAAACCAAACACGTTCGAGGATGACCCACAGGACACGTTCGATCGAGG	GRMZM2G430755_T01	0.83498	1.35e-25
MSTRG.22878.1	CCCTGCCCACGCCTTCGCCGTTTGTCGCGTCGTCGTTCGTCGGAGCCGCGCCCTGCTCGTCGAGCCGCCACAACGGAGCACGCCGAACGCCGCCGAGCCTCACCCGTCCCGGCCACGCCTCGCCCTGCTCGCCCATTTCCCCCTGTCAAGCTTCCTGCGCAAGCACGAGACTGAGCCCAAGAAGTTAACTGTGAGGTAAACAAACCAAACACGTTCGAGGATGACCCACAGGACACGTTCGATCGAGG	GRMZM5G830839_T01	0.836349	9.48e-26
MSTRG.22878.1	CCCTGCCCACGCCTTCGCCGTTTGTCGCGTCGTCGTTCGTCGGAGCCGCGCCCTGCTCGTCGAGCCGCCACAACGGAGCACGCCGAACGCCGCCGAGCCTCACCCGTCCCGGCCACGCCTCGCCCTGCTCGCCCATTTCCCCCTGTCAAGCTTCCTGCGCAAGCACGAGACTGAGCCCAAGAAGTTAACTGTGAGGTAAACAAACCAAACACGTTCGAGGATGACCCACAGGACACGTTCGATCGAGG	GRMZM2G105219_T01	0.80497	1.42e-22
MSTRG.22878.1	CCCTGCCCACGCCTTCGCCGTTTGTCGCGTCGTCGTTCGTCGGAGCCGCGCCCTGCTCGTCGAGCCGCCACAACGGAGCACGCCGAACGCCGCCGAGCCTCACCCGTCCCGGCCACGCCTCGCCCTGCTCGCCCATTTCCCCCTGTCAAGCTTCCTGCGCAAGCACGAGACTGAGCCCAAGAAGTTAACTGTGAGGTAAACAAACCAAACACGTTCGAGGATGACCCACAGGACACGTTCGATCGAGG	GRMZM2G095441_T01	0.887394	1.07e-32
MSTRG.22878.1	CCCTGCCCACGCCTTCGCCGTTTGTCGCGTCGTCGTTCGTCGGAGCCGCGCCCTGCTCGTCGAGCCGCCACAACGGAGCACGCCGAACGCCGCCGAGCCTCACCCGTCCCGGCCACGCCTCGCCCTGCTCGCCCATTTCCCCCTGTCAAGCTTCCTGCGCAAGCACGAGACTGAGCCCAAGAAGTTAACTGTGAGGTAAACAAACCAAACACGTTCGAGGATGACCCACAGGACACGTTCGATCGAGG	GRMZM2G109291_T01	0.819415	5.85e-24
MSTRG.22993.5	CTCAGCTCTGGCTGCCAACCCCAAGAAGAGAACAGCCTTGCCTAGTCACTAGGCCCTAGTGTGCCCATTGCCTAGGGAAGGAGGAACCCAAGGAGAGGTGCGCGGCTGGTGGCATGCGAGTGGCAGCGGTGCCGCGGGACTCTTCTCCTCGCTGGCCGTGCGCGCCGTGCCCCGACGCGTGGTTTGCTGTGCTTCATCGTCTGGGACTTAATGTCCCTGCGCCATCACATGACGATGATAAATTCCAAGCATGGTGGTGATGAAGCATGAGGAGGGTGCCCAAGGCAGCAAGGAAGGGACTAAACACATAGTCATCATCATTGCTTGGACGATCTTGAAACATTGGAATCAGTGTGTGTTTGATGTCATGTCACTGTCGGAGCTGACGATGTTGCATGA…	GRMZM2G476515_T01	-0.842059	2.12e-26
MSTRG.22993.5	CTCAGCTCTGGCTGCCAACCCCAAGAAGAGAACAGCCTTGCCTAGTCACTAGGCCCTAGTGTGCCCATTGCCTAGGGAAGGAGGAACCCAAGGAGAGGTGCGCGGCTGGTGGCATGCGAGTGGCAGCGGTGCCGCGGGACTCTTCTCCTCGCTGGCCGTGCGCGCCGTGCCCCGACGCGTGGTTTGCTGTGCTTCATCGTCTGGGACTTAATGTCCCTGCGCCATCACATGACGATGATAAATTCCAAGCATGGTGGTGATGAAGCATGAGGAGGGTGCCCAAGGCAGCAAGGAAGGGACTAAACACATAGTCATCATCATTGCTTGGACGATCTTGAAACATTGGAATCAGTGTGTGTTTGATGTCATGTCACTGTCGGAGCTGACGATGTTGCATGA…	GRMZM2G327474_T01	0.88028	1.52e-31
MSTRG.22993.5	CTCAGCTCTGGCTGCCAACCCCAAGAAGAGAACAGCCTTGCCTAGTCACTAGGCCCTAGTGTGCCCATTGCCTAGGGAAGGAGGAACCCAAGGAGAGGTGCGCGGCTGGTGGCATGCGAGTGGCAGCGGTGCCGCGGGACTCTTCTCCTCGCTGGCCGTGCGCGCCGTGCCCCGACGCGTGGTTTGCTGTGCTTCATCGTCTGGGACTTAATGTCCCTGCGCCATCACATGACGATGATAAATTCCAAGCATGGTGGTGATGAAGCATGAGGAGGGTGCCCAAGGCAGCAAGGAAGGGACTAAACACATAGTCATCATCATTGCTTGGACGATCTTGAAACATTGGAATCAGTGTGTGTTTGATGTCATGTCACTGTCGGAGCTGACGATGTTGCATGA…	AC195957.3_FGT003	0.895215	4.7e-34
MSTRG.23040.1	TACTTTCTTGCTGTGGCGGCACAAAAGGAAGAAAAACTGTCACGGCCAAAGCCTATTCGCTGGGTTCATGCCAATGGTGAAGCGACCGGCCTGTCTTCAGATTCATTTGACCTTGTCTCCCTTGCTTATGTGGTAAATTTCTACCAGATTCAAAATCTTCTTCTTTATTACATGGATTTAAAATCTGTAGTAGTGGTTACCACAAATTTATCGCTATATTCGAGATTCTGTGGAGTACCATAATTCTTAAAAAAACCTACAGTGCCATGAGTGCCCAG	GRMZM2G161670_T01	-0.81286	2.58e-23
MSTRG.23408.1	CACCTCCCATGCTACTGCAATGCCGCTCTGCCGCCCACAACCACAAGATCTAGTTCCAGGCGATCGCGCTACTACCGCACAGCTGTAGTGTCGTCCACAAGTTCTAGGCGACCGCTGGTGCTGCCACAATGTCGCCGCCACCCGCAAGATCTAGTTCCAAGCGACGCCCGCCATCTGCAAGGTTAATGACAGGTTATATCTATTTAAGGAACATTAT	GRMZM2G013617_T02	0.82923	5.67e-25
MSTRG.23809.1	GAAGACGAGGACTACGCGCGTGACGGAGAGCGAGGACGACTGCAAAGCCTCTCAACGTGCTGCCAGGTCCAGTGGAGTTCAGAGTCAAGTTCAGTCATCTACCTCTGTTAAACTATCTGGATTTCACAAGAGAGTTATAGCCAATTCAAGCTACGCAGAGATTCCTGTACTGCTGGACACATAGGTAATCTATTTTTATACCTTGCCATTGCCATTGCAATAATTTTTCTATACAGCTTAC	GRMZM2G312693_T01	0.821258	3.82e-24
MSTRG.23939.1	CGGCGCTGGAGCTCAGCTCAATGGAAACACATGCGTTTGCAGTTTGCACTACAGAATCTTTAACCAAACTTTTACAAGAAACCTATATATCCGCATGTAATCATGGTATTTGGATCAAAACTAACTTCAGTACTTCGCCTGGGAGCTCAAGATATCAGACGAGAAAACATTGTACTGTATATATAAACCCTGGGAGCCCCCTACACGAACACTGGTATGAATATGATGGCTGCTACTGATCACATAATCT	GRMZM2G020785_T01	0.816735	1.08e-23
MSTRG.23967.1	ATGAGTGCGTGCGTAGCTGCAGAAGGTGCTCGTACGTACGTAGCCAGGCACGGCACGCGTGACGCGTGTGGGGGCACTGCCGGCCAGCACGTTGGGCCAGCGCGACACTGTGAGCCTGAACTGGTGTGTCTCCTCGACCAGCATGCGTCCACCGCGTGTCTGTGTGCTGCCACTTGAATGCAGATTTGGTTCTTTCCTGTGGTCGTCTTGTGAGTTGTGTTGTGACCCTCCCCTCCTCTCCTTGTTTGCTGTGGTTGGTTGGCGACATGCGTGGTGGTGGTGGATGTGATCTTGCTTGCTGCTGCTT	GRMZM2G103721_T01	-0.898317	1.27e-34
MSTRG.23967.1	ATGAGTGCGTGCGTAGCTGCAGAAGGTGCTCGTACGTACGTAGCCAGGCACGGCACGCGTGACGCGTGTGGGGGCACTGCCGGCCAGCACGTTGGGCCAGCGCGACACTGTGAGCCTGAACTGGTGTGTCTCCTCGACCAGCATGCGTCCACCGCGTGTCTGTGTGCTGCCACTTGAATGCAGATTTGGTTCTTTCCTGTGGTCGTCTTGTGAGTTGTGTTGTGACCCTCCCCTCCTCTCCTTGTTTGCTGTGGTTGGTTGGCGACATGCGTGGTGGTGGTGGATGTGATCTTGCTTGCTGCTGCTT	GRMZM2G120373_T01	-0.83791	6.33e-26
MSTRG.25772.1	CCCATATCCAAATCGCGCAGAAGCTGTCGTCCCTGCGCATGGCGGTTCCAGGCTTTACAAATTATTAAGTATTACAGAAGCTTCGTTACCAGAAAAGCTTCGGTTTTGATCAAAGGAGGTGCGACGAAGCAAGCTTCGTTACGATGACGTAGGAAGATGGCATAGGAAGAAGGTGTTCATTCAAACTGCTAGGTGCAAATGACAAAATTGTCCCTGTGACATTTGTAAACCTTGTATGTATTCTTCGAGGACACAAATGTAATATCGTACAAAGCTATATGATTGCCTATCAATAGGTGAACAATACCCACATACTGTTCACGCAGGACTGTAACTGCATTCACGTTTTTAACTTCAATCAAGCCGAAGGTATCAATGTAATGTATATCTTGATATCGT…	GRMZM2G312693_T01	0.838119	5.99e-26
MSTRG.25939.1	TGTTAGAATCTATACTGCCTAGGATCGATTCCTAAGTCCCTAGAATACCAATCCGTCTGTAACTGAAAGTAAAATCTTGATGACGTGTAGATCTGATCTACTATCTACTGAGAGGAACGGGGAAACACACCTTTATTGTTGTTGCTATCTTCATACCGTCGCCCTGCAGAGAAGCAGCAGGCATCGGGATCCGAGCCGCTGTAGGTTGTCGCGTTTCTAAACACTCCGACGTCTAGGCGATGGGGCCTCTGAGGACTAGGGTTTTGGGGCGAGGTACTAGCGTTAGTTTTTCCTGCGACCCCTTAGTCCTATATATAGCGTCGTGTGTCTGGGGGCTCCAACCGAGGTTAGTGTGGACCCTCCCGATCAAGGGCCCGATTAAAGGAACGATAGTTGGGT…	AC195331.3_FGT008	0.819314	5.99e-24
MSTRG.26054.3	AGGCTCTCGAGAGATTGACAGAAGAGAGTGAGCACACGGCGCGACGAACGACATAGCATGTATGCCGTCCTCGCCGCGTGCTCACTTCTCTTTCTGTCAGCCTCTTTCTCTCGATGGCTTATCTCCCGTCTAGATCCGTTGTTAGTCTTAGTCTCTTAGTCTGGTGGGGGGCCGGGCAAAATCCGTGTTTGATTTCAATTCAATTAAAGGCTGCTTTGGTGTCCTAGTTGGTTTCGATTCAATTAGCCTGATTTGATGTCCAGGTTTGATTTCGATTCAACTGAACCGGTTTAATTTGATGGGGTTGTAGTACCTTTTTTTTTCTTATCACAAGAGACAGAGCATGCATGCGGCATGCCTCCATGGCCGTGGCTTTTTTTCCTGCTTTACACACTGCCG…	GRMZM2G551565_T01	0.930759	5.62e-42
MSTRG.26059.1	CCGGCCACTGCGGGTCGTGCCGGCTCACCCACCATCTCCTCGGTCGTCGACGAGCCAGTGACCAAGGATCTAGGTGTTTAGCAGGTTTGCTGAGCAGGAGCTCATTGAAGGCAAGTTGTGCTCTTGATCACTTTTATTTACCCAATAATGTTCTTTATAATCATTTTATCATGCATAGGCTTAATTTTGATGGGACCCAATAGGCCACCCTAGTCTGGTTATCTTTTCACCTTGTTTACCCATGAACTTTTGGGTAGTTTTTGCTATTGCTATATATGGTTTTGGGTGTTGAGATAACTATTACACATGATCATTCTTTATTATTGTTCTATTTTTGTTCATGATAAGGCAACTATGTTAATTGGAACATCGAGCTTAACTTGAGAAACATGTGCCACC…	GRMZM5G897394_T01	0.942992	9.7e-46
MSTRG.26107.1	CGTCAAGCAGCTCTACTGCTCTTCCCGGGCGCGTCGGCGCAACCTCCCCCACGAAATCCGCACACGCTTGCGCCCATCTCACCAACTATGACCGCGTGACCCGCCCGCCTATATAGCCAACCCGACCTCGCCGCTCTTGCCTCAATCCATACCGCGAGAAGGTCTCGGGAGCGATACCGAGGGAGAAGAGAGACCCGCCGCCGCCTTATTTACTCGGCATCACCGGAGCACGACCATTGGGTTGCCAGGGGTGCTAACTAAGACTGGTGGAACCGATTGGTGGGGTTTCGAGGCTCGGTGACCGACCGTGGAATACCCAATTGCTCACCGGAGTGCTCTACTCGCAGCAAAGCCGCTATTTGCCATGGGCAGCTCTCTGGGCATCAAATCCATCACAGG…	GRMZM2G089136_T01	0.855674	4.63e-28
MSTRG.26360.1	CTGCATACATGTTGCAGCATGCTCTGTGCGTATATGCGCGTTCTATGCAGAGGTACGGTACGGTACGGTACAGTCCGCGCAGGTATTGACGATTACTCACCGATGACGCCGATGGCCGTGCGGATGGTGTCCGGGGAGATCATGGTCGCCGCTGGCTTGGGGAAGCTGATGGCGCGAGGGAGAAGACGATGGGAGATATGGGTAGGACGACGCTGGTGAATTATGGAACGGAGGCGGGACACAAGAGACGAGGGATGGAACGAGAATTGAATGAGCTGATGAAGCTCCTCTCTGGTTCTTGGTGAGTGATGAGCGAGTGAAGCAGGGGGGCTGCTTAAATAGAATAGAGGTGGCTGGTGGTTCCCCTCCAACGCTCTGGCCACGGCCGGCCGCGGGTAT…	GRMZM2G000812_T01	0.90161	3.01e-35
MSTRG.26377.1	AGATGATGAGGATGATCAAATATTTCATCAGATGCAAGGGACAATTGTTTCTACTAAACCAAGCACCACAGTTGGAGGCCAGATCCTTGGAAGGCAATATTGTGAAGTTATTGTAACTTGTGTGATAAAACGAGATACAGTTTTGCCTCGCCCTTGTGCAAATGTGGAAACTATGGCTGATGCTTACATGATGTCAGTTGCATGGCCGTACAAGAAAGTAATATTCTATATC	AC216353.2_FGT005	0.803599	1.9e-22
MSTRG.26377.1	AGATGATGAGGATGATCAAATATTTCATCAGATGCAAGGGACAATTGTTTCTACTAAACCAAGCACCACAGTTGGAGGCCAGATCCTTGGAAGGCAATATTGTGAAGTTATTGTAACTTGTGTGATAAAACGAGATACAGTTTTGCCTCGCCCTTGTGCAAATGTGGAAACTATGGCTGATGCTTACATGATGTCAGTTGCATGGCCGTACAAGAAAGTAATATTCTATATC	GRMZM2G164486_T01	0.82043	4.63e-24
MSTRG.26377.1	AGATGATGAGGATGATCAAATATTTCATCAGATGCAAGGGACAATTGTTTCTACTAAACCAAGCACCACAGTTGGAGGCCAGATCCTTGGAAGGCAATATTGTGAAGTTATTGTAACTTGTGTGATAAAACGAGATACAGTTTTGCCTCGCCCTTGTGCAAATGTGGAAACTATGGCTGATGCTTACATGATGTCAGTTGCATGGCCGTACAAGAAAGTAATATTCTATATC	GRMZM2G320307_T01	0.828515	6.75e-25
MSTRG.2655.1	CACCCGGGCATCTCCACCAAAAGCACGCCCAGATCCAGCAAGAGCACAGGACTAGCGTTAGGATTGCAAGAATGACCAACCATATAATCTCTCCTTACATTGCAAGAGAAGGTTACAGCAGGACAGCTACTACTAGCACACTACTAGCGGCAGGATTACAACTAGAGGAGGCGGTGGCAAGAACACAGCAAGCAACGGGAGGGGGAACAAAGCAGCTAGCCTAGCACGGACACGGATTATTAACTCGCCTTGTTCGAACCGACGAGCTACTACTTAGCCGGGAAAACTTAGCATAGATCCAGACGGACGGATCTGTCTGGGGCTCAGATCATGTCGCACGTCCAGTGAATCGGGCCCCCTCTCCTTTCGCCGCCTTTGGGAGCGGCGTCTCGGGGGCCG…	GRMZM2G366301_T02	-0.825305	1.47e-24
MSTRG.2655.1	CACCCGGGCATCTCCACCAAAAGCACGCCCAGATCCAGCAAGAGCACAGGACTAGCGTTAGGATTGCAAGAATGACCAACCATATAATCTCTCCTTACATTGCAAGAGAAGGTTACAGCAGGACAGCTACTACTAGCACACTACTAGCGGCAGGATTACAACTAGAGGAGGCGGTGGCAAGAACACAGCAAGCAACGGGAGGGGGAACAAAGCAGCTAGCCTAGCACGGACACGGATTATTAACTCGCCTTGTTCGAACCGACGAGCTACTACTTAGCCGGGAAAACTTAGCATAGATCCAGACGGACGGATCTGTCTGGGGCTCAGATCATGTCGCACGTCCAGTGAATCGGGCCCCCTCTCCTTTCGCCGCCTTTGGGAGCGGCGTCTCGGGGGCCG…	GRMZM2G466984_T01	0.933952	0
MSTRG.2655.1	CACCCGGGCATCTCCACCAAAAGCACGCCCAGATCCAGCAAGAGCACAGGACTAGCGTTAGGATTGCAAGAATGACCAACCATATAATCTCTCCTTACATTGCAAGAGAAGGTTACAGCAGGACAGCTACTACTAGCACACTACTAGCGGCAGGATTACAACTAGAGGAGGCGGTGGCAAGAACACAGCAAGCAACGGGAGGGGGAACAAAGCAGCTAGCCTAGCACGGACACGGATTATTAACTCGCCTTGTTCGAACCGACGAGCTACTACTTAGCCGGGAAAACTTAGCATAGATCCAGACGGACGGATCTGTCTGGGGCTCAGATCATGTCGCACGTCCAGTGAATCGGGCCCCCTCTCCTTTCGCCGCCTTTGGGAGCGGCGTCTCGGGGGCCG…	AC233938.1_FGT003	-0.822756	2.69e-24
MSTRG.2655.1	CACCCGGGCATCTCCACCAAAAGCACGCCCAGATCCAGCAAGAGCACAGGACTAGCGTTAGGATTGCAAGAATGACCAACCATATAATCTCTCCTTACATTGCAAGAGAAGGTTACAGCAGGACAGCTACTACTAGCACACTACTAGCGGCAGGATTACAACTAGAGGAGGCGGTGGCAAGAACACAGCAAGCAACGGGAGGGGGAACAAAGCAGCTAGCCTAGCACGGACACGGATTATTAACTCGCCTTGTTCGAACCGACGAGCTACTACTTAGCCGGGAAAACTTAGCATAGATCCAGACGGACGGATCTGTCTGGGGCTCAGATCATGTCGCACGTCCAGTGAATCGGGCCCCCTCTCCTTTCGCCGCCTTTGGGAGCGGCGTCTCGGGGGCCG…	GRMZM2G062914_T03	-0.805772	0
MSTRG.2655.1	CACCCGGGCATCTCCACCAAAAGCACGCCCAGATCCAGCAAGAGCACAGGACTAGCGTTAGGATTGCAAGAATGACCAACCATATAATCTCTCCTTACATTGCAAGAGAAGGTTACAGCAGGACAGCTACTACTAGCACACTACTAGCGGCAGGATTACAACTAGAGGAGGCGGTGGCAAGAACACAGCAAGCAACGGGAGGGGGAACAAAGCAGCTAGCCTAGCACGGACACGGATTATTAACTCGCCTTGTTCGAACCGACGAGCTACTACTTAGCCGGGAAAACTTAGCATAGATCCAGACGGACGGATCTGTCTGGGGCTCAGATCATGTCGCACGTCCAGTGAATCGGGCCCCCTCTCCTTTCGCCGCCTTTGGGAGCGGCGTCTCGGGGGCCG…	GRMZM2G002286_T01	-0.835191	0
MSTRG.2655.1	CACCCGGGCATCTCCACCAAAAGCACGCCCAGATCCAGCAAGAGCACAGGACTAGCGTTAGGATTGCAAGAATGACCAACCATATAATCTCTCCTTACATTGCAAGAGAAGGTTACAGCAGGACAGCTACTACTAGCACACTACTAGCGGCAGGATTACAACTAGAGGAGGCGGTGGCAAGAACACAGCAAGCAACGGGAGGGGGAACAAAGCAGCTAGCCTAGCACGGACACGGATTATTAACTCGCCTTGTTCGAACCGACGAGCTACTACTTAGCCGGGAAAACTTAGCATAGATCCAGACGGACGGATCTGTCTGGGGCTCAGATCATGTCGCACGTCCAGTGAATCGGGCCCCCTCTCCTTTCGCCGCCTTTGGGAGCGGCGTCTCGGGGGCCG…	GRMZM2G444073_T01	-0.868556	8.51e-30
MSTRG.2655.1	CACCCGGGCATCTCCACCAAAAGCACGCCCAGATCCAGCAAGAGCACAGGACTAGCGTTAGGATTGCAAGAATGACCAACCATATAATCTCTCCTTACATTGCAAGAGAAGGTTACAGCAGGACAGCTACTACTAGCACACTACTAGCGGCAGGATTACAACTAGAGGAGGCGGTGGCAAGAACACAGCAAGCAACGGGAGGGGGAACAAAGCAGCTAGCCTAGCACGGACACGGATTATTAACTCGCCTTGTTCGAACCGACGAGCTACTACTTAGCCGGGAAAACTTAGCATAGATCCAGACGGACGGATCTGTCTGGGGCTCAGATCATGTCGCACGTCCAGTGAATCGGGCCCCCTCTCCTTTCGCCGCCTTTGGGAGCGGCGTCTCGGGGGCCG…	GRMZM2G701448_T01	0.95028	0
MSTRG.26894.1	GCTGTCCAACAGCAGCAGCTGGCGTTTATGTCTCAGCAGCAAGCTCTTCTAATGGCTGCTCTTAAAGCTGGAAATTCACCACAAATAGTTCCAGGGAATGCCAATCAACTAAACACTAACATTTCTAATCCCCCTCTTGGAACCTTGCCTTTCCAAAACTGGACAAATCTTGGCTATCAAAATCCTGGGTTGACTCTAGCAGCAGCACAGAATGGTGCCAC	GRMZM2G484653_T01	-0.865304	0
MSTRG.27587.1	CGTCAACGTCGAGCGCGCGGTCCTCGTGGGGGGGTCCTGACCTGGGGCTGGGGTGCGCCGCGCCGCGCCGCTGGTGCGCGCGTCGACGGCGGACAAAGTGACCCCCTCGCGGAGCGGCGCGTGGACGGAGAGCCTTTTTGTCCCGCTCGCCTTTCGCCCGCTTTCCGCTTCTGCTTTTGGGTAAGTGCTTCGTTCCCGCATCGGCACTTCGCTGGGTACGCAGCACTTGGTGCGGAGGCCGGAGGATCATAATCTGTTCGGTCATTGGGAGAAGTAAGGAAGTCGTAGCACGTTTCCCGCGATGCAAATCTGTTGTAGAGCGTGTCCGTTTCTTGCACGGTTGTGCACACCGTCCATTGCCTTGGAGATCTAGTGCGCCTGCATCTGATAAGATGCAGG…	GRMZM2G062391_T01	0.824216	1.9e-24
MSTRG.27755.1	TTTCCTGCCTGTGCGACACCGACCAATGTTTTTCAATGAGCCATAGCCTGGGTTGTGCGTGGAGCCTTGGCGTGGAGGCCGCGTGTCCAACCCATGCAGCTGTCGACCGAAACACGAATAACAATCACGTGTGAACATGCTCGACGTGCTCATGTTTCTTTGTTTCCTTGATACTGCCTTGCTTCCCTGCTCGGTGGAGTGCTCTGGCGCCTTGCTGTTGCTTGTAGAGTTCGACGAGAGTTCTCCGTGTCCATGCTCTCGCGTCTGCGTGGAACTGCGTTACCTCGTTCAACTCGCCTGAGGCCGGGGCTGTTGCCGTTCTCTCTGAGCAGGTGACCACGCCGGCCGTAGCTCCGCCTCACCGTGGCCAGGCAAGCACAGCCGTATTCCATGTTGTCG…	AC195174.2_FGT007	0.806575	1.01e-22
MSTRG.28457.1	ATATATACATGGAGCCATCAGGCATGGAGGAACGAACCATGCACGTCCTGTGAACATGAACGTCCACACCGCGCACCGCACACACACGGCACGACACACCCTCCCAAAATAACTAGGCGAGTACTTTGTTTCTTGAAAAAAAAGGTAAATGAAAATCTTTTTTAGAGAAAAAAAACTGAAACTATGCAAGAGCCAAGAACACGAACACCATATGCACTCTTCCATGGATTTCTTTCTTTCCTCTCTAAAAAAACACAAGGAGTACAGAGTTACAGACCATAGGCATACATGGAGCCATCAGAAATGGAGGAACGAACCACGTTGCTTCGTCTTCATCGACACTATGTACACACAGTTCCAGATCTGCAGGCTACGAGTACAGTACGGACAGTTTTTGCT…	GRMZM5G862623_T01	-0.809285	5.64e-23
MSTRG.28457.1	ATATATACATGGAGCCATCAGGCATGGAGGAACGAACCATGCACGTCCTGTGAACATGAACGTCCACACCGCGCACCGCACACACACGGCACGACACACCCTCCCAAAATAACTAGGCGAGTACTTTGTTTCTTGAAAAAAAAGGTAAATGAAAATCTTTTTTAGAGAAAAAAAACTGAAACTATGCAAGAGCCAAGAACACGAACACCATATGCACTCTTCCATGGATTTCTTTCTTTCCTCTCTAAAAAAACACAAGGAGTACAGAGTTACAGACCATAGGCATACATGGAGCCATCAGAAATGGAGGAACGAACCACGTTGCTTCGTCTTCATCGACACTATGTACACACAGTTCCAGATCTGCAGGCTACGAGTACAGTACGGACAGTTTTTGCT…	GRMZM2G560551_T01	0.836203	0
MSTRG.28457.1	ATATATACATGGAGCCATCAGGCATGGAGGAACGAACCATGCACGTCCTGTGAACATGAACGTCCACACCGCGCACCGCACACACACGGCACGACACACCCTCCCAAAATAACTAGGCGAGTACTTTGTTTCTTGAAAAAAAAGGTAAATGAAAATCTTTTTTAGAGAAAAAAAACTGAAACTATGCAAGAGCCAAGAACACGAACACCATATGCACTCTTCCATGGATTTCTTTCTTTCCTCTCTAAAAAAACACAAGGAGTACAGAGTTACAGACCATAGGCATACATGGAGCCATCAGAAATGGAGGAACGAACCACGTTGCTTCGTCTTCATCGACACTATGTACACACAGTTCCAGATCTGCAGGCTACGAGTACAGTACGGACAGTTTTTGCT…	GRMZM2G433942_T01	-0.803157	0
MSTRG.28457.1	ATATATACATGGAGCCATCAGGCATGGAGGAACGAACCATGCACGTCCTGTGAACATGAACGTCCACACCGCGCACCGCACACACACGGCACGACACACCCTCCCAAAATAACTAGGCGAGTACTTTGTTTCTTGAAAAAAAAGGTAAATGAAAATCTTTTTTAGAGAAAAAAAACTGAAACTATGCAAGAGCCAAGAACACGAACACCATATGCACTCTTCCATGGATTTCTTTCTTTCCTCTCTAAAAAAACACAAGGAGTACAGAGTTACAGACCATAGGCATACATGGAGCCATCAGAAATGGAGGAACGAACCACGTTGCTTCGTCTTCATCGACACTATGTACACACAGTTCCAGATCTGCAGGCTACGAGTACAGTACGGACAGTTTTTGCT…	GRMZM2G322661_T01	0.880302	0
MSTRG.28457.1	ATATATACATGGAGCCATCAGGCATGGAGGAACGAACCATGCACGTCCTGTGAACATGAACGTCCACACCGCGCACCGCACACACACGGCACGACACACCCTCCCAAAATAACTAGGCGAGTACTTTGTTTCTTGAAAAAAAAGGTAAATGAAAATCTTTTTTAGAGAAAAAAAACTGAAACTATGCAAGAGCCAAGAACACGAACACCATATGCACTCTTCCATGGATTTCTTTCTTTCCTCTCTAAAAAAACACAAGGAGTACAGAGTTACAGACCATAGGCATACATGGAGCCATCAGAAATGGAGGAACGAACCACGTTGCTTCGTCTTCATCGACACTATGTACACACAGTTCCAGATCTGCAGGCTACGAGTACAGTACGGACAGTTTTTGCT…	GRMZM2G303342_T01	0.831338	3.37e-25
MSTRG.28457.1	ATATATACATGGAGCCATCAGGCATGGAGGAACGAACCATGCACGTCCTGTGAACATGAACGTCCACACCGCGCACCGCACACACACGGCACGACACACCCTCCCAAAATAACTAGGCGAGTACTTTGTTTCTTGAAAAAAAAGGTAAATGAAAATCTTTTTTAGAGAAAAAAAACTGAAACTATGCAAGAGCCAAGAACACGAACACCATATGCACTCTTCCATGGATTTCTTTCTTTCCTCTCTAAAAAAACACAAGGAGTACAGAGTTACAGACCATAGGCATACATGGAGCCATCAGAAATGGAGGAACGAACCACGTTGCTTCGTCTTCATCGACACTATGTACACACAGTTCCAGATCTGCAGGCTACGAGTACAGTACGGACAGTTTTTGCT…	GRMZM2G452807_T01	0.816262	1.2e-23
MSTRG.28457.1	ATATATACATGGAGCCATCAGGCATGGAGGAACGAACCATGCACGTCCTGTGAACATGAACGTCCACACCGCGCACCGCACACACACGGCACGACACACCCTCCCAAAATAACTAGGCGAGTACTTTGTTTCTTGAAAAAAAAGGTAAATGAAAATCTTTTTTAGAGAAAAAAAACTGAAACTATGCAAGAGCCAAGAACACGAACACCATATGCACTCTTCCATGGATTTCTTTCTTTCCTCTCTAAAAAAACACAAGGAGTACAGAGTTACAGACCATAGGCATACATGGAGCCATCAGAAATGGAGGAACGAACCACGTTGCTTCGTCTTCATCGACACTATGTACACACAGTTCCAGATCTGCAGGCTACGAGTACAGTACGGACAGTTTTTGCT…	GRMZM2G300945_T01	-0.82447	1.79e-24
MSTRG.28457.1	ATATATACATGGAGCCATCAGGCATGGAGGAACGAACCATGCACGTCCTGTGAACATGAACGTCCACACCGCGCACCGCACACACACGGCACGACACACCCTCCCAAAATAACTAGGCGAGTACTTTGTTTCTTGAAAAAAAAGGTAAATGAAAATCTTTTTTAGAGAAAAAAAACTGAAACTATGCAAGAGCCAAGAACACGAACACCATATGCACTCTTCCATGGATTTCTTTCTTTCCTCTCTAAAAAAACACAAGGAGTACAGAGTTACAGACCATAGGCATACATGGAGCCATCAGAAATGGAGGAACGAACCACGTTGCTTCGTCTTCATCGACACTATGTACACACAGTTCCAGATCTGCAGGCTACGAGTACAGTACGGACAGTTTTTGCT…	GRMZM2G128918_T01	0.880186	0
MSTRG.28457.1	ATATATACATGGAGCCATCAGGCATGGAGGAACGAACCATGCACGTCCTGTGAACATGAACGTCCACACCGCGCACCGCACACACACGGCACGACACACCCTCCCAAAATAACTAGGCGAGTACTTTGTTTCTTGAAAAAAAAGGTAAATGAAAATCTTTTTTAGAGAAAAAAAACTGAAACTATGCAAGAGCCAAGAACACGAACACCATATGCACTCTTCCATGGATTTCTTTCTTTCCTCTCTAAAAAAACACAAGGAGTACAGAGTTACAGACCATAGGCATACATGGAGCCATCAGAAATGGAGGAACGAACCACGTTGCTTCGTCTTCATCGACACTATGTACACACAGTTCCAGATCTGCAGGCTACGAGTACAGTACGGACAGTTTTTGCT…	GRMZM5G892308_T01	0.83547	1.19e-25
MSTRG.28457.1	ATATATACATGGAGCCATCAGGCATGGAGGAACGAACCATGCACGTCCTGTGAACATGAACGTCCACACCGCGCACCGCACACACACGGCACGACACACCCTCCCAAAATAACTAGGCGAGTACTTTGTTTCTTGAAAAAAAAGGTAAATGAAAATCTTTTTTAGAGAAAAAAAACTGAAACTATGCAAGAGCCAAGAACACGAACACCATATGCACTCTTCCATGGATTTCTTTCTTTCCTCTCTAAAAAAACACAAGGAGTACAGAGTTACAGACCATAGGCATACATGGAGCCATCAGAAATGGAGGAACGAACCACGTTGCTTCGTCTTCATCGACACTATGTACACACAGTTCCAGATCTGCAGGCTACGAGTACAGTACGGACAGTTTTTGCT…	AC233938.1_FGT003	0.841284	2.61e-26
MSTRG.28457.1	ATATATACATGGAGCCATCAGGCATGGAGGAACGAACCATGCACGTCCTGTGAACATGAACGTCCACACCGCGCACCGCACACACACGGCACGACACACCCTCCCAAAATAACTAGGCGAGTACTTTGTTTCTTGAAAAAAAAGGTAAATGAAAATCTTTTTTAGAGAAAAAAAACTGAAACTATGCAAGAGCCAAGAACACGAACACCATATGCACTCTTCCATGGATTTCTTTCTTTCCTCTCTAAAAAAACACAAGGAGTACAGAGTTACAGACCATAGGCATACATGGAGCCATCAGAAATGGAGGAACGAACCACGTTGCTTCGTCTTCATCGACACTATGTACACACAGTTCCAGATCTGCAGGCTACGAGTACAGTACGGACAGTTTTTGCT…	GRMZM2G458423_T01	-0.84481	1.01e-26
MSTRG.28457.1	ATATATACATGGAGCCATCAGGCATGGAGGAACGAACCATGCACGTCCTGTGAACATGAACGTCCACACCGCGCACCGCACACACACGGCACGACACACCCTCCCAAAATAACTAGGCGAGTACTTTGTTTCTTGAAAAAAAAGGTAAATGAAAATCTTTTTTAGAGAAAAAAAACTGAAACTATGCAAGAGCCAAGAACACGAACACCATATGCACTCTTCCATGGATTTCTTTCTTTCCTCTCTAAAAAAACACAAGGAGTACAGAGTTACAGACCATAGGCATACATGGAGCCATCAGAAATGGAGGAACGAACCACGTTGCTTCGTCTTCATCGACACTATGTACACACAGTTCCAGATCTGCAGGCTACGAGTACAGTACGGACAGTTTTTGCT…	GRMZM2G086116_T01	-0.832619	0
MSTRG.28457.1	ATATATACATGGAGCCATCAGGCATGGAGGAACGAACCATGCACGTCCTGTGAACATGAACGTCCACACCGCGCACCGCACACACACGGCACGACACACCCTCCCAAAATAACTAGGCGAGTACTTTGTTTCTTGAAAAAAAAGGTAAATGAAAATCTTTTTTAGAGAAAAAAAACTGAAACTATGCAAGAGCCAAGAACACGAACACCATATGCACTCTTCCATGGATTTCTTTCTTTCCTCTCTAAAAAAACACAAGGAGTACAGAGTTACAGACCATAGGCATACATGGAGCCATCAGAAATGGAGGAACGAACCACGTTGCTTCGTCTTCATCGACACTATGTACACACAGTTCCAGATCTGCAGGCTACGAGTACAGTACGGACAGTTTTTGCT…	GRMZM2G089136_T01	0.839121	0
MSTRG.28457.1	ATATATACATGGAGCCATCAGGCATGGAGGAACGAACCATGCACGTCCTGTGAACATGAACGTCCACACCGCGCACCGCACACACACGGCACGACACACCCTCCCAAAATAACTAGGCGAGTACTTTGTTTCTTGAAAAAAAAGGTAAATGAAAATCTTTTTTAGAGAAAAAAAACTGAAACTATGCAAGAGCCAAGAACACGAACACCATATGCACTCTTCCATGGATTTCTTTCTTTCCTCTCTAAAAAAACACAAGGAGTACAGAGTTACAGACCATAGGCATACATGGAGCCATCAGAAATGGAGGAACGAACCACGTTGCTTCGTCTTCATCGACACTATGTACACACAGTTCCAGATCTGCAGGCTACGAGTACAGTACGGACAGTTTTTGCT…	GRMZM2G456512_T01	-0.814338	1.85e-23
MSTRG.28457.1	ATATATACATGGAGCCATCAGGCATGGAGGAACGAACCATGCACGTCCTGTGAACATGAACGTCCACACCGCGCACCGCACACACACGGCACGACACACCCTCCCAAAATAACTAGGCGAGTACTTTGTTTCTTGAAAAAAAAGGTAAATGAAAATCTTTTTTAGAGAAAAAAAACTGAAACTATGCAAGAGCCAAGAACACGAACACCATATGCACTCTTCCATGGATTTCTTTCTTTCCTCTCTAAAAAAACACAAGGAGTACAGAGTTACAGACCATAGGCATACATGGAGCCATCAGAAATGGAGGAACGAACCACGTTGCTTCGTCTTCATCGACACTATGTACACACAGTTCCAGATCTGCAGGCTACGAGTACAGTACGGACAGTTTTTGCT…	GRMZM2G007028_T01	-0.811027	3.86e-23
MSTRG.28617.1	CGCCACCACCTTGCCTTACTCCTTTTCCATCTCCGGCTCCACGGTGGAGACCATCGAGACCGTGTCCACCCGCCCAGGACCCATTGCGCAGGAAAGACCTAGCAAAGCGGCAGATCTAGTGAGACATGGTGTGGAGGCGTGCGCTGACTCACCATGCCGCGCCAAGGATGGAGATGCCGATGGCAGAGAAGGTGCTGGAGGCGGCGGAGGGGGCACAAGCCACGGAGCGCCGCGTCACCGTCACCATCCCACGCGAGCATCGTCAGGAGGCGGTTGCAGTGTGCAGGGAGGACCGAGGACGGAGGCGATGATGGAGACGATGATGCCGATGGCGGAGAAGGTGTAGGAGGAGGCGATGGGGGTGGACGCGGGCGAGGAGAGGCACAGATCCGCCTACGG…	GRMZM2G036916_T01	0.812669	2.69e-23
MSTRG.28617.1	CGCCACCACCTTGCCTTACTCCTTTTCCATCTCCGGCTCCACGGTGGAGACCATCGAGACCGTGTCCACCCGCCCAGGACCCATTGCGCAGGAAAGACCTAGCAAAGCGGCAGATCTAGTGAGACATGGTGTGGAGGCGTGCGCTGACTCACCATGCCGCGCCAAGGATGGAGATGCCGATGGCAGAGAAGGTGCTGGAGGCGGCGGAGGGGGCACAAGCCACGGAGCGCCGCGTCACCGTCACCATCCCACGCGAGCATCGTCAGGAGGCGGTTGCAGTGTGCAGGGAGGACCGAGGACGGAGGCGATGATGGAGACGATGATGCCGATGGCGGAGAAGGTGTAGGAGGAGGCGATGGGGGTGGACGCGGGCGAGGAGAGGCACAGATCCGCCTACGG…	GRMZM2G439668_T01	-0.810931	3.94e-23
MSTRG.28617.1	CGCCACCACCTTGCCTTACTCCTTTTCCATCTCCGGCTCCACGGTGGAGACCATCGAGACCGTGTCCACCCGCCCAGGACCCATTGCGCAGGAAAGACCTAGCAAAGCGGCAGATCTAGTGAGACATGGTGTGGAGGCGTGCGCTGACTCACCATGCCGCGCCAAGGATGGAGATGCCGATGGCAGAGAAGGTGCTGGAGGCGGCGGAGGGGGCACAAGCCACGGAGCGCCGCGTCACCGTCACCATCCCACGCGAGCATCGTCAGGAGGCGGTTGCAGTGTGCAGGGAGGACCGAGGACGGAGGCGATGATGGAGACGATGATGCCGATGGCGGAGAAGGTGTAGGAGGAGGCGATGGGGGTGGACGCGGGCGAGGAGAGGCACAGATCCGCCTACGG…	GRMZM2G449944_T01	-0.837595	6.87e-26
MSTRG.28617.1	CGCCACCACCTTGCCTTACTCCTTTTCCATCTCCGGCTCCACGGTGGAGACCATCGAGACCGTGTCCACCCGCCCAGGACCCATTGCGCAGGAAAGACCTAGCAAAGCGGCAGATCTAGTGAGACATGGTGTGGAGGCGTGCGCTGACTCACCATGCCGCGCCAAGGATGGAGATGCCGATGGCAGAGAAGGTGCTGGAGGCGGCGGAGGGGGCACAAGCCACGGAGCGCCGCGTCACCGTCACCATCCCACGCGAGCATCGTCAGGAGGCGGTTGCAGTGTGCAGGGAGGACCGAGGACGGAGGCGATGATGGAGACGATGATGCCGATGGCGGAGAAGGTGTAGGAGGAGGCGATGGGGGTGGACGCGGGCGAGGAGAGGCACAGATCCGCCTACGG…	GRMZM2G303587_T01	0.839705	3.96e-26
MSTRG.28617.1	CGCCACCACCTTGCCTTACTCCTTTTCCATCTCCGGCTCCACGGTGGAGACCATCGAGACCGTGTCCACCCGCCCAGGACCCATTGCGCAGGAAAGACCTAGCAAAGCGGCAGATCTAGTGAGACATGGTGTGGAGGCGTGCGCTGACTCACCATGCCGCGCCAAGGATGGAGATGCCGATGGCAGAGAAGGTGCTGGAGGCGGCGGAGGGGGCACAAGCCACGGAGCGCCGCGTCACCGTCACCATCCCACGCGAGCATCGTCAGGAGGCGGTTGCAGTGTGCAGGGAGGACCGAGGACGGAGGCGATGATGGAGACGATGATGCCGATGGCGGAGAAGGTGTAGGAGGAGGCGATGGGGGTGGACGCGGGCGAGGAGAGGCACAGATCCGCCTACGG…	GRMZM2G132468_T01	0.835879	1.07e-25
MSTRG.28704.2	ACCGGGGCTTGCCTTATTACAGGAGGAGATCTGAGATCTTCTATCACGATAGGCAGTTAGATGGAGTCCACCACTGGATCAATAGCACTGGAGTAGGTTCCATCTTCACAAGGACCAATTCTTGTTCTTGGTGTTCTACATGAAATGATATGAATATGGATATTTGCTTAAACTAGGAATATGCAACTTGCAAAGGAGACAACACATATTATTCCTAGACTTAACATATAAGCTATCATCACAAGCCAGAACTACCAGGGAGCTACTTATCCTTAGAATTCATCTAACCATTCACAACTTGCTAAACAATTTCATCCTTTACTAAGACATCAGGTGCCTTAATTACCGAGGGGTAAAACTCTTTTTCTTTATTGAGCAATAATTAATTTACTAAGCAAA…	GRMZM2G575305_T01	0.80937	5.54e-23
MSTRG.29136.1	GCGCCGTAACCAAACACAAGCACCCTTAGCCACGAACGAAACCGAGCAGGGTGAGGAGGGATTCGAGCCGCCGCCGTCGACCCACGTCTATGCCGACGTTCTCCTCCCATGAAGTAGCCGAGTGGGTTCACGGATGCACGCTTGACGAAGCCACGGCATAATTGGGCGGGGAGAAGCCTTAGACCGAAGGGAATTTGTCGCCGACGATCTAACGCCGCCGCGGAACCGTCCGCGCCATGGTCGGGTCTTGTCACGTCGTACTAGCCGAAGCGAGGTCACGGGGAACCTAAAGCCCAACTTGGAGAAGCACCTGGAGTTGCACCAAAAAG	GRMZM2G111962_T01	0.805007	1.41e-22
MSTRG.29138.1	CGGACAGAGCACGAGTTCGGGTGGATCCCAAGGAGGAAAGCGAGGTGCATTCACTTGGCAAGGTGAAGAGACGAGAGAGTGAGTGACGAGGGAGGTCGATGAGCTCGTCGCGGTGACGTTCATGGTGGTGGCGCTCTGCGCAAGTAGAGGCGGAGAGGAGCGCGAGATGGAGAGTAAAGCCAAGATCTTGTGCGAGTGGGCAAGGGAGGTGGGGCGCAGCCGGTGATGCGGTTCTCGGAGCAAATGGTTGGTTGTGGGAGGCGTAGAGCGGCGGTGCGGGCTCGAGCTCCAGAGCCCAACCATGGCATGCGTGAGGGAGAGCAAGAGCAGAGCGAGCGCAGAGAGTGAGAGTGAGACGAAGGAGTGAGCAAAGGAG	GRMZM2G102079_T01	-0.823955	2.02e-24
MSTRG.29138.1	CGGACAGAGCACGAGTTCGGGTGGATCCCAAGGAGGAAAGCGAGGTGCATTCACTTGGCAAGGTGAAGAGACGAGAGAGTGAGTGACGAGGGAGGTCGATGAGCTCGTCGCGGTGACGTTCATGGTGGTGGCGCTCTGCGCAAGTAGAGGCGGAGAGGAGCGCGAGATGGAGAGTAAAGCCAAGATCTTGTGCGAGTGGGCAAGGGAGGTGGGGCGCAGCCGGTGATGCGGTTCTCGGAGCAAATGGTTGGTTGTGGGAGGCGTAGAGCGGCGGTGCGGGCTCGAGCTCCAGAGCCCAACCATGGCATGCGTGAGGGAGAGCAAGAGCAGAGCGAGCGCAGAGAGTGAGAGTGAGACGAAGGAGTGAGCAAAGGAG	GRMZM2G392106_T01	0.854136	7.27e-28
MSTRG.29138.1	CGGACAGAGCACGAGTTCGGGTGGATCCCAAGGAGGAAAGCGAGGTGCATTCACTTGGCAAGGTGAAGAGACGAGAGAGTGAGTGACGAGGGAGGTCGATGAGCTCGTCGCGGTGACGTTCATGGTGGTGGCGCTCTGCGCAAGTAGAGGCGGAGAGGAGCGCGAGATGGAGAGTAAAGCCAAGATCTTGTGCGAGTGGGCAAGGGAGGTGGGGCGCAGCCGGTGATGCGGTTCTCGGAGCAAATGGTTGGTTGTGGGAGGCGTAGAGCGGCGGTGCGGGCTCGAGCTCCAGAGCCCAACCATGGCATGCGTGAGGGAGAGCAAGAGCAGAGCGAGCGCAGAGAGTGAGAGTGAGACGAAGGAGTGAGCAAAGGAG	GRMZM2G117836_T01	-0.870319	4.77e-30
MSTRG.29138.1	CGGACAGAGCACGAGTTCGGGTGGATCCCAAGGAGGAAAGCGAGGTGCATTCACTTGGCAAGGTGAAGAGACGAGAGAGTGAGTGACGAGGGAGGTCGATGAGCTCGTCGCGGTGACGTTCATGGTGGTGGCGCTCTGCGCAAGTAGAGGCGGAGAGGAGCGCGAGATGGAGAGTAAAGCCAAGATCTTGTGCGAGTGGGCAAGGGAGGTGGGGCGCAGCCGGTGATGCGGTTCTCGGAGCAAATGGTTGGTTGTGGGAGGCGTAGAGCGGCGGTGCGGGCTCGAGCTCCAGAGCCCAACCATGGCATGCGTGAGGGAGAGCAAGAGCAGAGCGAGCGCAGAGAGTGAGAGTGAGACGAAGGAGTGAGCAAAGGAG	AC177897.2_FGT022	0.847673	4.58e-27
MSTRG.29138.1	CGGACAGAGCACGAGTTCGGGTGGATCCCAAGGAGGAAAGCGAGGTGCATTCACTTGGCAAGGTGAAGAGACGAGAGAGTGAGTGACGAGGGAGGTCGATGAGCTCGTCGCGGTGACGTTCATGGTGGTGGCGCTCTGCGCAAGTAGAGGCGGAGAGGAGCGCGAGATGGAGAGTAAAGCCAAGATCTTGTGCGAGTGGGCAAGGGAGGTGGGGCGCAGCCGGTGATGCGGTTCTCGGAGCAAATGGTTGGTTGTGGGAGGCGTAGAGCGGCGGTGCGGGCTCGAGCTCCAGAGCCCAACCATGGCATGCGTGAGGGAGAGCAAGAGCAGAGCGAGCGCAGAGAGTGAGAGTGAGACGAAGGAGTGAGCAAAGGAG	GRMZM2G069365_T01	0.906647	3.01e-36
MSTRG.29138.1	CGGACAGAGCACGAGTTCGGGTGGATCCCAAGGAGGAAAGCGAGGTGCATTCACTTGGCAAGGTGAAGAGACGAGAGAGTGAGTGACGAGGGAGGTCGATGAGCTCGTCGCGGTGACGTTCATGGTGGTGGCGCTCTGCGCAAGTAGAGGCGGAGAGGAGCGCGAGATGGAGAGTAAAGCCAAGATCTTGTGCGAGTGGGCAAGGGAGGTGGGGCGCAGCCGGTGATGCGGTTCTCGGAGCAAATGGTTGGTTGTGGGAGGCGTAGAGCGGCGGTGCGGGCTCGAGCTCCAGAGCCCAACCATGGCATGCGTGAGGGAGAGCAAGAGCAGAGCGAGCGCAGAGAGTGAGAGTGAGACGAAGGAGTGAGCAAAGGAG	GRMZM6G476483_T01	0.855168	5.38e-28
MSTRG.29138.1	CGGACAGAGCACGAGTTCGGGTGGATCCCAAGGAGGAAAGCGAGGTGCATTCACTTGGCAAGGTGAAGAGACGAGAGAGTGAGTGACGAGGGAGGTCGATGAGCTCGTCGCGGTGACGTTCATGGTGGTGGCGCTCTGCGCAAGTAGAGGCGGAGAGGAGCGCGAGATGGAGAGTAAAGCCAAGATCTTGTGCGAGTGGGCAAGGGAGGTGGGGCGCAGCCGGTGATGCGGTTCTCGGAGCAAATGGTTGGTTGTGGGAGGCGTAGAGCGGCGGTGCGGGCTCGAGCTCCAGAGCCCAACCATGGCATGCGTGAGGGAGAGCAAGAGCAGAGCGAGCGCAGAGAGTGAGAGTGAGACGAAGGAGTGAGCAAAGGAG	GRMZM2G082034_T01	-0.817156	9.82e-24
MSTRG.29138.1	CGGACAGAGCACGAGTTCGGGTGGATCCCAAGGAGGAAAGCGAGGTGCATTCACTTGGCAAGGTGAAGAGACGAGAGAGTGAGTGACGAGGGAGGTCGATGAGCTCGTCGCGGTGACGTTCATGGTGGTGGCGCTCTGCGCAAGTAGAGGCGGAGAGGAGCGCGAGATGGAGAGTAAAGCCAAGATCTTGTGCGAGTGGGCAAGGGAGGTGGGGCGCAGCCGGTGATGCGGTTCTCGGAGCAAATGGTTGGTTGTGGGAGGCGTAGAGCGGCGGTGCGGGCTCGAGCTCCAGAGCCCAACCATGGCATGCGTGAGGGAGAGCAAGAGCAGAGCGAGCGCAGAGAGTGAGAGTGAGACGAAGGAGTGAGCAAAGGAG	GRMZM2G413943_T01	-0.831723	3.06e-25
MSTRG.29138.1	CGGACAGAGCACGAGTTCGGGTGGATCCCAAGGAGGAAAGCGAGGTGCATTCACTTGGCAAGGTGAAGAGACGAGAGAGTGAGTGACGAGGGAGGTCGATGAGCTCGTCGCGGTGACGTTCATGGTGGTGGCGCTCTGCGCAAGTAGAGGCGGAGAGGAGCGCGAGATGGAGAGTAAAGCCAAGATCTTGTGCGAGTGGGCAAGGGAGGTGGGGCGCAGCCGGTGATGCGGTTCTCGGAGCAAATGGTTGGTTGTGGGAGGCGTAGAGCGGCGGTGCGGGCTCGAGCTCCAGAGCCCAACCATGGCATGCGTGAGGGAGAGCAAGAGCAGAGCGAGCGCAGAGAGTGAGAGTGAGACGAAGGAGTGAGCAAAGGAG	GRMZM2G149150_T01	0.852603	1.13e-27
MSTRG.29138.1	CGGACAGAGCACGAGTTCGGGTGGATCCCAAGGAGGAAAGCGAGGTGCATTCACTTGGCAAGGTGAAGAGACGAGAGAGTGAGTGACGAGGGAGGTCGATGAGCTCGTCGCGGTGACGTTCATGGTGGTGGCGCTCTGCGCAAGTAGAGGCGGAGAGGAGCGCGAGATGGAGAGTAAAGCCAAGATCTTGTGCGAGTGGGCAAGGGAGGTGGGGCGCAGCCGGTGATGCGGTTCTCGGAGCAAATGGTTGGTTGTGGGAGGCGTAGAGCGGCGGTGCGGGCTCGAGCTCCAGAGCCCAACCATGGCATGCGTGAGGGAGAGCAAGAGCAGAGCGAGCGCAGAGAGTGAGAGTGAGACGAAGGAGTGAGCAAAGGAG	GRMZM2G080107_T01	-0.866426	1.7e-29
MSTRG.29138.1	CGGACAGAGCACGAGTTCGGGTGGATCCCAAGGAGGAAAGCGAGGTGCATTCACTTGGCAAGGTGAAGAGACGAGAGAGTGAGTGACGAGGGAGGTCGATGAGCTCGTCGCGGTGACGTTCATGGTGGTGGCGCTCTGCGCAAGTAGAGGCGGAGAGGAGCGCGAGATGGAGAGTAAAGCCAAGATCTTGTGCGAGTGGGCAAGGGAGGTGGGGCGCAGCCGGTGATGCGGTTCTCGGAGCAAATGGTTGGTTGTGGGAGGCGTAGAGCGGCGGTGCGGGCTCGAGCTCCAGAGCCCAACCATGGCATGCGTGAGGGAGAGCAAGAGCAGAGCGAGCGCAGAGAGTGAGAGTGAGACGAAGGAGTGAGCAAAGGAG	GRMZM2G456512_T01	0.883363	4.93e-32
MSTRG.29138.1	CGGACAGAGCACGAGTTCGGGTGGATCCCAAGGAGGAAAGCGAGGTGCATTCACTTGGCAAGGTGAAGAGACGAGAGAGTGAGTGACGAGGGAGGTCGATGAGCTCGTCGCGGTGACGTTCATGGTGGTGGCGCTCTGCGCAAGTAGAGGCGGAGAGGAGCGCGAGATGGAGAGTAAAGCCAAGATCTTGTGCGAGTGGGCAAGGGAGGTGGGGCGCAGCCGGTGATGCGGTTCTCGGAGCAAATGGTTGGTTGTGGGAGGCGTAGAGCGGCGGTGCGGGCTCGAGCTCCAGAGCCCAACCATGGCATGCGTGAGGGAGAGCAAGAGCAGAGCGAGCGCAGAGAGTGAGAGTGAGACGAAGGAGTGAGCAAAGGAG	GRMZM2G085176_T01	-0.877444	4.19e-31
MSTRG.29657.3	CTCTCCCTGCCCCACGATGCACGCAGCAGCCAGCAGCGCCCAGCGCTAGCGCTCCGCGCGGCCTGCGCTCCCCACGCCGCAGCTAGGTGCCCCGGCCAACGCCCCCTCCCAACGGCAAGCCGGTGCCCCTCCGCGGCGTGCAGCCATGGCTGCCAGCCCGCAGCCGCCGCGGTTCGTTACCCTGCTCGACCGGCCCTAGCCCTTGCGCGCGGTCGGCCTGCCAGCGCGGCGGCGCGACCAGCTAGCACTATCGTCGTCATGCTCGTGTCCTCGTCGCTCGTTCGGTGCGTCGTGCACGCAACATGTCGTCGTACCTCGCCTCGTCTCGCCGTCGTCGCGAGATTGCGATCCGGTTCCAAGCTTCGAGGGATCGAGGATCAAGCGTTGGCGACCAAGTGA…	GRMZM2G309048_T01	0.901311	3.43e-35
MSTRG.29657.3	CTCTCCCTGCCCCACGATGCACGCAGCAGCCAGCAGCGCCCAGCGCTAGCGCTCCGCGCGGCCTGCGCTCCCCACGCCGCAGCTAGGTGCCCCGGCCAACGCCCCCTCCCAACGGCAAGCCGGTGCCCCTCCGCGGCGTGCAGCCATGGCTGCCAGCCCGCAGCCGCCGCGGTTCGTTACCCTGCTCGACCGGCCCTAGCCCTTGCGCGCGGTCGGCCTGCCAGCGCGGCGGCGCGACCAGCTAGCACTATCGTCGTCATGCTCGTGTCCTCGTCGCTCGTTCGGTGCGTCGTGCACGCAACATGTCGTCGTACCTCGCCTCGTCTCGCCGTCGTCGCGAGATTGCGATCCGGTTCCAAGCTTCGAGGGATCGAGGATCAAGCGTTGGCGACCAAGTGA…	GRMZM2G497829_T01	0.873516	1.63e-30
MSTRG.29727.1	GAGCTACCGTATTCTTTTTCTCTCATACGGATAGAGATAGCTGGAAGGAGAATTTCCTCACGTATCTCTCCCTCTGTTCTGTGCAACCGGCCACGTACTGAAGCTCTTCCTCACGCCACCTCTGCATCTCATTCACGTCATTTATTTCCCACGTATTCAGCTCCTGGAAACTTCCTTCACAAGATGCGTTGAACACCCTGGGAATCACCCACGCCACCCATCTCACCACTGCACCACTGCGCGCTTCGTACTGCTGGCCGGGCTGCTCCAGCACCAGGAACGCTCGCTCCTGCTCGTCGACGTTAGATTTTCCCAGACGCGCGAGCTCCCCAGCAACTCCAACACGTTGCTCGCCTCGCTCAGTCTTCAAGCCATCGTGTCGCTGGTTCTAGCCAAAGT…	AC233938.1_FGT003	0.805307	1.32e-22
MSTRG.29731.1	TCTCCCTCTGTTCTGTGCAACCGGCCACGTACTGAAGCTCTTCCTCACGCCACCTCTGCATCTCATTCACGTCATTTATTTCCCACGTATTCAGCTCCTGGAAACTTCCTTCACAAGATGCGTTGAACACCCTGGGAATCACCCACGCCACCCATCTCACCACTGCACCACTGCGCGCTTTGTACTGCTGGCCGGGCTGCTCCAGCACCAGGAACGCTCGCTCCTGCTCGTCGACGTTAGATTTTCCCAGACGCGCGAGCTCCCCAGCAACTCCAACACGTTGCTCGCCTCGCTCAGTCTTCAAGCCATCGTGTCGCTGGTTCTAGCCAAAGTGGGGCGCGTTCTTTCCTTCGCCAGGCAGCGCCTCCAGTCGTCGTTTCTTTTCCACGGCTGCACGCT…	AC233938.1_FGT003	0.837138	7.73e-26
MSTRG.2973.2	GTATTCCGAACCCAGGCGCATTTGATCCCACCACCACTACCGGGCAGGCGGGCACAGTCGCACAGGCAAGCATGCAGGCAGTCAGTGAGTCAGGCACCGGCCAGCGGGCGCGGAGACCGAGGCACTCGCGCTGCTGACGCGCGGGACCCCGCGCGTCAGCGAGAGGCAGGCATGCGTGTCGGGTCAAAGCACGGGAGGCTGGCCGGCGAACCCGGTCGAGCTGCGGGCCCCGCGCACGCGTACCCGTGCGGACAGCACTCCTACTCGATGCTTCGTGGGCCGGGCCCTGGTGGAGGAGAAGTAGCCGTTCGCGGGGCGTGGGTCTGGGATTCTGGGTACGGCCGCGCCTACTGTACGTAGGCGCACCAATAATTTCCGCCGTAGCGGAGCGGCGCGGGG…	AC197764.4_FGT003	-0.846754	5.92e-27
MSTRG.2973.2	GTATTCCGAACCCAGGCGCATTTGATCCCACCACCACTACCGGGCAGGCGGGCACAGTCGCACAGGCAAGCATGCAGGCAGTCAGTGAGTCAGGCACCGGCCAGCGGGCGCGGAGACCGAGGCACTCGCGCTGCTGACGCGCGGGACCCCGCGCGTCAGCGAGAGGCAGGCATGCGTGTCGGGTCAAAGCACGGGAGGCTGGCCGGCGAACCCGGTCGAGCTGCGGGCCCCGCGCACGCGTACCCGTGCGGACAGCACTCCTACTCGATGCTTCGTGGGCCGGGCCCTGGTGGAGGAGAAGTAGCCGTTCGCGGGGCGTGGGTCTGGGATTCTGGGTACGGCCGCGCCTACTGTACGTAGGCGCACCAATAATTTCCGCCGTAGCGGAGCGGCGCGGGG…	AC195331.3_FGT008	0.814411	1.82e-23
MSTRG.2973.2	GTATTCCGAACCCAGGCGCATTTGATCCCACCACCACTACCGGGCAGGCGGGCACAGTCGCACAGGCAAGCATGCAGGCAGTCAGTGAGTCAGGCACCGGCCAGCGGGCGCGGAGACCGAGGCACTCGCGCTGCTGACGCGCGGGACCCCGCGCGTCAGCGAGAGGCAGGCATGCGTGTCGGGTCAAAGCACGGGAGGCTGGCCGGCGAACCCGGTCGAGCTGCGGGCCCCGCGCACGCGTACCCGTGCGGACAGCACTCCTACTCGATGCTTCGTGGGCCGGGCCCTGGTGGAGGAGAAGTAGCCGTTCGCGGGGCGTGGGTCTGGGATTCTGGGTACGGCCGCGCCTACTGTACGTAGGCGCACCAATAATTTCCGCCGTAGCGGAGCGGCGCGGGG…	AC233938.1_FGT003	-0.825678	1.34e-24
MSTRG.2973.2	GTATTCCGAACCCAGGCGCATTTGATCCCACCACCACTACCGGGCAGGCGGGCACAGTCGCACAGGCAAGCATGCAGGCAGTCAGTGAGTCAGGCACCGGCCAGCGGGCGCGGAGACCGAGGCACTCGCGCTGCTGACGCGCGGGACCCCGCGCGTCAGCGAGAGGCAGGCATGCGTGTCGGGTCAAAGCACGGGAGGCTGGCCGGCGAACCCGGTCGAGCTGCGGGCCCCGCGCACGCGTACCCGTGCGGACAGCACTCCTACTCGATGCTTCGTGGGCCGGGCCCTGGTGGAGGAGAAGTAGCCGTTCGCGGGGCGTGGGTCTGGGATTCTGGGTACGGCCGCGCCTACTGTACGTAGGCGCACCAATAATTTCCGCCGTAGCGGAGCGGCGCGGGG…	GRMZM2G413482_T01	0.849059	3.11e-27
MSTRG.2973.2	GTATTCCGAACCCAGGCGCATTTGATCCCACCACCACTACCGGGCAGGCGGGCACAGTCGCACAGGCAAGCATGCAGGCAGTCAGTGAGTCAGGCACCGGCCAGCGGGCGCGGAGACCGAGGCACTCGCGCTGCTGACGCGCGGGACCCCGCGCGTCAGCGAGAGGCAGGCATGCGTGTCGGGTCAAAGCACGGGAGGCTGGCCGGCGAACCCGGTCGAGCTGCGGGCCCCGCGCACGCGTACCCGTGCGGACAGCACTCCTACTCGATGCTTCGTGGGCCGGGCCCTGGTGGAGGAGAAGTAGCCGTTCGCGGGGCGTGGGTCTGGGATTCTGGGTACGGCCGCGCCTACTGTACGTAGGCGCACCAATAATTTCCGCCGTAGCGGAGCGGCGCGGGG…	AC195957.3_FGT003	0.875907	7.16e-31
MSTRG.2973.2	GTATTCCGAACCCAGGCGCATTTGATCCCACCACCACTACCGGGCAGGCGGGCACAGTCGCACAGGCAAGCATGCAGGCAGTCAGTGAGTCAGGCACCGGCCAGCGGGCGCGGAGACCGAGGCACTCGCGCTGCTGACGCGCGGGACCCCGCGCGTCAGCGAGAGGCAGGCATGCGTGTCGGGTCAAAGCACGGGAGGCTGGCCGGCGAACCCGGTCGAGCTGCGGGCCCCGCGCACGCGTACCCGTGCGGACAGCACTCCTACTCGATGCTTCGTGGGCCGGGCCCTGGTGGAGGAGAAGTAGCCGTTCGCGGGGCGTGGGTCTGGGATTCTGGGTACGGCCGCGCCTACTGTACGTAGGCGCACCAATAATTTCCGCCGTAGCGGAGCGGCGCGGGG…	AC198352.4_FGT005	0.90176	2.81e-35
MSTRG.2973.2	GTATTCCGAACCCAGGCGCATTTGATCCCACCACCACTACCGGGCAGGCGGGCACAGTCGCACAGGCAAGCATGCAGGCAGTCAGTGAGTCAGGCACCGGCCAGCGGGCGCGGAGACCGAGGCACTCGCGCTGCTGACGCGCGGGACCCCGCGCGTCAGCGAGAGGCAGGCATGCGTGTCGGGTCAAAGCACGGGAGGCTGGCCGGCGAACCCGGTCGAGCTGCGGGCCCCGCGCACGCGTACCCGTGCGGACAGCACTCCTACTCGATGCTTCGTGGGCCGGGCCCTGGTGGAGGAGAAGTAGCCGTTCGCGGGGCGTGGGTCTGGGATTCTGGGTACGGCCGCGCCTACTGTACGTAGGCGCACCAATAATTTCCGCCGTAGCGGAGCGGCGCGGGG…	GRMZM2G358924_T01	-0.817756	8.56e-24
MSTRG.2973.2	GTATTCCGAACCCAGGCGCATTTGATCCCACCACCACTACCGGGCAGGCGGGCACAGTCGCACAGGCAAGCATGCAGGCAGTCAGTGAGTCAGGCACCGGCCAGCGGGCGCGGAGACCGAGGCACTCGCGCTGCTGACGCGCGGGACCCCGCGCGTCAGCGAGAGGCAGGCATGCGTGTCGGGTCAAAGCACGGGAGGCTGGCCGGCGAACCCGGTCGAGCTGCGGGCCCCGCGCACGCGTACCCGTGCGGACAGCACTCCTACTCGATGCTTCGTGGGCCGGGCCCTGGTGGAGGAGAAGTAGCCGTTCGCGGGGCGTGGGTCTGGGATTCTGGGTACGGCCGCGCCTACTGTACGTAGGCGCACCAATAATTTCCGCCGTAGCGGAGCGGCGCGGGG…	GRMZM2G324231_T01	0.86739	1.24e-29
MSTRG.29916.1	CCACCGCCACGCACTGAAGCACGCACGTCGTACGCCCGGGTGACACGGCGACGCCGGCGAGAGCTTCCCCGCCTTCTCGCCGGACGGACAAACATACCGCGACGGCGCAAAAAAAAAAAAAATCAAACGCAGGTTTCGTCGCTAGCAGTAGCAGGCAGCGGCCGGCCACATGGCGAATGATCTGGCGCCGGGACCCAGGGTCCAGGTGCGAGGCGGTGGTGGTGAGCGTCCACGACGTGCGTGCCGCCGTCTTCTGTGGCGATCGACGTGACGTGCTCGCTGCTTTCAGATGCTGTGTCGTCGTTGGTGTCTGTCTGGGATCCAGCTAGCGCCAAGCGGGGCCTACTAGGCCGGCCGCTACCCCGGCCTACCGCCGTCGGTAACCGGCCGGAAGCCGCG…	AC196065.3_FGT001	0.90765	1.87e-36
MSTRG.29916.1	CCACCGCCACGCACTGAAGCACGCACGTCGTACGCCCGGGTGACACGGCGACGCCGGCGAGAGCTTCCCCGCCTTCTCGCCGGACGGACAAACATACCGCGACGGCGCAAAAAAAAAAAAAATCAAACGCAGGTTTCGTCGCTAGCAGTAGCAGGCAGCGGCCGGCCACATGGCGAATGATCTGGCGCCGGGACCCAGGGTCCAGGTGCGAGGCGGTGGTGGTGAGCGTCCACGACGTGCGTGCCGCCGTCTTCTGTGGCGATCGACGTGACGTGCTCGCTGCTTTCAGATGCTGTGTCGTCGTTGGTGTCTGTCTGGGATCCAGCTAGCGCCAAGCGGGGCCTACTAGGCCGGCCGCTACCCCGGCCTACCGCCGTCGGTAACCGGCCGGAAGCCGCG…	GRMZM5G809243_T01	0.815958	1.29e-23
MSTRG.30162.1	GTGCGACCCAAGTCAAGAGCTGGTGCATCGAGGGGCTCCGTCAGCGTGCGACCCAAGTCGAGAGCTGGTGCATCGAGAGGCTCCGTCAGCGTGCTTCGTGGTGAGTAACCTCAAGAGCGTGCGCGTCGGTTGTTCACCGAAGACGACAACAATGATGAGGACATCGCGAGGGGCGTTCTCATGTGGTGGATCTGAAACCGCAGATCGAAGTGGTCCCAGCTAGAGCAACATGGTGGATCTAAAGCCATAGATCTATGTTCTATGTTTAATGTTTGTTACTTCAGCTTGATAGTAGTGATGCATATATGTTTTTAGTGAAATTAGTGTCGTTACCTCTCATTTCCTTTCCTAATTTACTCATTTCCCTCATTGCCTATCTTGTTCTTACTAGTATACAAA…	GRMZM2G112594_T01	-0.806997	9.24e-23
MSTRG.30164.2	ACCTCGGTGGCCGCCGCGAGCTGCGGGTGGTTCATCGCCGTCGACCTCGCCTCTCCGCTCCTTCTGCACTGCCTGTTACCGGCTTCCTGTTGCTCTACCGGTGCGGCGCGGGTCGTCAGTGAAGCTCCGACTATCCGGATTGACTCGGATCGACCTCTGCTCTCGTGGGGTCTTCAGCGCCTCAAGCATGGTTGCGGCCATGCCATTTTGGAGTCCGTCTGGCGATATTAGCTGGCAAGGTTTAGGGAGGGTTTTGTGCTGTGCTGTGGAAAGTTTGATGAGCGGCTGCGTGGACATGTGACAAGTACTTGGAAATAGACAGTGAAGAGAATTTAGCTTAAAATTGGTACAGGCCATGAACCAGGGAGCATAAGGGAAAAAAGGGAGATAAGGCAGACA…	GRMZM2G417082_T01	0.802772	2.26e-22
MSTRG.30164.2	ACCTCGGTGGCCGCCGCGAGCTGCGGGTGGTTCATCGCCGTCGACCTCGCCTCTCCGCTCCTTCTGCACTGCCTGTTACCGGCTTCCTGTTGCTCTACCGGTGCGGCGCGGGTCGTCAGTGAAGCTCCGACTATCCGGATTGACTCGGATCGACCTCTGCTCTCGTGGGGTCTTCAGCGCCTCAAGCATGGTTGCGGCCATGCCATTTTGGAGTCCGTCTGGCGATATTAGCTGGCAAGGTTTAGGGAGGGTTTTGTGCTGTGCTGTGGAAAGTTTGATGAGCGGCTGCGTGGACATGTGACAAGTACTTGGAAATAGACAGTGAAGAGAATTTAGCTTAAAATTGGTACAGGCCATGAACCAGGGAGCATAAGGGAAAAAAGGGAGATAAGGCAGACA…	GRMZM2G007647_T01	0.805413	1.29e-22
MSTRG.30164.2	ACCTCGGTGGCCGCCGCGAGCTGCGGGTGGTTCATCGCCGTCGACCTCGCCTCTCCGCTCCTTCTGCACTGCCTGTTACCGGCTTCCTGTTGCTCTACCGGTGCGGCGCGGGTCGTCAGTGAAGCTCCGACTATCCGGATTGACTCGGATCGACCTCTGCTCTCGTGGGGTCTTCAGCGCCTCAAGCATGGTTGCGGCCATGCCATTTTGGAGTCCGTCTGGCGATATTAGCTGGCAAGGTTTAGGGAGGGTTTTGTGCTGTGCTGTGGAAAGTTTGATGAGCGGCTGCGTGGACATGTGACAAGTACTTGGAAATAGACAGTGAAGAGAATTTAGCTTAAAATTGGTACAGGCCATGAACCAGGGAGCATAAGGGAAAAAAGGGAGATAAGGCAGACA…	AC233938.1_FGT003	-0.849392	2.83e-27
MSTRG.30164.2	ACCTCGGTGGCCGCCGCGAGCTGCGGGTGGTTCATCGCCGTCGACCTCGCCTCTCCGCTCCTTCTGCACTGCCTGTTACCGGCTTCCTGTTGCTCTACCGGTGCGGCGCGGGTCGTCAGTGAAGCTCCGACTATCCGGATTGACTCGGATCGACCTCTGCTCTCGTGGGGTCTTCAGCGCCTCAAGCATGGTTGCGGCCATGCCATTTTGGAGTCCGTCTGGCGATATTAGCTGGCAAGGTTTAGGGAGGGTTTTGTGCTGTGCTGTGGAAAGTTTGATGAGCGGCTGCGTGGACATGTGACAAGTACTTGGAAATAGACAGTGAAGAGAATTTAGCTTAAAATTGGTACAGGCCATGAACCAGGGAGCATAAGGGAAAAAAGGGAGATAAGGCAGACA…	GRMZM2G139852_T01	0.806935	9.36e-23
MSTRG.30263.1	GTTGCACCTACGCGTGAGCTCTCCCTTCAACACTCCAGTGCCCGAGCTCCCTCCCCTGTGGCCTCCGCTCGGTGCGCCCCTCTCTGCTCCTCTGCCGTGTCCCTGCTAGCGCCTGCCGTCAACCACCCGCCGTCCGAGCAGACACCGGGCGCCAGCAAACTACGTGGAGGCTAGCTAGAGGTGCCGGGGATCCAGCCGCACGCATCGCGTCCCTCGGCTGGCGTGATTCACCACCGGAGGGCCGGTGATTTCACGACATTGGTGGTCGTCGCCGCGGGTCCGCGCTTCAACGTGAGCCCGTGCTCTCTCACGGCCATCTGATAAGAACCCGTTGCTGAGGAATCCTGGTGAGCAGCAGGTTGAAGTAGC	GRMZM2G041141_T01	-0.834771	1.42e-25
MSTRG.30263.1	GTTGCACCTACGCGTGAGCTCTCCCTTCAACACTCCAGTGCCCGAGCTCCCTCCCCTGTGGCCTCCGCTCGGTGCGCCCCTCTCTGCTCCTCTGCCGTGTCCCTGCTAGCGCCTGCCGTCAACCACCCGCCGTCCGAGCAGACACCGGGCGCCAGCAAACTACGTGGAGGCTAGCTAGAGGTGCCGGGGATCCAGCCGCACGCATCGCGTCCCTCGGCTGGCGTGATTCACCACCGGAGGGCCGGTGATTTCACGACATTGGTGGTCGTCGCCGCGGGTCCGCGCTTCAACGTGAGCCCGTGCTCTCTCACGGCCATCTGATAAGAACCCGTTGCTGAGGAATCCTGGTGAGCAGCAGGTTGAAGTAGC	AC211394.4_FGT004	0.806471	1.03e-22
MSTRG.30588.1	CGCCGCGCTGGGCAGCGACTGGTCCGCCACCCGCGCCGAGGTCGCCCGGCGCTCGCGGAACTCTACGACAACGCGGCAAGGCCGGCCTGCGGCAGGAGGCCGTGGTCGCGGACGCCGTCCCGTGGCTGGTGTGGATGCTGGAGGCCAAGCCCGCGGGCGAGCGCGACGCCACACTAACTGCTTCTGTTCTCTGTCCCAAGTTTGTTAGCCCTCACGTTTGCCTGAGATCTTTCAGTTACAATTCCTCCGGATCTTAGCCCAATACCTAAAACTTAGTTTCCTGATTACAAACGAGCCAGGGCCCAACGTATGCTTCTGTCTGGTTCAGCTATTTACTTTAAATCTAGAGCTAGCAGCTGCCCTACTTTTCAATCTTACATGATTGTGCTCTGAAAATTG…	GRMZM5G853742_T01	0.912827	0
MSTRG.30588.1	CGCCGCGCTGGGCAGCGACTGGTCCGCCACCCGCGCCGAGGTCGCCCGGCGCTCGCGGAACTCTACGACAACGCGGCAAGGCCGGCCTGCGGCAGGAGGCCGTGGTCGCGGACGCCGTCCCGTGGCTGGTGTGGATGCTGGAGGCCAAGCCCGCGGGCGAGCGCGACGCCACACTAACTGCTTCTGTTCTCTGTCCCAAGTTTGTTAGCCCTCACGTTTGCCTGAGATCTTTCAGTTACAATTCCTCCGGATCTTAGCCCAATACCTAAAACTTAGTTTCCTGATTACAAACGAGCCAGGGCCCAACGTATGCTTCTGTCTGGTTCAGCTATTTACTTTAAATCTAGAGCTAGCAGCTGCCCTACTTTTCAATCTTACATGATTGTGCTCTGAAAATTG…	GRMZM5G881066_T01	0.932551	0
MSTRG.30588.1	CGCCGCGCTGGGCAGCGACTGGTCCGCCACCCGCGCCGAGGTCGCCCGGCGCTCGCGGAACTCTACGACAACGCGGCAAGGCCGGCCTGCGGCAGGAGGCCGTGGTCGCGGACGCCGTCCCGTGGCTGGTGTGGATGCTGGAGGCCAAGCCCGCGGGCGAGCGCGACGCCACACTAACTGCTTCTGTTCTCTGTCCCAAGTTTGTTAGCCCTCACGTTTGCCTGAGATCTTTCAGTTACAATTCCTCCGGATCTTAGCCCAATACCTAAAACTTAGTTTCCTGATTACAAACGAGCCAGGGCCCAACGTATGCTTCTGTCTGGTTCAGCTATTTACTTTAAATCTAGAGCTAGCAGCTGCCCTACTTTTCAATCTTACATGATTGTGCTCTGAAAATTG…	GRMZM2G405185_T01	0.862009	0
MSTRG.30655.1	CACGCCAGCCGCATTCTGGTTCTGTACTTCTGTACTCTGGTTCTATACGGGGTCTCCATACTACCCCAGCCTTATATCCTCAAGTGGTACGCATCTCTCCCTGTCAGCCTTATCTCTCGCTTCCTGTCCACAGCAAGCCGCGCCCCAGCCCGTGGCCATCGGCCTCTTCTTCGCCGCATGCTCTCCTTGCTCGAGCTCGCCCACTTCCTGGTGCATCTTCCTCCTCGCCTCCCATCTCAGGACCAGGCTGCTCGGCCACGCCCAGCAGCTCCTTGAACGCGCGCCCCTCCGAGCATCTTGTCCCTTTGTTGGTCGCCATCTTTCCCAGCTCCCCAGCGCAGGTGGCTGTTATAATTTTGTTCTGTTGTGGATGGTGCTAAGTGCCGGTGGGCTCGGCCT…	AC197387.3_FGT004	0.910346	5.11e-37
MSTRG.30687.1	CTCTCCTCGTCTCAGCTCGCGGCCACGCTAGTCGCTCCCCACCTCGTTCCCTGCCTCGTCCCCACCCTTCTCGCTCCGCCCCCCGCCCCCCGCTCCTCGCTCCAACTCCCACCCACCCACCAAAGCGTCGCCGGCCGACGCGTGCGAATCCCCAGGACGGGATCGATACCCCGCTTGATCGCCGGACTCTCTGCCTCGGTCCTCCTCTTCGCACCTCTCTCTGCCTGTGAATCCAGGT	GRMZM2G426953_T01	0.850977	1.81e-27
MSTRG.30687.1	CTCTCCTCGTCTCAGCTCGCGGCCACGCTAGTCGCTCCCCACCTCGTTCCCTGCCTCGTCCCCACCCTTCTCGCTCCGCCCCCCGCCCCCCGCTCCTCGCTCCAACTCCCACCCACCCACCAAAGCGTCGCCGGCCGACGCGTGCGAATCCCCAGGACGGGATCGATACCCCGCTTGATCGCCGGACTCTCTGCCTCGGTCCTCCTCTTCGCACCTCTCTCTGCCTGTGAATCCAGGT	GRMZM2G319573_T04	0.813943	2.02e-23
MSTRG.30687.1	CTCTCCTCGTCTCAGCTCGCGGCCACGCTAGTCGCTCCCCACCTCGTTCCCTGCCTCGTCCCCACCCTTCTCGCTCCGCCCCCCGCCCCCCGCTCCTCGCTCCAACTCCCACCCACCCACCAAAGCGTCGCCGGCCGACGCGTGCGAATCCCCAGGACGGGATCGATACCCCGCTTGATCGCCGGACTCTCTGCCTCGGTCCTCCTCTTCGCACCTCTCTCTGCCTGTGAATCCAGGT	GRMZM2G449944_T01	-0.823374	2.32e-24
MSTRG.30687.1	CTCTCCTCGTCTCAGCTCGCGGCCACGCTAGTCGCTCCCCACCTCGTTCCCTGCCTCGTCCCCACCCTTCTCGCTCCGCCCCCCGCCCCCCGCTCCTCGCTCCAACTCCCACCCACCCACCAAAGCGTCGCCGGCCGACGCGTGCGAATCCCCAGGACGGGATCGATACCCCGCTTGATCGCCGGACTCTCTGCCTCGGTCCTCCTCTTCGCACCTCTCTCTGCCTGTGAATCCAGGT	GRMZM2G085467_T02	-0.801339	3.04e-22
MSTRG.30687.1	CTCTCCTCGTCTCAGCTCGCGGCCACGCTAGTCGCTCCCCACCTCGTTCCCTGCCTCGTCCCCACCCTTCTCGCTCCGCCCCCCGCCCCCCGCTCCTCGCTCCAACTCCCACCCACCCACCAAAGCGTCGCCGGCCGACGCGTGCGAATCCCCAGGACGGGATCGATACCCCGCTTGATCGCCGGACTCTCTGCCTCGGTCCTCCTCTTCGCACCTCTCTCTGCCTGTGAATCCAGGT	GRMZM2G165949_T01	0.869364	6.53e-30
MSTRG.30687.1	CTCTCCTCGTCTCAGCTCGCGGCCACGCTAGTCGCTCCCCACCTCGTTCCCTGCCTCGTCCCCACCCTTCTCGCTCCGCCCCCCGCCCCCCGCTCCTCGCTCCAACTCCCACCCACCCACCAAAGCGTCGCCGGCCGACGCGTGCGAATCCCCAGGACGGGATCGATACCCCGCTTGATCGCCGGACTCTCTGCCTCGGTCCTCCTCTTCGCACCTCTCTCTGCCTGTGAATCCAGGT	GRMZM2G073310_T01	-0.801755	2.79e-22
MSTRG.30687.1	CTCTCCTCGTCTCAGCTCGCGGCCACGCTAGTCGCTCCCCACCTCGTTCCCTGCCTCGTCCCCACCCTTCTCGCTCCGCCCCCCGCCCCCCGCTCCTCGCTCCAACTCCCACCCACCCACCAAAGCGTCGCCGGCCGACGCGTGCGAATCCCCAGGACGGGATCGATACCCCGCTTGATCGCCGGACTCTCTGCCTCGGTCCTCCTCTTCGCACCTCTCTCTGCCTGTGAATCCAGGT	GRMZM2G056143_T01	-0.84216	2.06e-26
MSTRG.30687.1	CTCTCCTCGTCTCAGCTCGCGGCCACGCTAGTCGCTCCCCACCTCGTTCCCTGCCTCGTCCCCACCCTTCTCGCTCCGCCCCCCGCCCCCCGCTCCTCGCTCCAACTCCCACCCACCCACCAAAGCGTCGCCGGCCGACGCGTGCGAATCCCCAGGACGGGATCGATACCCCGCTTGATCGCCGGACTCTCTGCCTCGGTCCTCCTCTTCGCACCTCTCTCTGCCTGTGAATCCAGGT	GRMZM2G117993_T01	-0.821039	4.02e-24
MSTRG.30687.1	CTCTCCTCGTCTCAGCTCGCGGCCACGCTAGTCGCTCCCCACCTCGTTCCCTGCCTCGTCCCCACCCTTCTCGCTCCGCCCCCCGCCCCCCGCTCCTCGCTCCAACTCCCACCCACCCACCAAAGCGTCGCCGGCCGACGCGTGCGAATCCCCAGGACGGGATCGATACCCCGCTTGATCGCCGGACTCTCTGCCTCGGTCCTCCTCTTCGCACCTCTCTCTGCCTGTGAATCCAGGT	GRMZM2G134020_T01	-0.822518	2.84e-24
MSTRG.30687.1	CTCTCCTCGTCTCAGCTCGCGGCCACGCTAGTCGCTCCCCACCTCGTTCCCTGCCTCGTCCCCACCCTTCTCGCTCCGCCCCCCGCCCCCCGCTCCTCGCTCCAACTCCCACCCACCCACCAAAGCGTCGCCGGCCGACGCGTGCGAATCCCCAGGACGGGATCGATACCCCGCTTGATCGCCGGACTCTCTGCCTCGGTCCTCCTCTTCGCACCTCTCTCTGCCTGTGAATCCAGGT	GRMZM2G409724_T01	0.827086	9.56e-25
MSTRG.30687.1	CTCTCCTCGTCTCAGCTCGCGGCCACGCTAGTCGCTCCCCACCTCGTTCCCTGCCTCGTCCCCACCCTTCTCGCTCCGCCCCCCGCCCCCCGCTCCTCGCTCCAACTCCCACCCACCCACCAAAGCGTCGCCGGCCGACGCGTGCGAATCCCCAGGACGGGATCGATACCCCGCTTGATCGCCGGACTCTCTGCCTCGGTCCTCCTCTTCGCACCTCTCTCTGCCTGTGAATCCAGGT	GRMZM2G403562_T01	0.843304	1.52e-26
MSTRG.30687.1	CTCTCCTCGTCTCAGCTCGCGGCCACGCTAGTCGCTCCCCACCTCGTTCCCTGCCTCGTCCCCACCCTTCTCGCTCCGCCCCCCGCCCCCCGCTCCTCGCTCCAACTCCCACCCACCCACCAAAGCGTCGCCGGCCGACGCGTGCGAATCCCCAGGACGGGATCGATACCCCGCTTGATCGCCGGACTCTCTGCCTCGGTCCTCCTCTTCGCACCTCTCTCTGCCTGTGAATCCAGGT	GRMZM2G104955_T01	0.828405	6.94e-25
MSTRG.30687.1	CTCTCCTCGTCTCAGCTCGCGGCCACGCTAGTCGCTCCCCACCTCGTTCCCTGCCTCGTCCCCACCCTTCTCGCTCCGCCCCCCGCCCCCCGCTCCTCGCTCCAACTCCCACCCACCCACCAAAGCGTCGCCGGCCGACGCGTGCGAATCCCCAGGACGGGATCGATACCCCGCTTGATCGCCGGACTCTCTGCCTCGGTCCTCCTCTTCGCACCTCTCTCTGCCTGTGAATCCAGGT	GRMZM2G117228_T01	0.809283	5.64e-23
MSTRG.30687.1	CTCTCCTCGTCTCAGCTCGCGGCCACGCTAGTCGCTCCCCACCTCGTTCCCTGCCTCGTCCCCACCCTTCTCGCTCCGCCCCCCGCCCCCCGCTCCTCGCTCCAACTCCCACCCACCCACCAAAGCGTCGCCGGCCGACGCGTGCGAATCCCCAGGACGGGATCGATACCCCGCTTGATCGCCGGACTCTCTGCCTCGGTCCTCCTCTTCGCACCTCTCTCTGCCTGTGAATCCAGGT	GRMZM2G449552_T01	0.882197	7.58e-32
MSTRG.30687.1	CTCTCCTCGTCTCAGCTCGCGGCCACGCTAGTCGCTCCCCACCTCGTTCCCTGCCTCGTCCCCACCCTTCTCGCTCCGCCCCCCGCCCCCCGCTCCTCGCTCCAACTCCCACCCACCCACCAAAGCGTCGCCGGCCGACGCGTGCGAATCCCCAGGACGGGATCGATACCCCGCTTGATCGCCGGACTCTCTGCCTCGGTCCTCCTCTTCGCACCTCTCTCTGCCTGTGAATCCAGGT	GRMZM2G055578_T03	0.809929	4.9e-23
MSTRG.31011.1	CTGCCTCCCTCCTCGTGCGTCCCGTCCGCCGTCCGCTCGTGACTCGTCCGCGCCCACCGCCCAGCCAGTCGACCAGGCGTCCATTCCAGCCGTCCGGCCTCCGGCGGTCCGGCCGTCTGCTCTTGCTCGTTCGCGTCGGCCAGACTTTTCTCCCCGTCCCACCGTCCGGCCGTGCGTCCAGTACTCCAGCAGCCGTGTCCAGAGGCCAGAGCGGCAGAGCCTCCCCTCCCCGTCCGGCCAGCTAGCCGGCGTCAAGCAAGCCAGCCGCTAGCCCGGCGTCCAGCAAGGCAACCGCTAGCCCGCTAGCCAGGTGTCCAGCAAGCCAAACCAATAATGTCTGTTCAAATTCACGTGCTAACTTTGATGAAGTTATTAGAGGCGGGGAAGGACCAAATCGTC…	AC233938.1_FGT003	-0.803521	1.93e-22
MSTRG.31396.1	GTTGGTACCGTGGGCGTCCACCACTTGGCTTCACCACGCCTCCGCCCTCGTCCTCCCGCCAATCTCGCAGCGGCGCCCGCCCCATCCCCGCAGCCTCACCAGCGCGGTAAACCATTCCATTGTATTTTCTTTAAAGCGTGACATCGATCTTATTGCTATATATTGTTTATCTATCTTCATGTGTGAAGGCAAACAATGAACAGGTACTCCATTCCTACAATTTTTTGGATTGCTCTGTCTGTACAATAGAGTTTTTTTATCTCCTGAACCAGAGTTCATATTTTTTACGCGAGAAGAAGACTATAAAGTAATAGGACTCTAATCTTCAAAAGGCCGCCAATATGATTAGTCATCCATGCTTCCCATTCTATATCAATTGGCAACATGTGTCGTTTGTCA…	GRMZM5G880025_T01	0.827565	8.51e-25
MSTRG.31607.1	CTCGCGACCGCCACCAACGTAGGGGGAGAAAACGCAGGAAGCCGCGCACGCCATTGATAGAAGAGGGAGAGCGCGCAGGAAACGGGCAGGGGACTTCCATCCCTGTTCTTCCTCCGACGGGTGCTCTGGGACCTTCGGCCGGGTGCGTGGATCCAAACGAGGGTGGGATTGGCGCCCGCGGGACCTTGGCGCGACGTGAATTGCCCACTGGAGCAGGGGGTTTGTGCCGAGAGGACCCCCCCACCGTGGTCTGACCTCCACGCAGCGCTACCGCCGACGAGCAAGCCACTATGGATTCTGAGGTTCAACAAGTAGAGATAGCTGAGCAGGAGCTC	GRMZM2G341698_T01	0.804812	1.47e-22
MSTRG.31762.7	GGTGGGCCCTACTAGCTCATTTTCTCTCCCCCACGTATTCTTCTCCCTGGTTCGATTCACCAAAACCGCTCGTCTCTCAGCCTGTCTCGCCGCGCCGTCCATCTGCCGGAGCTCACCGCTACCGTACGTGCTGATTCAAGACCCACCGTCCGTCGTCGCGAGGGCGAGGTTGTCCGCATTGTAACCACTGCTCCGGAGAAGACGAAGTCGTGGAAGGAGACTTCCAGGAGTTCCAAGACTACGACGAATTCTAGGTGTGGATTGGCGGCAACCCCCAGTCAGCTGCCTGTGAAGGCCTTATCTTTACTGC	GRMZM2G132478_T01	0.846171	6.95e-27
MSTRG.32186.16	CCTCTCTTCGTCTTTCCCTCAACAACACGCAAAACCCTAGCTCGATCCCCACTCTCCCAGGTGTTCGCGCTCCCACCACCCGCCTTCGTCCAGATCTGCCTTCGCGCGTTCCTGGGTGGGGGCGGCGATGGCGGTGCCACGGGGCCAACACAGTCGGCGGCTCACACAATCGGAGCAGATGGACAGACACAATCGGTTTTAAAAGCAATCAGAGCAGATGGACAGACACAATTGAGCCATGAAATAGCTTTGGAGCTAAGTCAGAGGAGTGCTGCTGCTGGACTAAGG	GRMZM2G117228_T01	0.804896	1.44e-22
MSTRG.32542.1	CGCCGGCCCCGGCCGACGGGACGCGAGGCGACCCGACGCGACGTGGCTGGCTGGCTGGCTGGCTGGTTTTGATGGTCTCGTCGTCATCTCTGTAGGGGTAGATCGCTCGTGCCGGGAACTTGTCGGGTGCACGGCACGTTTGGCGCCTAGCTAGTTTGGGCCCGGGCCTCCTGGTGTTAGCAGCTGGTGGCGCGGGCCTCTCTTCTCGGCCTGTCTCTGTGTGTGAGTAGAAGACTAGTCCTATGCATCTACAGTGGGCTTCCAGGTGCCGTCTGTATGGTGTTTTTTTTGTTTTGCAAAATACTCCCTCGCGAACTACATTCAAGGAAGAGAGGTCAAACCAAAGTACTCATATTTTTGCAAAA	AC235543.1_FGT003	0.805784	1.2e-22
MSTRG.32542.1	CGCCGGCCCCGGCCGACGGGACGCGAGGCGACCCGACGCGACGTGGCTGGCTGGCTGGCTGGCTGGTTTTGATGGTCTCGTCGTCATCTCTGTAGGGGTAGATCGCTCGTGCCGGGAACTTGTCGGGTGCACGGCACGTTTGGCGCCTAGCTAGTTTGGGCCCGGGCCTCCTGGTGTTAGCAGCTGGTGGCGCGGGCCTCTCTTCTCGGCCTGTCTCTGTGTGTGAGTAGAAGACTAGTCCTATGCATCTACAGTGGGCTTCCAGGTGCCGTCTGTATGGTGTTTTTTTTGTTTTGCAAAATACTCCCTCGCGAACTACATTCAAGGAAGAGAGGTCAAACCAAAGTACTCATATTTTTGCAAAA	GRMZM2G139193_T01	0.822231	3.04e-24
MSTRG.33383.1	TCTCCTCCTTCCTCCGATCCTCTAGCTACCGCACCTTGAATCGCCTCGATGCTCCTCCCCTAAATCCCACCGCCGTCGAGCGCCTCCATGTCCTCGCGCCGCCGCGCGCCTCTCTATCAGCGTGCCTCTTTGTCCCCCGCATTAGGTGGGATTGCAAGCCCGCATTAGGTGTGATTGCAACTGTTGTATAATTTTACCCAAATATCTGTTAAAAAAATGTAAACAAAATGATTGCAACCGATTGTGTGTTGTAATTGCAACTGCTGGTGTAGTGTGG	GRMZM2G482256_T01	0.844256	1.17e-26
MSTRG.33597.2	ACAGCAACCTCACCAAAGCCTTTGCAGGACGATCTGAAAATATGCTTTGCCACTAGAGTACCGAAACCATAAATATCCTCTCGTTATCGTGTTTTAGTGTTCTGTTTAGGCCGTGGTCCTACGCCCTCTTGTCACATAGTTCTGGATGTAAAGATAAGTAGCCAGCCATGATCGAGAGAAGTTTTTTTTGGGGGTGTTAACACACGGCCACTCTGAATTGGCCATGCTAAGGAAAATGATAGTAGTGCAAAGAGAAGTATTTGTCTTTTTTCTTTTTCTTTTTCTGAAAGCCAGATCATTTGGCTCTAGCCTTGATGTATGCAGAACAAGTGATTGTAATGGATTCTGAGTATCCTCA	GRMZM2G157269_T01	0.880949	1.2e-31
MSTRG.33597.2	ACAGCAACCTCACCAAAGCCTTTGCAGGACGATCTGAAAATATGCTTTGCCACTAGAGTACCGAAACCATAAATATCCTCTCGTTATCGTGTTTTAGTGTTCTGTTTAGGCCGTGGTCCTACGCCCTCTTGTCACATAGTTCTGGATGTAAAGATAAGTAGCCAGCCATGATCGAGAGAAGTTTTTTTTGGGGGTGTTAACACACGGCCACTCTGAATTGGCCATGCTAAGGAAAATGATAGTAGTGCAAAGAGAAGTATTTGTCTTTTTTCTTTTTCTTTTTCTGAAAGCCAGATCATTTGGCTCTAGCCTTGATGTATGCAGAACAAGTGATTGTAATGGATTCTGAGTATCCTCA	GRMZM2G015355_T01	0.854	7.57e-28
MSTRG.33736.1	AGAAGTTTGCAGATGAAGTTATGATGCTGAGCTCCATGGATGCTACTCTAGTGATACCCCCGGTCATCTTCCTGTGGATGGATGTCCATGTTCGCTGTACTTTGATGAATAAAGATTGCGATATGTTCCTGAGCTTCGAGGAATCGACGATCAAGATTTGGTGAACCATTGGTCCCGAGATCAAACTCTTCAAGTTCTACGAGATCGAAGACCCTGAGCATCTGTTTGGTGAAGGCAAGTGTCCTTTGACCCATTATGTCCCATTTACTTTATAATTCACTGTCTCGCATACTATGAACAACATAAGGATTGAC	GRMZM2G007074_T01	0.834828	1.4e-25
MSTRG.33868.1	TTTTTTTGTACATAAGAACTCCCTGAATTTCTTATAAACTAGTCTGCATCTTGCAGGAGAAGGTCAGAAGGCGGATGAGCCAAGATGATTCCAGAAAGGGTGGCTCATGGAGTGACATCTGGGGGGCACCAACAAGATACGAGAAGAACGAAGAGGAGGTGAAGGAGAGAGCAAAGCGAGCCGCGGCTGCAGCAAGGAGGTGGCGGGAGTACTCACGGAAAGGCGCCGACAAGCCTCCAACATTCAAGCTTCCGGAGGCAGTGCCCAGCAAGGAGTGAGAACCCAACACAGTCAGAGATCGTATGGAACACTGCAGAGATACTTAGCCCCCCCATTCACTTCGTGTATAGCCTGATCATTTACAGAGAGCCGTAAGCCTGTATAGTATCTGCTCTCTGA…	AC200099.4_FGT003	0.821281	3.8e-24
MSTRG.33889.1	CCACTTATCACGTTACATCTCCTAGGTTCCAGCCGACGCTTATTCTTTAGAATTTTTCCAGGCGCTCTCATCTCCAGCCATCCAGACAAACGACCGCGTCGGCAGCAGCAGAGCTCGCTGCCTGTGTCTCTTTCAAGCTCTCGGCGCTAGCTCTTACTAGCAGGCGGCGCCCAGGTCCAGCTCCCTCCATCGCGTCCTCGCGCTCGCTCCTGACACAGAGTTCCGAGCCATGTCGGGCCTGTCCTCCAGGCGTGCTCGGCCTTATATCAGATTCCTTGCCTCGACCTCATCGCAGCAGCATCGGTGCTCCGTCGTCGCTGAGTTCTCTCGGCGCACTGCGACGTCGTCGTCGTCGTCGTCTCCTCGCCGGCCGTGCTCGACTCCACAGCTCCTTCACGT…	GRMZM2G013042_T01	-0.82236	2.95e-24
MSTRG.34010.1	GATGCTCGCAACTGCCACTACCCCTATCACCTGGTGGTTGCCGATCACAGCGCCCAAATCCAAAGCACCCCGGCGAGCGCCCAGACGCCCAGCTTGGCTGTCTCGGCGCGGCCTCTTCTTCTCCGGCGAGTCCTTCGACCAGTTTGCGATCCGTTTCCGAGCTTCGAGAGATCGAAGGTCAAGCTTTGGTGACCAAGTGATCAAGCTCCTCGAGCTCTACGAGATTGAAGATTCTGAGCATCTGTTTGGTG	GRMZM2G075978_T01	-0.804059	1.72e-22
MSTRG.34010.1	GATGCTCGCAACTGCCACTACCCCTATCACCTGGTGGTTGCCGATCACAGCGCCCAAATCCAAAGCACCCCGGCGAGCGCCCAGACGCCCAGCTTGGCTGTCTCGGCGCGGCCTCTTCTTCTCCGGCGAGTCCTTCGACCAGTTTGCGATCCGTTTCCGAGCTTCGAGAGATCGAAGGTCAAGCTTTGGTGACCAAGTGATCAAGCTCCTCGAGCTCTACGAGATTGAAGATTCTGAGCATCTGTTTGGTG	GRMZM6G778611_T01	-0.808934	6.09e-23
MSTRG.34010.1	GATGCTCGCAACTGCCACTACCCCTATCACCTGGTGGTTGCCGATCACAGCGCCCAAATCCAAAGCACCCCGGCGAGCGCCCAGACGCCCAGCTTGGCTGTCTCGGCGCGGCCTCTTCTTCTCCGGCGAGTCCTTCGACCAGTTTGCGATCCGTTTCCGAGCTTCGAGAGATCGAAGGTCAAGCTTTGGTGACCAAGTGATCAAGCTCCTCGAGCTCTACGAGATTGAAGATTCTGAGCATCTGTTTGGTG	GRMZM2G476523_T01	-0.810121	4.7e-23
MSTRG.34010.1	GATGCTCGCAACTGCCACTACCCCTATCACCTGGTGGTTGCCGATCACAGCGCCCAAATCCAAAGCACCCCGGCGAGCGCCCAGACGCCCAGCTTGGCTGTCTCGGCGCGGCCTCTTCTTCTCCGGCGAGTCCTTCGACCAGTTTGCGATCCGTTTCCGAGCTTCGAGAGATCGAAGGTCAAGCTTTGGTGACCAAGTGATCAAGCTCCTCGAGCTCTACGAGATTGAAGATTCTGAGCATCTGTTTGGTG	GRMZM2G380518_T01	-0.804334	1.63e-22
MSTRG.35072.3	GTGATTGAAGTGGCCTTGCTACGGAGGATACGGTCGTACAGATGTTTCGCTAGTGCCGACGGCGGACAAGCAAACAGCTATTATGCAATTGCAAACTGTGTGTAAGCTCTGCAGTGGTAAATAGCATCCCACTTAGCTCGTTGGACTGTTAAGCTAGCAGTTGTGTGCTAGCTACAGCTAGTATATCGGGTAAGTATGTGAAGAAACTCTTGCATTGGAG	GRMZM2G163468_T01	0.812376	0
MSTRG.35072.3	GTGATTGAAGTGGCCTTGCTACGGAGGATACGGTCGTACAGATGTTTCGCTAGTGCCGACGGCGGACAAGCAAACAGCTATTATGCAATTGCAAACTGTGTGTAAGCTCTGCAGTGGTAAATAGCATCCCACTTAGCTCGTTGGACTGTTAAGCTAGCAGTTGTGTGCTAGCTACAGCTAGTATATCGGGTAAGTATGTGAAGAAACTCTTGCATTGGAG	GRMZM2G170842_T01	-0.803692	0
MSTRG.35072.3	GTGATTGAAGTGGCCTTGCTACGGAGGATACGGTCGTACAGATGTTTCGCTAGTGCCGACGGCGGACAAGCAAACAGCTATTATGCAATTGCAAACTGTGTGTAAGCTCTGCAGTGGTAAATAGCATCCCACTTAGCTCGTTGGACTGTTAAGCTAGCAGTTGTGTGCTAGCTACAGCTAGTATATCGGGTAAGTATGTGAAGAAACTCTTGCATTGGAG	GRMZM5G879172_T01	-0.82581	1.3e-24
MSTRG.35072.3	GTGATTGAAGTGGCCTTGCTACGGAGGATACGGTCGTACAGATGTTTCGCTAGTGCCGACGGCGGACAAGCAAACAGCTATTATGCAATTGCAAACTGTGTGTAAGCTCTGCAGTGGTAAATAGCATCCCACTTAGCTCGTTGGACTGTTAAGCTAGCAGTTGTGTGCTAGCTACAGCTAGTATATCGGGTAAGTATGTGAAGAAACTCTTGCATTGGAG	GRMZM2G123128_T01	0.896861	0
MSTRG.35072.3	GTGATTGAAGTGGCCTTGCTACGGAGGATACGGTCGTACAGATGTTTCGCTAGTGCCGACGGCGGACAAGCAAACAGCTATTATGCAATTGCAAACTGTGTGTAAGCTCTGCAGTGGTAAATAGCATCCCACTTAGCTCGTTGGACTGTTAAGCTAGCAGTTGTGTGCTAGCTACAGCTAGTATATCGGGTAAGTATGTGAAGAAACTCTTGCATTGGAG	GRMZM5G872147_T01	-0.801883	2.72e-22
MSTRG.35848.2	AACAGGAGAGAGGGCCCCTTTCTCTCTCTCTCCTCGGCCTCCTAGTAAATCGTCCTATTCCGTTTCTAGCGCCTCCAGGCTCCAAGTCTCCAACCTCTCTCCCCTTGCCCCCCGTCCTCTGCTCCGCTCCGCACCATCGCCGCCCCGAAATTGCTCGACTCGGCACAGGCGAGACGTGGATCTCCGCGGAGGACCTCCGATCACCGATCCATGGCGGCCGCGGACTCCGACCCCGCCATCTCCATCTCCACCTGCCCGCACTGTCAGCGGGAGATTCCATCTTCAAACATTGCATTGCACAGCGCGCACTACGCTAGGAACCTTCAAAAGTGCGAACATTGCGGAAATATAGTTCCGAGGAAGCTTGTGGATCAACACTACGATGAAAACCATGCTCCG…	GRMZM2G014400_T01	0.800328	3.75e-22
MSTRG.36009.1	NCTTCGGCGAAGACAGATGCACTAACCAAGGAGGCAAGGAGCCCTCGCGATTGGCACATATGGCACGCAACAATGCTTTGCAAGGTCGACAGGATTTGGCCGCTGCTGCCTACTTGGCCACTTCCTGGAATTCTTCAGGCGATTATTTACTAGTGAGGAGAGGGCCGGTCACCGGGTTGGTTTTACTTCATCTGCGAGCACGAAGCTGCCAGTCGCCGGCCCTAGTGTTCATCTGCCTCGTGCTTTCTAATTAATCCACATGTTCTTTTCCTTTTTTTC	GRMZM2G025222_T01	0.847302	5.08e-27
MSTRG.36009.1	NCTTCGGCGAAGACAGATGCACTAACCAAGGAGGCAAGGAGCCCTCGCGATTGGCACATATGGCACGCAACAATGCTTTGCAAGGTCGACAGGATTTGGCCGCTGCTGCCTACTTGGCCACTTCCTGGAATTCTTCAGGCGATTATTTACTAGTGAGGAGAGGGCCGGTCACCGGGTTGGTTTTACTTCATCTGCGAGCACGAAGCTGCCAGTCGCCGGCCCTAGTGTTCATCTGCCTCGTGCTTTCTAATTAATCCACATGTTCTTTTCCTTTTTTTC	GRMZM2G113554_T01	0.840884	0
MSTRG.36009.1	NCTTCGGCGAAGACAGATGCACTAACCAAGGAGGCAAGGAGCCCTCGCGATTGGCACATATGGCACGCAACAATGCTTTGCAAGGTCGACAGGATTTGGCCGCTGCTGCCTACTTGGCCACTTCCTGGAATTCTTCAGGCGATTATTTACTAGTGAGGAGAGGGCCGGTCACCGGGTTGGTTTTACTTCATCTGCGAGCACGAAGCTGCCAGTCGCCGGCCCTAGTGTTCATCTGCCTCGTGCTTTCTAATTAATCCACATGTTCTTTTCCTTTTTTTC	GRMZM2G099648_T01	-0.810552	4.28e-23
MSTRG.36042.1	CTTAATTTGGCACTTGTGTATTCTGACCACGATCTCTTCTAGTACTACTTGTGTGGTGCTATTGTCTGGAGCTTTAACGGAAGATGCATCCAAGAGAAAGACATGTTGTGCTGGCTCCGATCGAATACACGCATGCATGGCGAGGCAGCCAGGGGACGTCGTCATGGTGGCGTCGTTGTTCCGGCTGCATAGTCAGCCTTGTCAACGACGATTGTGGCAGCGTTGGGTACTTCACCAACCAAAGGGGTTTATAGTGATGCCGAG	GRMZM2G366301_T02	0.848497	3.64e-27
MSTRG.36042.1	CTTAATTTGGCACTTGTGTATTCTGACCACGATCTCTTCTAGTACTACTTGTGTGGTGCTATTGTCTGGAGCTTTAACGGAAGATGCATCCAAGAGAAAGACATGTTGTGCTGGCTCCGATCGAATACACGCATGCATGGCGAGGCAGCCAGGGGACGTCGTCATGGTGGCGTCGTTGTTCCGGCTGCATAGTCAGCCTTGTCAACGACGATTGTGGCAGCGTTGGGTACTTCACCAACCAAAGGGGTTTATAGTGATGCCGAG	GRMZM2G560551_T01	0.832416	2.57e-25
MSTRG.36042.1	CTTAATTTGGCACTTGTGTATTCTGACCACGATCTCTTCTAGTACTACTTGTGTGGTGCTATTGTCTGGAGCTTTAACGGAAGATGCATCCAAGAGAAAGACATGTTGTGCTGGCTCCGATCGAATACACGCATGCATGGCGAGGCAGCCAGGGGACGTCGTCATGGTGGCGTCGTTGTTCCGGCTGCATAGTCAGCCTTGTCAACGACGATTGTGGCAGCGTTGGGTACTTCACCAACCAAAGGGGTTTATAGTGATGCCGAG	GRMZM2G172826_T02	0.81586	1.32e-23
MSTRG.36042.1	CTTAATTTGGCACTTGTGTATTCTGACCACGATCTCTTCTAGTACTACTTGTGTGGTGCTATTGTCTGGAGCTTTAACGGAAGATGCATCCAAGAGAAAGACATGTTGTGCTGGCTCCGATCGAATACACGCATGCATGGCGAGGCAGCCAGGGGACGTCGTCATGGTGGCGTCGTTGTTCCGGCTGCATAGTCAGCCTTGTCAACGACGATTGTGGCAGCGTTGGGTACTTCACCAACCAAAGGGGTTTATAGTGATGCCGAG	GRMZM2G175453_T02	0.802875	2.21e-22
MSTRG.36042.1	CTTAATTTGGCACTTGTGTATTCTGACCACGATCTCTTCTAGTACTACTTGTGTGGTGCTATTGTCTGGAGCTTTAACGGAAGATGCATCCAAGAGAAAGACATGTTGTGCTGGCTCCGATCGAATACACGCATGCATGGCGAGGCAGCCAGGGGACGTCGTCATGGTGGCGTCGTTGTTCCGGCTGCATAGTCAGCCTTGTCAACGACGATTGTGGCAGCGTTGGGTACTTCACCAACCAAAGGGGTTTATAGTGATGCCGAG	AC233888.1_FGT002	0.802189	2.55e-22
MSTRG.36042.1	CTTAATTTGGCACTTGTGTATTCTGACCACGATCTCTTCTAGTACTACTTGTGTGGTGCTATTGTCTGGAGCTTTAACGGAAGATGCATCCAAGAGAAAGACATGTTGTGCTGGCTCCGATCGAATACACGCATGCATGGCGAGGCAGCCAGGGGACGTCGTCATGGTGGCGTCGTTGTTCCGGCTGCATAGTCAGCCTTGTCAACGACGATTGTGGCAGCGTTGGGTACTTCACCAACCAAAGGGGTTTATAGTGATGCCGAG	GRMZM2G113480_T01	0.824455	1.8e-24
MSTRG.36042.1	CTTAATTTGGCACTTGTGTATTCTGACCACGATCTCTTCTAGTACTACTTGTGTGGTGCTATTGTCTGGAGCTTTAACGGAAGATGCATCCAAGAGAAAGACATGTTGTGCTGGCTCCGATCGAATACACGCATGCATGGCGAGGCAGCCAGGGGACGTCGTCATGGTGGCGTCGTTGTTCCGGCTGCATAGTCAGCCTTGTCAACGACGATTGTGGCAGCGTTGGGTACTTCACCAACCAAAGGGGTTTATAGTGATGCCGAG	GRMZM2G134182_T01	0.825496	1.4e-24
MSTRG.36042.1	CTTAATTTGGCACTTGTGTATTCTGACCACGATCTCTTCTAGTACTACTTGTGTGGTGCTATTGTCTGGAGCTTTAACGGAAGATGCATCCAAGAGAAAGACATGTTGTGCTGGCTCCGATCGAATACACGCATGCATGGCGAGGCAGCCAGGGGACGTCGTCATGGTGGCGTCGTTGTTCCGGCTGCATAGTCAGCCTTGTCAACGACGATTGTGGCAGCGTTGGGTACTTCACCAACCAAAGGGGTTTATAGTGATGCCGAG	GRMZM5G856929_T01	0.806037	1.13e-22
MSTRG.36042.1	CTTAATTTGGCACTTGTGTATTCTGACCACGATCTCTTCTAGTACTACTTGTGTGGTGCTATTGTCTGGAGCTTTAACGGAAGATGCATCCAAGAGAAAGACATGTTGTGCTGGCTCCGATCGAATACACGCATGCATGGCGAGGCAGCCAGGGGACGTCGTCATGGTGGCGTCGTTGTTCCGGCTGCATAGTCAGCCTTGTCAACGACGATTGTGGCAGCGTTGGGTACTTCACCAACCAAAGGGGTTTATAGTGATGCCGAG	AC234165.1_FGT002	0.804746	1.49e-22
MSTRG.36042.1	CTTAATTTGGCACTTGTGTATTCTGACCACGATCTCTTCTAGTACTACTTGTGTGGTGCTATTGTCTGGAGCTTTAACGGAAGATGCATCCAAGAGAAAGACATGTTGTGCTGGCTCCGATCGAATACACGCATGCATGGCGAGGCAGCCAGGGGACGTCGTCATGGTGGCGTCGTTGTTCCGGCTGCATAGTCAGCCTTGTCAACGACGATTGTGGCAGCGTTGGGTACTTCACCAACCAAAGGGGTTTATAGTGATGCCGAG	AC200099.4_FGT003	0.899642	7.14e-35
MSTRG.36288.1	GTCTCAGCAACCAGCTCGGACCCGTTTCGCTCTCCGAGTCTCCGACGGCTCACGACTGGTGTGTCTCACCCCACACTCGCTCGCTCTCCGACGACTGGTGGGCCGCCGCTGCCCTGCGCCAGCCGCCAGGTGCTGAGGCCTTCGTTGATCTATTCGCCAGCGACGAGCGCCCACCAGGCAAGCTTCTGCTGCTCTGCATGCAATGATGAACTAATGATTGTTGTTGATAACAGAAACTTGCTGTTGGTTTTTGTTCCCATATTACTATTGGCAGCCAAAGAGTTCTACAACCTGCA	GRMZM2G481567_T01	0.811632	3.38e-23
MSTRG.36288.1	GTCTCAGCAACCAGCTCGGACCCGTTTCGCTCTCCGAGTCTCCGACGGCTCACGACTGGTGTGTCTCACCCCACACTCGCTCGCTCTCCGACGACTGGTGGGCCGCCGCTGCCCTGCGCCAGCCGCCAGGTGCTGAGGCCTTCGTTGATCTATTCGCCAGCGACGAGCGCCCACCAGGCAAGCTTCTGCTGCTCTGCATGCAATGATGAACTAATGATTGTTGTTGATAACAGAAACTTGCTGTTGGTTTTTGTTCCCATATTACTATTGGCAGCCAAAGAGTTCTACAACCTGCA	GRMZM2G349570_T01	0.824735	1.68e-24
MSTRG.36288.1	GTCTCAGCAACCAGCTCGGACCCGTTTCGCTCTCCGAGTCTCCGACGGCTCACGACTGGTGTGTCTCACCCCACACTCGCTCGCTCTCCGACGACTGGTGGGCCGCCGCTGCCCTGCGCCAGCCGCCAGGTGCTGAGGCCTTCGTTGATCTATTCGCCAGCGACGAGCGCCCACCAGGCAAGCTTCTGCTGCTCTGCATGCAATGATGAACTAATGATTGTTGTTGATAACAGAAACTTGCTGTTGGTTTTTGTTCCCATATTACTATTGGCAGCCAAAGAGTTCTACAACCTGCA	GRMZM2G117228_T01	0.813943	2.02e-23
MSTRG.36542.4	CCCCAGGCCCCCACTGCAGGCCCACCAAAAGAAAAGATCACGACGCGACCCGCTCGCTCTCGCTCTCGGGCCCCAGTCCGATCGGGTCGGTGCCTACCCACCCCCGCTGGCCGCCGCACCCAGGCGAGGCGAGGCAAGGCGCGTCCCGAACAACGGAACCAACTGCACCGACCGAGTCAATCAATCCGGCGAGTGACCGAGTGGGGTAGGTTGTGTGCGGCATGACGACCACGCGCGACCGTGGCGCCGGCGGCGGATCGGCGTCGAGGGTCGGTGACGGGGACGTCGACCTGGGCGAGGGCTGGGACTGGGGCGCCATCCCGCGGCTCCTCTCCTCCGCCTGCCTCTTCCTCTGCTCCGGAGCAGAGGCTGTTTTGGTTGCTGCGATAAGACTGTAAA…	GRMZM2G343854_T01	-0.808004	7.44e-23
MSTRG.36542.4	CCCCAGGCCCCCACTGCAGGCCCACCAAAAGAAAAGATCACGACGCGACCCGCTCGCTCTCGCTCTCGGGCCCCAGTCCGATCGGGTCGGTGCCTACCCACCCCCGCTGGCCGCCGCACCCAGGCGAGGCGAGGCAAGGCGCGTCCCGAACAACGGAACCAACTGCACCGACCGAGTCAATCAATCCGGCGAGTGACCGAGTGGGGTAGGTTGTGTGCGGCATGACGACCACGCGCGACCGTGGCGCCGGCGGCGGATCGGCGTCGAGGGTCGGTGACGGGGACGTCGACCTGGGCGAGGGCTGGGACTGGGGCGCCATCCCGCGGCTCCTCTCCTCCGCCTGCCTCTTCCTCTGCTCCGGAGCAGAGGCTGTTTTGGTTGCTGCGATAAGACTGTAAA…	GRMZM2G031925_T01	-0.891582	2.07e-33
MSTRG.36542.4	CCCCAGGCCCCCACTGCAGGCCCACCAAAAGAAAAGATCACGACGCGACCCGCTCGCTCTCGCTCTCGGGCCCCAGTCCGATCGGGTCGGTGCCTACCCACCCCCGCTGGCCGCCGCACCCAGGCGAGGCGAGGCAAGGCGCGTCCCGAACAACGGAACCAACTGCACCGACCGAGTCAATCAATCCGGCGAGTGACCGAGTGGGGTAGGTTGTGTGCGGCATGACGACCACGCGCGACCGTGGCGCCGGCGGCGGATCGGCGTCGAGGGTCGGTGACGGGGACGTCGACCTGGGCGAGGGCTGGGACTGGGGCGCCATCCCGCGGCTCCTCTCCTCCGCCTGCCTCTTCCTCTGCTCCGGAGCAGAGGCTGTTTTGGTTGCTGCGATAAGACTGTAAA…	AC233938.1_FGT003	0.870885	3.95e-30
MSTRG.36542.4	CCCCAGGCCCCCACTGCAGGCCCACCAAAAGAAAAGATCACGACGCGACCCGCTCGCTCTCGCTCTCGGGCCCCAGTCCGATCGGGTCGGTGCCTACCCACCCCCGCTGGCCGCCGCACCCAGGCGAGGCGAGGCAAGGCGCGTCCCGAACAACGGAACCAACTGCACCGACCGAGTCAATCAATCCGGCGAGTGACCGAGTGGGGTAGGTTGTGTGCGGCATGACGACCACGCGCGACCGTGGCGCCGGCGGCGGATCGGCGTCGAGGGTCGGTGACGGGGACGTCGACCTGGGCGAGGGCTGGGACTGGGGCGCCATCCCGCGGCTCCTCTCCTCCGCCTGCCTCTTCCTCTGCTCCGGAGCAGAGGCTGTTTTGGTTGCTGCGATAAGACTGTAAA…	AC177924.2_FGT003	0.833977	1.74e-25
MSTRG.36542.4	CCCCAGGCCCCCACTGCAGGCCCACCAAAAGAAAAGATCACGACGCGACCCGCTCGCTCTCGCTCTCGGGCCCCAGTCCGATCGGGTCGGTGCCTACCCACCCCCGCTGGCCGCCGCACCCAGGCGAGGCGAGGCAAGGCGCGTCCCGAACAACGGAACCAACTGCACCGACCGAGTCAATCAATCCGGCGAGTGACCGAGTGGGGTAGGTTGTGTGCGGCATGACGACCACGCGCGACCGTGGCGCCGGCGGCGGATCGGCGTCGAGGGTCGGTGACGGGGACGTCGACCTGGGCGAGGGCTGGGACTGGGGCGCCATCCCGCGGCTCCTCTCCTCCGCCTGCCTCTTCCTCTGCTCCGGAGCAGAGGCTGTTTTGGTTGCTGCGATAAGACTGTAAA…	AC195174.2_FGT007	0.817772	8.53e-24
MSTRG.36769.1	CCGGGTGGTTGATGAGCTCCGCCATGGCCCATACCAGCGTCGTGTACGTCGTGTCCGTGGCGGCGGCAAACATTTTCTGTGGATGTATGTATATAAGTTGCAAAGATCGAGGCAGATGATATTTACATGCAATTCATATCATATATGTATACTATCATGAACAAACACACTGCATGCATGGCTAAACTTGATACCAGGATAATGGCCTTGATGGTCACGTCGCACTACAGTAAACGGAGCAAAGTCC	GRMZM2G366301_T02	0.879555	1.98e-31
MSTRG.36769.1	CCGGGTGGTTGATGAGCTCCGCCATGGCCCATACCAGCGTCGTGTACGTCGTGTCCGTGGCGGCGGCAAACATTTTCTGTGGATGTATGTATATAAGTTGCAAAGATCGAGGCAGATGATATTTACATGCAATTCATATCATATATGTATACTATCATGAACAAACACACTGCATGCATGGCTAAACTTGATACCAGGATAATGGCCTTGATGGTCACGTCGCACTACAGTAAACGGAGCAAAGTCC	GRMZM2G139467_T01	0.823775	2.11e-24
MSTRG.36769.1	CCGGGTGGTTGATGAGCTCCGCCATGGCCCATACCAGCGTCGTGTACGTCGTGTCCGTGGCGGCGGCAAACATTTTCTGTGGATGTATGTATATAAGTTGCAAAGATCGAGGCAGATGATATTTACATGCAATTCATATCATATATGTATACTATCATGAACAAACACACTGCATGCATGGCTAAACTTGATACCAGGATAATGGCCTTGATGGTCACGTCGCACTACAGTAAACGGAGCAAAGTCC	GRMZM2G085845_T01	0.806085	1.12e-22
MSTRG.36769.1	CCGGGTGGTTGATGAGCTCCGCCATGGCCCATACCAGCGTCGTGTACGTCGTGTCCGTGGCGGCGGCAAACATTTTCTGTGGATGTATGTATATAAGTTGCAAAGATCGAGGCAGATGATATTTACATGCAATTCATATCATATATGTATACTATCATGAACAAACACACTGCATGCATGGCTAAACTTGATACCAGGATAATGGCCTTGATGGTCACGTCGCACTACAGTAAACGGAGCAAAGTCC	GRMZM2G014580_T01	0.832885	2.29e-25
MSTRG.36769.1	CCGGGTGGTTGATGAGCTCCGCCATGGCCCATACCAGCGTCGTGTACGTCGTGTCCGTGGCGGCGGCAAACATTTTCTGTGGATGTATGTATATAAGTTGCAAAGATCGAGGCAGATGATATTTACATGCAATTCATATCATATATGTATACTATCATGAACAAACACACTGCATGCATGGCTAAACTTGATACCAGGATAATGGCCTTGATGGTCACGTCGCACTACAGTAAACGGAGCAAAGTCC	AC204897.3_FGT007	0.813049	2.47e-23
MSTRG.36769.1	CCGGGTGGTTGATGAGCTCCGCCATGGCCCATACCAGCGTCGTGTACGTCGTGTCCGTGGCGGCGGCAAACATTTTCTGTGGATGTATGTATATAAGTTGCAAAGATCGAGGCAGATGATATTTACATGCAATTCATATCATATATGTATACTATCATGAACAAACACACTGCATGCATGGCTAAACTTGATACCAGGATAATGGCCTTGATGGTCACGTCGCACTACAGTAAACGGAGCAAAGTCC	GRMZM2G035073_T01	0.817388	9.31e-24
MSTRG.36769.1	CCGGGTGGTTGATGAGCTCCGCCATGGCCCATACCAGCGTCGTGTACGTCGTGTCCGTGGCGGCGGCAAACATTTTCTGTGGATGTATGTATATAAGTTGCAAAGATCGAGGCAGATGATATTTACATGCAATTCATATCATATATGTATACTATCATGAACAAACACACTGCATGCATGGCTAAACTTGATACCAGGATAATGGCCTTGATGGTCACGTCGCACTACAGTAAACGGAGCAAAGTCC	GRMZM5G875732_T02	0.825404	1.43e-24
MSTRG.36967.1	AGTTACCCTTCCTCTCCACTTGCAACTTGTCCCTGAGAGGCCCGCGGCGTCTCCGCTTCGCCTCACCACCCACCACCTCCTCGCCGGAGCCAGCGAGCTTCCGGCGAAGAAATCCGGCGGGCACACCACACGGGGGCGGAGCAGGGGGGAAGGGGTCCGGCGCCGGAATGGGGGCAAGCGGTCGGGTGCTCAACGCCGTCGTCGCTGGTGTCGCGTCGCTCTAGGGTTAGGTAGGTGTCCGTAGCTTTCTCCTTCGCTCCCCC	GRMZM2G050647_T01	0.833919	1.76e-25
MSTRG.36967.1	AGTTACCCTTCCTCTCCACTTGCAACTTGTCCCTGAGAGGCCCGCGGCGTCTCCGCTTCGCCTCACCACCCACCACCTCCTCGCCGGAGCCAGCGAGCTTCCGGCGAAGAAATCCGGCGGGCACACCACACGGGGGCGGAGCAGGGGGGAAGGGGTCCGGCGCCGGAATGGGGGCAAGCGGTCGGGTGCTCAACGCCGTCGTCGCTGGTGTCGCGTCGCTCTAGGGTTAGGTAGGTGTCCGTAGCTTTCTCCTTCGCTCCCCC	GRMZM2G108741_T01	0.80823	7.09e-23
MSTRG.36967.1	AGTTACCCTTCCTCTCCACTTGCAACTTGTCCCTGAGAGGCCCGCGGCGTCTCCGCTTCGCCTCACCACCCACCACCTCCTCGCCGGAGCCAGCGAGCTTCCGGCGAAGAAATCCGGCGGGCACACCACACGGGGGCGGAGCAGGGGGGAAGGGGTCCGGCGCCGGAATGGGGGCAAGCGGTCGGGTGCTCAACGCCGTCGTCGCTGGTGTCGCGTCGCTCTAGGGTTAGGTAGGTGTCCGTAGCTTTCTCCTTCGCTCCCCC	GRMZM2G030529_T01	0.806057	1.13e-22
MSTRG.36967.1	AGTTACCCTTCCTCTCCACTTGCAACTTGTCCCTGAGAGGCCCGCGGCGTCTCCGCTTCGCCTCACCACCCACCACCTCCTCGCCGGAGCCAGCGAGCTTCCGGCGAAGAAATCCGGCGGGCACACCACACGGGGGCGGAGCAGGGGGGAAGGGGTCCGGCGCCGGAATGGGGGCAAGCGGTCGGGTGCTCAACGCCGTCGTCGCTGGTGTCGCGTCGCTCTAGGGTTAGGTAGGTGTCCGTAGCTTTCTCCTTCGCTCCCCC	GRMZM2G419994_T01	-0.807535	8.23e-23
MSTRG.36967.1	AGTTACCCTTCCTCTCCACTTGCAACTTGTCCCTGAGAGGCCCGCGGCGTCTCCGCTTCGCCTCACCACCCACCACCTCCTCGCCGGAGCCAGCGAGCTTCCGGCGAAGAAATCCGGCGGGCACACCACACGGGGGCGGAGCAGGGGGGAAGGGGTCCGGCGCCGGAATGGGGGCAAGCGGTCGGGTGCTCAACGCCGTCGTCGCTGGTGTCGCGTCGCTCTAGGGTTAGGTAGGTGTCCGTAGCTTTCTCCTTCGCTCCCCC	GRMZM2G030805_T01	0.830754	3.89e-25
MSTRG.36967.1	AGTTACCCTTCCTCTCCACTTGCAACTTGTCCCTGAGAGGCCCGCGGCGTCTCCGCTTCGCCTCACCACCCACCACCTCCTCGCCGGAGCCAGCGAGCTTCCGGCGAAGAAATCCGGCGGGCACACCACACGGGGGCGGAGCAGGGGGGAAGGGGTCCGGCGCCGGAATGGGGGCAAGCGGTCGGGTGCTCAACGCCGTCGTCGCTGGTGTCGCGTCGCTCTAGGGTTAGGTAGGTGTCCGTAGCTTTCTCCTTCGCTCCCCC	GRMZM2G402088_T01	0.80295	2.17e-22
MSTRG.36967.1	AGTTACCCTTCCTCTCCACTTGCAACTTGTCCCTGAGAGGCCCGCGGCGTCTCCGCTTCGCCTCACCACCCACCACCTCCTCGCCGGAGCCAGCGAGCTTCCGGCGAAGAAATCCGGCGGGCACACCACACGGGGGCGGAGCAGGGGGGAAGGGGTCCGGCGCCGGAATGGGGGCAAGCGGTCGGGTGCTCAACGCCGTCGTCGCTGGTGTCGCGTCGCTCTAGGGTTAGGTAGGTGTCCGTAGCTTTCTCCTTCGCTCCCCC	GRMZM2G428096_T01	0.800792	3.41e-22
MSTRG.36967.1	AGTTACCCTTCCTCTCCACTTGCAACTTGTCCCTGAGAGGCCCGCGGCGTCTCCGCTTCGCCTCACCACCCACCACCTCCTCGCCGGAGCCAGCGAGCTTCCGGCGAAGAAATCCGGCGGGCACACCACACGGGGGCGGAGCAGGGGGGAAGGGGTCCGGCGCCGGAATGGGGGCAAGCGGTCGGGTGCTCAACGCCGTCGTCGCTGGTGTCGCGTCGCTCTAGGGTTAGGTAGGTGTCCGTAGCTTTCTCCTTCGCTCCCCC	GRMZM2G017654_T01	0.819978	5.14e-24
MSTRG.36967.1	AGTTACCCTTCCTCTCCACTTGCAACTTGTCCCTGAGAGGCCCGCGGCGTCTCCGCTTCGCCTCACCACCCACCACCTCCTCGCCGGAGCCAGCGAGCTTCCGGCGAAGAAATCCGGCGGGCACACCACACGGGGGCGGAGCAGGGGGGAAGGGGTCCGGCGCCGGAATGGGGGCAAGCGGTCGGGTGCTCAACGCCGTCGTCGCTGGTGTCGCGTCGCTCTAGGGTTAGGTAGGTGTCCGTAGCTTTCTCCTTCGCTCCCCC	GRMZM2G180335_T01	0.836352	9.47e-26
MSTRG.36967.1	AGTTACCCTTCCTCTCCACTTGCAACTTGTCCCTGAGAGGCCCGCGGCGTCTCCGCTTCGCCTCACCACCCACCACCTCCTCGCCGGAGCCAGCGAGCTTCCGGCGAAGAAATCCGGCGGGCACACCACACGGGGGCGGAGCAGGGGGGAAGGGGTCCGGCGCCGGAATGGGGGCAAGCGGTCGGGTGCTCAACGCCGTCGTCGCTGGTGTCGCGTCGCTCTAGGGTTAGGTAGGTGTCCGTAGCTTTCTCCTTCGCTCCCCC	GRMZM2G114162_T01	0.836459	9.21e-26
MSTRG.36967.1	AGTTACCCTTCCTCTCCACTTGCAACTTGTCCCTGAGAGGCCCGCGGCGTCTCCGCTTCGCCTCACCACCCACCACCTCCTCGCCGGAGCCAGCGAGCTTCCGGCGAAGAAATCCGGCGGGCACACCACACGGGGGCGGAGCAGGGGGGAAGGGGTCCGGCGCCGGAATGGGGGCAAGCGGTCGGGTGCTCAACGCCGTCGTCGCTGGTGTCGCGTCGCTCTAGGGTTAGGTAGGTGTCCGTAGCTTTCTCCTTCGCTCCCCC	GRMZM2G429241_T01	0.839228	4.49e-26
MSTRG.36967.1	AGTTACCCTTCCTCTCCACTTGCAACTTGTCCCTGAGAGGCCCGCGGCGTCTCCGCTTCGCCTCACCACCCACCACCTCCTCGCCGGAGCCAGCGAGCTTCCGGCGAAGAAATCCGGCGGGCACACCACACGGGGGCGGAGCAGGGGGGAAGGGGTCCGGCGCCGGAATGGGGGCAAGCGGTCGGGTGCTCAACGCCGTCGTCGCTGGTGTCGCGTCGCTCTAGGGTTAGGTAGGTGTCCGTAGCTTTCTCCTTCGCTCCCCC	GRMZM2G164580_T01	0.804333	1.63e-22
MSTRG.36967.1	AGTTACCCTTCCTCTCCACTTGCAACTTGTCCCTGAGAGGCCCGCGGCGTCTCCGCTTCGCCTCACCACCCACCACCTCCTCGCCGGAGCCAGCGAGCTTCCGGCGAAGAAATCCGGCGGGCACACCACACGGGGGCGGAGCAGGGGGGAAGGGGTCCGGCGCCGGAATGGGGGCAAGCGGTCGGGTGCTCAACGCCGTCGTCGCTGGTGTCGCGTCGCTCTAGGGTTAGGTAGGTGTCCGTAGCTTTCTCCTTCGCTCCCCC	GRMZM2G070323_T01	0.840017	3.65e-26
MSTRG.36967.1	AGTTACCCTTCCTCTCCACTTGCAACTTGTCCCTGAGAGGCCCGCGGCGTCTCCGCTTCGCCTCACCACCCACCACCTCCTCGCCGGAGCCAGCGAGCTTCCGGCGAAGAAATCCGGCGGGCACACCACACGGGGGCGGAGCAGGGGGGAAGGGGTCCGGCGCCGGAATGGGGGCAAGCGGTCGGGTGCTCAACGCCGTCGTCGCTGGTGTCGCGTCGCTCTAGGGTTAGGTAGGTGTCCGTAGCTTTCTCCTTCGCTCCCCC	GRMZM2G045987_T01	0.838996	4.77e-26
MSTRG.36967.1	AGTTACCCTTCCTCTCCACTTGCAACTTGTCCCTGAGAGGCCCGCGGCGTCTCCGCTTCGCCTCACCACCCACCACCTCCTCGCCGGAGCCAGCGAGCTTCCGGCGAAGAAATCCGGCGGGCACACCACACGGGGGCGGAGCAGGGGGGAAGGGGTCCGGCGCCGGAATGGGGGCAAGCGGTCGGGTGCTCAACGCCGTCGTCGCTGGTGTCGCGTCGCTCTAGGGTTAGGTAGGTGTCCGTAGCTTTCTCCTTCGCTCCCCC	GRMZM2G013677_T02	-0.817732	8.61e-24
MSTRG.36967.1	AGTTACCCTTCCTCTCCACTTGCAACTTGTCCCTGAGAGGCCCGCGGCGTCTCCGCTTCGCCTCACCACCCACCACCTCCTCGCCGGAGCCAGCGAGCTTCCGGCGAAGAAATCCGGCGGGCACACCACACGGGGGCGGAGCAGGGGGGAAGGGGTCCGGCGCCGGAATGGGGGCAAGCGGTCGGGTGCTCAACGCCGTCGTCGCTGGTGTCGCGTCGCTCTAGGGTTAGGTAGGTGTCCGTAGCTTTCTCCTTCGCTCCCCC	GRMZM2G164418_T01	0.81293	2.54e-23
MSTRG.36967.1	AGTTACCCTTCCTCTCCACTTGCAACTTGTCCCTGAGAGGCCCGCGGCGTCTCCGCTTCGCCTCACCACCCACCACCTCCTCGCCGGAGCCAGCGAGCTTCCGGCGAAGAAATCCGGCGGGCACACCACACGGGGGCGGAGCAGGGGGGAAGGGGTCCGGCGCCGGAATGGGGGCAAGCGGTCGGGTGCTCAACGCCGTCGTCGCTGGTGTCGCGTCGCTCTAGGGTTAGGTAGGTGTCCGTAGCTTTCTCCTTCGCTCCCCC	GRMZM2G135968_T01	0.825634	1.36e-24
MSTRG.36967.1	AGTTACCCTTCCTCTCCACTTGCAACTTGTCCCTGAGAGGCCCGCGGCGTCTCCGCTTCGCCTCACCACCCACCACCTCCTCGCCGGAGCCAGCGAGCTTCCGGCGAAGAAATCCGGCGGGCACACCACACGGGGGCGGAGCAGGGGGGAAGGGGTCCGGCGCCGGAATGGGGGCAAGCGGTCGGGTGCTCAACGCCGTCGTCGCTGGTGTCGCGTCGCTCTAGGGTTAGGTAGGTGTCCGTAGCTTTCTCCTTCGCTCCCCC	GRMZM2G044044_T01	0.817884	8.32e-24
MSTRG.36967.1	AGTTACCCTTCCTCTCCACTTGCAACTTGTCCCTGAGAGGCCCGCGGCGTCTCCGCTTCGCCTCACCACCCACCACCTCCTCGCCGGAGCCAGCGAGCTTCCGGCGAAGAAATCCGGCGGGCACACCACACGGGGGCGGAGCAGGGGGGAAGGGGTCCGGCGCCGGAATGGGGGCAAGCGGTCGGGTGCTCAACGCCGTCGTCGCTGGTGTCGCGTCGCTCTAGGGTTAGGTAGGTGTCCGTAGCTTTCTCCTTCGCTCCCCC	GRMZM5G889418_T01	0.830805	3.84e-25
MSTRG.36967.1	AGTTACCCTTCCTCTCCACTTGCAACTTGTCCCTGAGAGGCCCGCGGCGTCTCCGCTTCGCCTCACCACCCACCACCTCCTCGCCGGAGCCAGCGAGCTTCCGGCGAAGAAATCCGGCGGGCACACCACACGGGGGCGGAGCAGGGGGGAAGGGGTCCGGCGCCGGAATGGGGGCAAGCGGTCGGGTGCTCAACGCCGTCGTCGCTGGTGTCGCGTCGCTCTAGGGTTAGGTAGGTGTCCGTAGCTTTCTCCTTCGCTCCCCC	GRMZM2G146819_T01	0.827999	7.66e-25
MSTRG.36967.1	AGTTACCCTTCCTCTCCACTTGCAACTTGTCCCTGAGAGGCCCGCGGCGTCTCCGCTTCGCCTCACCACCCACCACCTCCTCGCCGGAGCCAGCGAGCTTCCGGCGAAGAAATCCGGCGGGCACACCACACGGGGGCGGAGCAGGGGGGAAGGGGTCCGGCGCCGGAATGGGGGCAAGCGGTCGGGTGCTCAACGCCGTCGTCGCTGGTGTCGCGTCGCTCTAGGGTTAGGTAGGTGTCCGTAGCTTTCTCCTTCGCTCCCCC	GRMZM5G849284_T01	0.817956	8.18e-24
MSTRG.36967.1	AGTTACCCTTCCTCTCCACTTGCAACTTGTCCCTGAGAGGCCCGCGGCGTCTCCGCTTCGCCTCACCACCCACCACCTCCTCGCCGGAGCCAGCGAGCTTCCGGCGAAGAAATCCGGCGGGCACACCACACGGGGGCGGAGCAGGGGGGAAGGGGTCCGGCGCCGGAATGGGGGCAAGCGGTCGGGTGCTCAACGCCGTCGTCGCTGGTGTCGCGTCGCTCTAGGGTTAGGTAGGTGTCCGTAGCTTTCTCCTTCGCTCCCCC	GRMZM2G120410_T01	0.829171	5.75e-25
MSTRG.37003.1	CTCGGCCATCGTCGAGACTCGTGAGGCCTCCGAGCAAGCAGCGGAGAGAGATGGAGAGAGAAAGCCAGATGCCGCTGCTGTGTTGGCCACCACCACCGACTGGGGCAAGAGAGAAGGAGAGAAGGAAGATGCCGTGGTGACCGGCGGTACGGATCTTCTTCACGCGCGAGGTATTGGGATGGATGCACTCGGTTCGTTGGTCGACGGCGAGCTTCGATGCTTGCGTTGTCGTCGGGGGGCGGAGAAGGACCTCGTGGCCACCAGAATTTCTCACCCATGCCGCTGCTCCGCCGCGGAACCACTAGCGCCGTGGTCGGAGAATATCGGCATCCTCACCATTGTGTGAGGTCACGAGTCACCTGATGAGCAAGTTGGTACCTGGAATCTCAAGTGCCAGGT…	GRMZM2G103128_T01	0.824351	1.84e-24
MSTRG.37672.1	CCCGAACATCGTGAGGCACACAACCGTAGAGCATACCCGCCGCCGGTGCTTCTCCTCTGTGCTCGCGCACGGGACCGCGCGTGTGGGTGGGGGCGTTCGCCGGGGACCCGTGAAGCTGTCCGCGCCTTCAATTTGAACTGCGTGGCCTTGGGGCGACTCGAATTGCTCGCCGTGGTTCGATCTCCGCCGCGGGTCCGCTCTTCTCCGTGGCCAGCTCCCTCCATTGCCCTCCGTCTGCGAGCGAGGTCACGTGTCATCTG	AC206184.4_FGT002	0.827397	8.86e-25
MSTRG.37672.1	CCCGAACATCGTGAGGCACACAACCGTAGAGCATACCCGCCGCCGGTGCTTCTCCTCTGTGCTCGCGCACGGGACCGCGCGTGTGGGTGGGGGCGTTCGCCGGGGACCCGTGAAGCTGTCCGCGCCTTCAATTTGAACTGCGTGGCCTTGGGGCGACTCGAATTGCTCGCCGTGGTTCGATCTCCGCCGCGGGTCCGCTCTTCTCCGTGGCCAGCTCCCTCCATTGCCCTCCGTCTGCGAGCGAGGTCACGTGTCATCTG	GRMZM2G389789_T01	0.808843	6.21e-23
MSTRG.37672.1	CCCGAACATCGTGAGGCACACAACCGTAGAGCATACCCGCCGCCGGTGCTTCTCCTCTGTGCTCGCGCACGGGACCGCGCGTGTGGGTGGGGGCGTTCGCCGGGGACCCGTGAAGCTGTCCGCGCCTTCAATTTGAACTGCGTGGCCTTGGGGCGACTCGAATTGCTCGCCGTGGTTCGATCTCCGCCGCGGGTCCGCTCTTCTCCGTGGCCAGCTCCCTCCATTGCCCTCCGTCTGCGAGCGAGGTCACGTGTCATCTG	GRMZM2G321870_T01	0.863964	3.71e-29
MSTRG.3782.1	AGACCAACGCCAGCAGCGACCCGCAAACGGCTCCGGCTGCCCAATCTCCGCGCTCGCGTCAACTGTAGACGTCTCCAGCAGCTCCCGCATCGCGCCCCCATCCTCCGCGCTCCCTCTCGCCAACGCCCATTCCGGCGCGCGCTGCTCGCGCCCCGCATCTCGCACTCGCCAACCGAGACACGCCGCGTGTCCACCGCGCGGGGCCCACAGACGACGCTCCACAGGCGAGATGCGCCGTCGCTGCCCGGATGCGTGCCGCTGCTGGAGATGGTGGCCGCGCATCTGTGGGCCCCGTCCTCCACAACGCGCAGAAAGGGGGTCGGGG	GRMZM2G093404_T01	0.808378	6.87e-23
MSTRG.3782.1	AGACCAACGCCAGCAGCGACCCGCAAACGGCTCCGGCTGCCCAATCTCCGCGCTCGCGTCAACTGTAGACGTCTCCAGCAGCTCCCGCATCGCGCCCCCATCCTCCGCGCTCCCTCTCGCCAACGCCCATTCCGGCGCGCGCTGCTCGCGCCCCGCATCTCGCACTCGCCAACCGAGACACGCCGCGTGTCCACCGCGCGGGGCCCACAGACGACGCTCCACAGGCGAGATGCGCCGTCGCTGCCCGGATGCGTGCCGCTGCTGGAGATGGTGGCCGCGCATCTGTGGGCCCCGTCCTCCACAACGCGCAGAAAGGGGGTCGGGG	GRMZM2G407631_T01	0.862989	5.03e-29
MSTRG.3782.1	AGACCAACGCCAGCAGCGACCCGCAAACGGCTCCGGCTGCCCAATCTCCGCGCTCGCGTCAACTGTAGACGTCTCCAGCAGCTCCCGCATCGCGCCCCCATCCTCCGCGCTCCCTCTCGCCAACGCCCATTCCGGCGCGCGCTGCTCGCGCCCCGCATCTCGCACTCGCCAACCGAGACACGCCGCGTGTCCACCGCGCGGGGCCCACAGACGACGCTCCACAGGCGAGATGCGCCGTCGCTGCCCGGATGCGTGCCGCTGCTGGAGATGGTGGCCGCGCATCTGTGGGCCCCGTCCTCCACAACGCGCAGAAAGGGGGTCGGGG	GRMZM2G174860_T01	0.82302	2.52e-24
MSTRG.3782.1	AGACCAACGCCAGCAGCGACCCGCAAACGGCTCCGGCTGCCCAATCTCCGCGCTCGCGTCAACTGTAGACGTCTCCAGCAGCTCCCGCATCGCGCCCCCATCCTCCGCGCTCCCTCTCGCCAACGCCCATTCCGGCGCGCGCTGCTCGCGCCCCGCATCTCGCACTCGCCAACCGAGACACGCCGCGTGTCCACCGCGCGGGGCCCACAGACGACGCTCCACAGGCGAGATGCGCCGTCGCTGCCCGGATGCGTGCCGCTGCTGGAGATGGTGGCCGCGCATCTGTGGGCCCCGTCCTCCACAACGCGCAGAAAGGGGGTCGGGG	GRMZM2G111975_T01	0.805819	1.19e-22
MSTRG.3782.1	AGACCAACGCCAGCAGCGACCCGCAAACGGCTCCGGCTGCCCAATCTCCGCGCTCGCGTCAACTGTAGACGTCTCCAGCAGCTCCCGCATCGCGCCCCCATCCTCCGCGCTCCCTCTCGCCAACGCCCATTCCGGCGCGCGCTGCTCGCGCCCCGCATCTCGCACTCGCCAACCGAGACACGCCGCGTGTCCACCGCGCGGGGCCCACAGACGACGCTCCACAGGCGAGATGCGCCGTCGCTGCCCGGATGCGTGCCGCTGCTGGAGATGGTGGCCGCGCATCTGTGGGCCCCGTCCTCCACAACGCGCAGAAAGGGGGTCGGGG	GRMZM2G145069_T01	0.814708	1.71e-23
MSTRG.3782.1	AGACCAACGCCAGCAGCGACCCGCAAACGGCTCCGGCTGCCCAATCTCCGCGCTCGCGTCAACTGTAGACGTCTCCAGCAGCTCCCGCATCGCGCCCCCATCCTCCGCGCTCCCTCTCGCCAACGCCCATTCCGGCGCGCGCTGCTCGCGCCCCGCATCTCGCACTCGCCAACCGAGACACGCCGCGTGTCCACCGCGCGGGGCCCACAGACGACGCTCCACAGGCGAGATGCGCCGTCGCTGCCCGGATGCGTGCCGCTGCTGGAGATGGTGGCCGCGCATCTGTGGGCCCCGTCCTCCACAACGCGCAGAAAGGGGGTCGGGG	GRMZM2G163172_T01	0.826332	1.15e-24
MSTRG.3782.1	AGACCAACGCCAGCAGCGACCCGCAAACGGCTCCGGCTGCCCAATCTCCGCGCTCGCGTCAACTGTAGACGTCTCCAGCAGCTCCCGCATCGCGCCCCCATCCTCCGCGCTCCCTCTCGCCAACGCCCATTCCGGCGCGCGCTGCTCGCGCCCCGCATCTCGCACTCGCCAACCGAGACACGCCGCGTGTCCACCGCGCGGGGCCCACAGACGACGCTCCACAGGCGAGATGCGCCGTCGCTGCCCGGATGCGTGCCGCTGCTGGAGATGGTGGCCGCGCATCTGTGGGCCCCGTCCTCCACAACGCGCAGAAAGGGGGTCGGGG	GRMZM5G888196_T01	0.80403	1.73e-22
MSTRG.3782.1	AGACCAACGCCAGCAGCGACCCGCAAACGGCTCCGGCTGCCCAATCTCCGCGCTCGCGTCAACTGTAGACGTCTCCAGCAGCTCCCGCATCGCGCCCCCATCCTCCGCGCTCCCTCTCGCCAACGCCCATTCCGGCGCGCGCTGCTCGCGCCCCGCATCTCGCACTCGCCAACCGAGACACGCCGCGTGTCCACCGCGCGGGGCCCACAGACGACGCTCCACAGGCGAGATGCGCCGTCGCTGCCCGGATGCGTGCCGCTGCTGGAGATGGTGGCCGCGCATCTGTGGGCCCCGTCCTCCACAACGCGCAGAAAGGGGGTCGGGG	GRMZM2G089720_T01	0.823592	2.21e-24
MSTRG.3782.1	AGACCAACGCCAGCAGCGACCCGCAAACGGCTCCGGCTGCCCAATCTCCGCGCTCGCGTCAACTGTAGACGTCTCCAGCAGCTCCCGCATCGCGCCCCCATCCTCCGCGCTCCCTCTCGCCAACGCCCATTCCGGCGCGCGCTGCTCGCGCCCCGCATCTCGCACTCGCCAACCGAGACACGCCGCGTGTCCACCGCGCGGGGCCCACAGACGACGCTCCACAGGCGAGATGCGCCGTCGCTGCCCGGATGCGTGCCGCTGCTGGAGATGGTGGCCGCGCATCTGTGGGCCCCGTCCTCCACAACGCGCAGAAAGGGGGTCGGGG	GRMZM5G834260_T01	0.809257	5.68e-23
MSTRG.3782.1	AGACCAACGCCAGCAGCGACCCGCAAACGGCTCCGGCTGCCCAATCTCCGCGCTCGCGTCAACTGTAGACGTCTCCAGCAGCTCCCGCATCGCGCCCCCATCCTCCGCGCTCCCTCTCGCCAACGCCCATTCCGGCGCGCGCTGCTCGCGCCCCGCATCTCGCACTCGCCAACCGAGACACGCCGCGTGTCCACCGCGCGGGGCCCACAGACGACGCTCCACAGGCGAGATGCGCCGTCGCTGCCCGGATGCGTGCCGCTGCTGGAGATGGTGGCCGCGCATCTGTGGGCCCCGTCCTCCACAACGCGCAGAAAGGGGGTCGGGG	GRMZM2G097981_T01	0.805327	1.32e-22
MSTRG.38284.1	TCAAGCAGCCAACCATGGTGCGTCGTCCGCCTCGAAACTTTCCGGTGTTGGAGGGCGAAGAGCTCGAAGTTCTAAAGGTAACGCCCGCCGGGTGCTTGGTGGAACGTCTCAACCCGGAGGTTGTTGTCGATCTCTCGGGTTCGAGGCGATTTAGTTGTGGTACGTTAATTAATCACGTGATGTGGAGGGCAAGAGTTGGATTAATCTCAAGTGAAGATGATGAATGAACCTGAAGCTTGGATGATCTGATCAAGTACCAGGATCGGATGAGAGATGCTCCCCAAGCGGACGTCATCTAACAACACTGACTTAGTGTTATCCCAGGCAAGCCCCGG	GRMZM2G109126_T01	0.865275	0
MSTRG.38284.1	TCAAGCAGCCAACCATGGTGCGTCGTCCGCCTCGAAACTTTCCGGTGTTGGAGGGCGAAGAGCTCGAAGTTCTAAAGGTAACGCCCGCCGGGTGCTTGGTGGAACGTCTCAACCCGGAGGTTGTTGTCGATCTCTCGGGTTCGAGGCGATTTAGTTGTGGTACGTTAATTAATCACGTGATGTGGAGGGCAAGAGTTGGATTAATCTCAAGTGAAGATGATGAATGAACCTGAAGCTTGGATGATCTGATCAAGTACCAGGATCGGATGAGAGATGCTCCCCAAGCGGACGTCATCTAACAACACTGACTTAGTGTTATCCCAGGCAAGCCCCGG	GRMZM5G804181_T01	0.855406	0
MSTRG.38708.1	TGGCAACGCAGACACTGCCGCCGCTCCCAGAGTTTACTCTCTACTCCTACTCTGCTCTCTCTCTCTCTCTCTCTCTCTCTCTCTCTCTCTCTCTCTCTCTCATGGCGTACTCCTCGAGCTGCGGGACGAAACCCTAATGGAGAACCGGAGCCGCCGCCACGCCCCCGCGCCGCAGCGAGCTCCGTCTCAAGGATAACGCCAGTGCTTGCCGATCCGGTGGGAGAAAGCGGGAGCGCGGAGCGGCCT	GRMZM2G069408_T01	0.861973	6.9e-29
MSTRG.38708.1	TGGCAACGCAGACACTGCCGCCGCTCCCAGAGTTTACTCTCTACTCCTACTCTGCTCTCTCTCTCTCTCTCTCTCTCTCTCTCTCTCTCTCTCTCTCTCTCATGGCGTACTCCTCGAGCTGCGGGACGAAACCCTAATGGAGAACCGGAGCCGCCGCCACGCCCCCGCGCCGCAGCGAGCTCCGTCTCAAGGATAACGCCAGTGCTTGCCGATCCGGTGGGAGAAAGCGGGAGCGCGGAGCGGCCT	GRMZM2G465169_T01	0.830962	3.7e-25
MSTRG.38708.1	TGGCAACGCAGACACTGCCGCCGCTCCCAGAGTTTACTCTCTACTCCTACTCTGCTCTCTCTCTCTCTCTCTCTCTCTCTCTCTCTCTCTCTCTCTCTCTCATGGCGTACTCCTCGAGCTGCGGGACGAAACCCTAATGGAGAACCGGAGCCGCCGCCACGCCCCCGCGCCGCAGCGAGCTCCGTCTCAAGGATAACGCCAGTGCTTGCCGATCCGGTGGGAGAAAGCGGGAGCGCGGAGCGGCCT	GRMZM2G362398_T01	0.826189	1.19e-24
MSTRG.38708.1	TGGCAACGCAGACACTGCCGCCGCTCCCAGAGTTTACTCTCTACTCCTACTCTGCTCTCTCTCTCTCTCTCTCTCTCTCTCTCTCTCTCTCTCTCTCTCTCATGGCGTACTCCTCGAGCTGCGGGACGAAACCCTAATGGAGAACCGGAGCCGCCGCCACGCCCCCGCGCCGCAGCGAGCTCCGTCTCAAGGATAACGCCAGTGCTTGCCGATCCGGTGGGAGAAAGCGGGAGCGCGGAGCGGCCT	GRMZM2G092947_T01	0.889477	4.78e-33
MSTRG.38708.1	TGGCAACGCAGACACTGCCGCCGCTCCCAGAGTTTACTCTCTACTCCTACTCTGCTCTCTCTCTCTCTCTCTCTCTCTCTCTCTCTCTCTCTCTCTCTCTCATGGCGTACTCCTCGAGCTGCGGGACGAAACCCTAATGGAGAACCGGAGCCGCCGCCACGCCCCCGCGCCGCAGCGAGCTCCGTCTCAAGGATAACGCCAGTGCTTGCCGATCCGGTGGGAGAAAGCGGGAGCGCGGAGCGGCCT	GRMZM2G003984_T01	0.812912	2.55e-23
MSTRG.38708.1	TGGCAACGCAGACACTGCCGCCGCTCCCAGAGTTTACTCTCTACTCCTACTCTGCTCTCTCTCTCTCTCTCTCTCTCTCTCTCTCTCTCTCTCTCTCTCTCATGGCGTACTCCTCGAGCTGCGGGACGAAACCCTAATGGAGAACCGGAGCCGCCGCCACGCCCCCGCGCCGCAGCGAGCTCCGTCTCAAGGATAACGCCAGTGCTTGCCGATCCGGTGGGAGAAAGCGGGAGCGCGGAGCGGCCT	GRMZM2G180251_T01	0.83161	3.15e-25
MSTRG.38708.1	TGGCAACGCAGACACTGCCGCCGCTCCCAGAGTTTACTCTCTACTCCTACTCTGCTCTCTCTCTCTCTCTCTCTCTCTCTCTCTCTCTCTCTCTCTCTCTCATGGCGTACTCCTCGAGCTGCGGGACGAAACCCTAATGGAGAACCGGAGCCGCCGCCACGCCCCCGCGCCGCAGCGAGCTCCGTCTCAAGGATAACGCCAGTGCTTGCCGATCCGGTGGGAGAAAGCGGGAGCGCGGAGCGGCCT	GRMZM2G405499_T01	0.908081	1.53e-36
MSTRG.38708.1	TGGCAACGCAGACACTGCCGCCGCTCCCAGAGTTTACTCTCTACTCCTACTCTGCTCTCTCTCTCTCTCTCTCTCTCTCTCTCTCTCTCTCTCTCTCTCTCATGGCGTACTCCTCGAGCTGCGGGACGAAACCCTAATGGAGAACCGGAGCCGCCGCCACGCCCCCGCGCCGCAGCGAGCTCCGTCTCAAGGATAACGCCAGTGCTTGCCGATCCGGTGGGAGAAAGCGGGAGCGCGGAGCGGCCT	GRMZM2G081886_T01	0.839514	4.16e-26
MSTRG.38708.1	TGGCAACGCAGACACTGCCGCCGCTCCCAGAGTTTACTCTCTACTCCTACTCTGCTCTCTCTCTCTCTCTCTCTCTCTCTCTCTCTCTCTCTCTCTCTCTCATGGCGTACTCCTCGAGCTGCGGGACGAAACCCTAATGGAGAACCGGAGCCGCCGCCACGCCCCCGCGCCGCAGCGAGCTCCGTCTCAAGGATAACGCCAGTGCTTGCCGATCCGGTGGGAGAAAGCGGGAGCGCGGAGCGGCCT	GRMZM2G148594_T01	0.815845	1.32e-23
MSTRG.38708.1	TGGCAACGCAGACACTGCCGCCGCTCCCAGAGTTTACTCTCTACTCCTACTCTGCTCTCTCTCTCTCTCTCTCTCTCTCTCTCTCTCTCTCTCTCTCTCTCATGGCGTACTCCTCGAGCTGCGGGACGAAACCCTAATGGAGAACCGGAGCCGCCGCCACGCCCCCGCGCCGCAGCGAGCTCCGTCTCAAGGATAACGCCAGTGCTTGCCGATCCGGTGGGAGAAAGCGGGAGCGCGGAGCGGCCT	GRMZM5G872217_T01	0.854991	5.66e-28
MSTRG.38708.1	TGGCAACGCAGACACTGCCGCCGCTCCCAGAGTTTACTCTCTACTCCTACTCTGCTCTCTCTCTCTCTCTCTCTCTCTCTCTCTCTCTCTCTCTCTCTCTCATGGCGTACTCCTCGAGCTGCGGGACGAAACCCTAATGGAGAACCGGAGCCGCCGCCACGCCCCCGCGCCGCAGCGAGCTCCGTCTCAAGGATAACGCCAGTGCTTGCCGATCCGGTGGGAGAAAGCGGGAGCGCGGAGCGGCCT	GRMZM2G096753_T02	-0.801915	2.7e-22
MSTRG.38708.1	TGGCAACGCAGACACTGCCGCCGCTCCCAGAGTTTACTCTCTACTCCTACTCTGCTCTCTCTCTCTCTCTCTCTCTCTCTCTCTCTCTCTCTCTCTCTCTCATGGCGTACTCCTCGAGCTGCGGGACGAAACCCTAATGGAGAACCGGAGCCGCCGCCACGCCCCCGCGCCGCAGCGAGCTCCGTCTCAAGGATAACGCCAGTGCTTGCCGATCCGGTGGGAGAAAGCGGGAGCGCGGAGCGGCCT	GRMZM2G052720_T01	-0.800715	3.46e-22
MSTRG.38708.1	TGGCAACGCAGACACTGCCGCCGCTCCCAGAGTTTACTCTCTACTCCTACTCTGCTCTCTCTCTCTCTCTCTCTCTCTCTCTCTCTCTCTCTCTCTCTCTCATGGCGTACTCCTCGAGCTGCGGGACGAAACCCTAATGGAGAACCGGAGCCGCCGCCACGCCCCCGCGCCGCAGCGAGCTCCGTCTCAAGGATAACGCCAGTGCTTGCCGATCCGGTGGGAGAAAGCGGGAGCGCGGAGCGGCCT	GRMZM2G170982_T01	-0.809458	5.43e-23
MSTRG.38708.1	TGGCAACGCAGACACTGCCGCCGCTCCCAGAGTTTACTCTCTACTCCTACTCTGCTCTCTCTCTCTCTCTCTCTCTCTCTCTCTCTCTCTCTCTCTCTCTCATGGCGTACTCCTCGAGCTGCGGGACGAAACCCTAATGGAGAACCGGAGCCGCCGCCACGCCCCCGCGCCGCAGCGAGCTCCGTCTCAAGGATAACGCCAGTGCTTGCCGATCCGGTGGGAGAAAGCGGGAGCGCGGAGCGGCCT	GRMZM2G008663_T01	0.879975	1.7e-31
MSTRG.38708.1	TGGCAACGCAGACACTGCCGCCGCTCCCAGAGTTTACTCTCTACTCCTACTCTGCTCTCTCTCTCTCTCTCTCTCTCTCTCTCTCTCTCTCTCTCTCTCTCATGGCGTACTCCTCGAGCTGCGGGACGAAACCCTAATGGAGAACCGGAGCCGCCGCCACGCCCCCGCGCCGCAGCGAGCTCCGTCTCAAGGATAACGCCAGTGCTTGCCGATCCGGTGGGAGAAAGCGGGAGCGCGGAGCGGCCT	GRMZM2G164563_T01	0.878458	2.92e-31
MSTRG.38708.1	TGGCAACGCAGACACTGCCGCCGCTCCCAGAGTTTACTCTCTACTCCTACTCTGCTCTCTCTCTCTCTCTCTCTCTCTCTCTCTCTCTCTCTCTCTCTCTCATGGCGTACTCCTCGAGCTGCGGGACGAAACCCTAATGGAGAACCGGAGCCGCCGCCACGCCCCCGCGCCGCAGCGAGCTCCGTCTCAAGGATAACGCCAGTGCTTGCCGATCCGGTGGGAGAAAGCGGGAGCGCGGAGCGGCCT	GRMZM2G115480_T01	-0.842101	2.1e-26
MSTRG.38708.1	TGGCAACGCAGACACTGCCGCCGCTCCCAGAGTTTACTCTCTACTCCTACTCTGCTCTCTCTCTCTCTCTCTCTCTCTCTCTCTCTCTCTCTCTCTCTCTCATGGCGTACTCCTCGAGCTGCGGGACGAAACCCTAATGGAGAACCGGAGCCGCCGCCACGCCCCCGCGCCGCAGCGAGCTCCGTCTCAAGGATAACGCCAGTGCTTGCCGATCCGGTGGGAGAAAGCGGGAGCGCGGAGCGGCCT	GRMZM2G174481_T01	-0.851248	1.67e-27
MSTRG.38708.1	TGGCAACGCAGACACTGCCGCCGCTCCCAGAGTTTACTCTCTACTCCTACTCTGCTCTCTCTCTCTCTCTCTCTCTCTCTCTCTCTCTCTCTCTCTCTCTCATGGCGTACTCCTCGAGCTGCGGGACGAAACCCTAATGGAGAACCGGAGCCGCCGCCACGCCCCCGCGCCGCAGCGAGCTCCGTCTCAAGGATAACGCCAGTGCTTGCCGATCCGGTGGGAGAAAGCGGGAGCGCGGAGCGGCCT	GRMZM2G019183_T01	0.830617	4.03e-25
MSTRG.39183.1	AGCGGCGTGCGCGACCTGCCTGCCGTGGACCACGCCGGCCTCTCCACACAGCTGCTGCTCCTCGTGGATCATGTCATGTGCATGTCTCGGCGGCAGGCGTGCAGGGTGCACGGAAAAAGGTGGTCCTCGCGGGTTGGTCGGCCTCGGCCGGGCTGGCTGGCTCTGCAGCTCGCCTTGCCGCCACTACTCTCTGCGTCCTCGTGAAGAACTGCTGCTTCTGCTGCTACATCTCATCAGCTTTTACTTCTCTATATCTCCTGTAAATCTTAGCTTACTTTTCGGGTGGGGTTACGGCCGGCGATTTCGCTATAGACTTTTTTTGTTTTGTTTTTAACTTTTGTTCAGCGGAGATTATTATTTGGGTGATTCTTGCAGTAAAACTGGACGGGTGGTTCCGTA…	GRMZM2G007185_T01	0.873626	1.57e-30
MSTRG.39183.1	AGCGGCGTGCGCGACCTGCCTGCCGTGGACCACGCCGGCCTCTCCACACAGCTGCTGCTCCTCGTGGATCATGTCATGTGCATGTCTCGGCGGCAGGCGTGCAGGGTGCACGGAAAAAGGTGGTCCTCGCGGGTTGGTCGGCCTCGGCCGGGCTGGCTGGCTCTGCAGCTCGCCTTGCCGCCACTACTCTCTGCGTCCTCGTGAAGAACTGCTGCTTCTGCTGCTACATCTCATCAGCTTTTACTTCTCTATATCTCCTGTAAATCTTAGCTTACTTTTCGGGTGGGGTTACGGCCGGCGATTTCGCTATAGACTTTTTTTGTTTTGTTTTTAACTTTTGTTCAGCGGAGATTATTATTTGGGTGATTCTTGCAGTAAAACTGGACGGGTGGTTCCGTA…	GRMZM2G316256_T01	-0.802302	2.49e-22
MSTRG.40089.1	TGGACCTCTGCTGAGCGGACCCGGGGCGGTCAGCCGCGTGCGCCGCGTGGGTGCCGCTGCGGGTGGGCCTGGGAAGCTGTAGATCTTCCCCGTTGGACAGTTGCGGGCGCGCGAAGCTGGGGTTGTTACAACGACGCCCCGATTTTCTCTGCGCCTAGCTCGGTGGCCTCGTCTTCGTGGTTAAAAGCCGGGTGTGTCGTGCTCTCTCCACCGCTTGCGCCCACCTCTTCCTTCCCTAGTTCCCCCGAGCACAATCGTAACGCTCTTATCATCGCCATTGGCGGTGCGAGTGGAAGCAGTGCGATCACCGGCGTAGTAACACTGGTGCCGGGTCTGGGGTTCGGACAGTCGTATACCGGGATCGTCGGCGGCGAAGCATTGGCCGTCGGCGGCAGGCGG…	GRMZM2G321978_T01	0.825651	1.35e-24
MSTRG.40218.1	CGGTGGGCCGTTCTTTCCTTTGGATCTGGTAGGCGGAGCGATATATTGCACTGGCGGACTTAGGAGTGGAGGACTTGCAAAAATGTAAGTCAGCGTGCGTTGGCTCATATGAGCAGAGCTTGCTTCCGCATCTCGCTACTCTCCGTGCCTTGCTCGCCGGTCTGCTAGCTGCAGTACCCACGGGAGCCGGAGGTCATCAAGGCGGCGTCGGTAAACCATGTCCATGGCCACAGGCCACAGCTGAGCTTCCTCCGCTGCCCGCCACTCGTGCCATGGCAACGACAGATATTGAAAGCATGCAAGTAGAGTTGCTGGCCGGTTATTACAAATCGAGGTTCAGCGTGGGATATAAATAATGGATTTTCCTGTGTGTATTAGGGTTGTTGTGGCGGCTGCTTC…	GRMZM2G701857_T01	-0.806003	1.14e-22
MSTRG.40954.1	CTCACATTGACGGGATCATGGGAAAGCATGCAAAGTGCAGATCAGCAGATGCAACTGCAGACCGCGAGACAGTAGAACGCGTGACTGCTGGTTCTCTGATTAACACAACTCTGCTACTCCATCCCATAGTCCACGCTCGAGGTCACTCCAACTGATATATGAATATATGATGTACAACTTCTCCACCGCCATGAAGAAGGGATCGTCTGCTGATCAGATCATCGACGGTAGATGCTAATGCTGCGCAGGCACGTATAGGCTTGCCTGGAACTGGAACGGA	GRMZM2G526748_T01	0.845236	8.98e-27
MSTRG.4099.1	GCCTCGCATGCGTGCGTGCGTGTGACGCCCATCCTGCGCACGGCCGTTCCTAGACGCCGACGAAGAAGAAACCGTCCAGTGCCAGGGACCGCCATCGCGCCGTCCGCCGGTGCCGCGCCGCCCATCTCCTCCGTCCGCCGTTGCCGCAGCATCGCCATCCGAGCACAACGAGATTGTGATCTGTTCCTGAGCTTCGAGGAATCGACGATCAAGGTTTGTTGAACCACTGGTCCTGAGATCAAGTTCTTCGAGTCCTACGAGGTTGAAGACCCTGAGCATCTGTTTGGTGAAAGCAAGTGTTCTCTAACCCATTATGTCCTATTTACTTTATAATTCACTGTCCCGCGTACTATGATGAACCTAAGGATTGACTAGTTTTTATTTATCTTGTCCTTGATT…	AC177924.2_FGT003	0.810489	4.34e-23
MSTRG.4099.1	GCCTCGCATGCGTGCGTGCGTGTGACGCCCATCCTGCGCACGGCCGTTCCTAGACGCCGACGAAGAAGAAACCGTCCAGTGCCAGGGACCGCCATCGCGCCGTCCGCCGGTGCCGCGCCGCCCATCTCCTCCGTCCGCCGTTGCCGCAGCATCGCCATCCGAGCACAACGAGATTGTGATCTGTTCCTGAGCTTCGAGGAATCGACGATCAAGGTTTGTTGAACCACTGGTCCTGAGATCAAGTTCTTCGAGTCCTACGAGGTTGAAGACCCTGAGCATCTGTTTGGTGAAAGCAAGTGTTCTCTAACCCATTATGTCCTATTTACTTTATAATTCACTGTCCCGCGTACTATGATGAACCTAAGGATTGACTAGTTTTTATTTATCTTGTCCTTGATT…	GRMZM2G040838_T01	0.820405	4.65e-24
MSTRG.41242.1	GTCCACTCGGTTGAAAGAAAGCCAGGAGCCCAGGAGGCGTATACAAACATGACACAAAAATATACACCTTGTACTTGTAGTCTTGTACACAGAAGACATGGTGGCACAGCTACTCACAGGCCATGCATGGCTTTTAGCTAGCTAGGAAGTAGTGCCACACAGGTAGCCAGGCGATCGAGCAGTGGGTGAGAGAGACCAGTACACAGTGAAACTAGCGTGCAGTTCCATTCCAGCTCGAGCCCAAACACTCCAAACATCATCTTTAGTTTAAAAAGAGTCCATAGTTAAAAGCTAAAGGTGAAATTATTCCTCAAGACACCTTCATCAAAAGAGAGATGCTGCAGATGTGGAACTCTGGCCATGCATCTTTGAGGAAAGCAATGCTGCGTTGGTCTCTGT…	AC195331.3_FGT008	0.813064	2.46e-23
MSTRG.41245.1	GGCCGTCCCGCCCGCTTCGGTCAGGGCTGTTGCGCCCTCACCAGGGGTATAATAAGCTACCACCGCGACCCCCATCGACGTCCGTGCACACAACGAGGTGAGAGCAAGCGAGAAGAGAGAGGGTGAGTGCCGCCATTGCCGACCTTTGCGCTCGTCGCTTGGTCCGCCGCCGCCGTAGATGCTTGTCTGCACTGAAGCTTGGCGACCGTGGGTGGCGGTGTGAGCTCGCGGGTGTGTGTGGGTCGCTTGCATGCCCTCCTCCTACGAATATGTGCACCAGAGCCCTCCCAATTCCTCGTCGATGTACGGGTGCTGTCGCAGATCCGCATTGCGCCATGGACAACGCGGTCGACACCGTAATCCTCGTCACCGGTGGGGCCAACACTGCGGGGGATGGTG…	AC195331.3_FGT008	0.802238	2.52e-22
MSTRG.41273.1	CCCATCCTCCCTAGGAAGCTAGAACCACTCACCCCGTGATACTCGCACTAGAGGCGGGTCACCCTCTCCGACGTTGCGTGCCCACAACGACACTCGGGTCACGGTGGGGGTTGCAGAATCTTTGTCAGGCCGCGTGGATCGCGCCAGGGTCCTCGCCGGGCCGAGCTTGTAGTTGCTGCGCCCCAAATTTACTCACAGGAAGCGGGATTCGTTGTGGAGTCGCCCTGTGCCGCGGACTAGTGCCCTGGCGTCGCCCTAGCCCTGGAGAAGTACAGGTCATTCAAGAGAAGCCACACAACGAGGAGTTTGACTTGATCTACGTGGCGTCTCCTAGTTGACTTTATGGCGCCAAGGATGGACTTTAGTTCGTTTTATATTTATCTTTTATTTTGTAAGAGT…	AC187891.3_FGT006	-0.832539	2.49e-25
MSTRG.41273.1	CCCATCCTCCCTAGGAAGCTAGAACCACTCACCCCGTGATACTCGCACTAGAGGCGGGTCACCCTCTCCGACGTTGCGTGCCCACAACGACACTCGGGTCACGGTGGGGGTTGCAGAATCTTTGTCAGGCCGCGTGGATCGCGCCAGGGTCCTCGCCGGGCCGAGCTTGTAGTTGCTGCGCCCCAAATTTACTCACAGGAAGCGGGATTCGTTGTGGAGTCGCCCTGTGCCGCGGACTAGTGCCCTGGCGTCGCCCTAGCCCTGGAGAAGTACAGGTCATTCAAGAGAAGCCACACAACGAGGAGTTTGACTTGATCTACGTGGCGTCTCCTAGTTGACTTTATGGCGCCAAGGATGGACTTTAGTTCGTTTTATATTTATCTTTTATTTTGTAAGAGT…	GRMZM2G467263_T01	-0.801881	2.72e-22
MSTRG.41273.1	CCCATCCTCCCTAGGAAGCTAGAACCACTCACCCCGTGATACTCGCACTAGAGGCGGGTCACCCTCTCCGACGTTGCGTGCCCACAACGACACTCGGGTCACGGTGGGGGTTGCAGAATCTTTGTCAGGCCGCGTGGATCGCGCCAGGGTCCTCGCCGGGCCGAGCTTGTAGTTGCTGCGCCCCAAATTTACTCACAGGAAGCGGGATTCGTTGTGGAGTCGCCCTGTGCCGCGGACTAGTGCCCTGGCGTCGCCCTAGCCCTGGAGAAGTACAGGTCATTCAAGAGAAGCCACACAACGAGGAGTTTGACTTGATCTACGTGGCGTCTCCTAGTTGACTTTATGGCGCCAAGGATGGACTTTAGTTCGTTTTATATTTATCTTTTATTTTGTAAGAGT…	AC196961.2_FGT003	-0.827375	8.91e-25
MSTRG.41273.1	CCCATCCTCCCTAGGAAGCTAGAACCACTCACCCCGTGATACTCGCACTAGAGGCGGGTCACCCTCTCCGACGTTGCGTGCCCACAACGACACTCGGGTCACGGTGGGGGTTGCAGAATCTTTGTCAGGCCGCGTGGATCGCGCCAGGGTCCTCGCCGGGCCGAGCTTGTAGTTGCTGCGCCCCAAATTTACTCACAGGAAGCGGGATTCGTTGTGGAGTCGCCCTGTGCCGCGGACTAGTGCCCTGGCGTCGCCCTAGCCCTGGAGAAGTACAGGTCATTCAAGAGAAGCCACACAACGAGGAGTTTGACTTGATCTACGTGGCGTCTCCTAGTTGACTTTATGGCGCCAAGGATGGACTTTAGTTCGTTTTATATTTATCTTTTATTTTGTAAGAGT…	GRMZM2G025222_T01	-0.833745	1.84e-25
MSTRG.41274.1	CGCAGATAAATTGCTTGCGCCCTCCTCCGCACGTTCACCCCATCCTCCCTAGGAAGCTAGAACCACTCACCCCATGATACTCGCACGGGAGGCGGGTCACCCTCTCCGACGTTGTGCGACCACACCAACACTCGGGTCACGGTGGGGGTTGCAGAATCTTTGTCGGGCCGCGTGGCTCGTGCCAGGGTCCTCGCCGGGCCGAGCTTGTAGTTGCTGCGCCCCAAATTTACTCACCGGAAGCGGGGTTCGTCGTGGAGTCGCCCGGTGACGCGGACTGGTGCCCCGGCCTTGCCCTAACCCTGTACACGAGAATCTGAGGATCATCCTGGTACCTGGAATCTCAAGTCCCAGGCAAGTTGTGCCCTTGATCACATTTATTACCCAATAATGTTATTTAAT…	GRMZM2G467263_T01	-0.852701	1.1e-27
MSTRG.41274.1	CGCAGATAAATTGCTTGCGCCCTCCTCCGCACGTTCACCCCATCCTCCCTAGGAAGCTAGAACCACTCACCCCATGATACTCGCACGGGAGGCGGGTCACCCTCTCCGACGTTGTGCGACCACACCAACACTCGGGTCACGGTGGGGGTTGCAGAATCTTTGTCGGGCCGCGTGGCTCGTGCCAGGGTCCTCGCCGGGCCGAGCTTGTAGTTGCTGCGCCCCAAATTTACTCACCGGAAGCGGGGTTCGTCGTGGAGTCGCCCGGTGACGCGGACTGGTGCCCCGGCCTTGCCCTAACCCTGTACACGAGAATCTGAGGATCATCCTGGTACCTGGAATCTCAAGTCCCAGGCAAGTTGTGCCCTTGATCACATTTATTACCCAATAATGTTATTTAAT…	AC233938.1_FGT003	0.897929	1.5e-34
MSTRG.41274.1	CGCAGATAAATTGCTTGCGCCCTCCTCCGCACGTTCACCCCATCCTCCCTAGGAAGCTAGAACCACTCACCCCATGATACTCGCACGGGAGGCGGGTCACCCTCTCCGACGTTGTGCGACCACACCAACACTCGGGTCACGGTGGGGGTTGCAGAATCTTTGTCGGGCCGCGTGGCTCGTGCCAGGGTCCTCGCCGGGCCGAGCTTGTAGTTGCTGCGCCCCAAATTTACTCACCGGAAGCGGGGTTCGTCGTGGAGTCGCCCGGTGACGCGGACTGGTGCCCCGGCCTTGCCCTAACCCTGTACACGAGAATCTGAGGATCATCCTGGTACCTGGAATCTCAAGTCCCAGGCAAGTTGTGCCCTTGATCACATTTATTACCCAATAATGTTATTTAAT…	GRMZM2G127386_T02	-0.852142	1.3e-27
MSTRG.41274.1	CGCAGATAAATTGCTTGCGCCCTCCTCCGCACGTTCACCCCATCCTCCCTAGGAAGCTAGAACCACTCACCCCATGATACTCGCACGGGAGGCGGGTCACCCTCTCCGACGTTGTGCGACCACACCAACACTCGGGTCACGGTGGGGGTTGCAGAATCTTTGTCGGGCCGCGTGGCTCGTGCCAGGGTCCTCGCCGGGCCGAGCTTGTAGTTGCTGCGCCCCAAATTTACTCACCGGAAGCGGGGTTCGTCGTGGAGTCGCCCGGTGACGCGGACTGGTGCCCCGGCCTTGCCCTAACCCTGTACACGAGAATCTGAGGATCATCCTGGTACCTGGAATCTCAAGTCCCAGGCAAGTTGTGCCCTTGATCACATTTATTACCCAATAATGTTATTTAAT…	GRMZM2G148621_T02	0.827152	9.4e-25
MSTRG.41276.1	GGAAGCTAGAACCACTCACCCCGTGATACTCGCACTAGAGGCGGGTCACCCTCTCCGACGTTGCGTGCCCACAACGACACTCGGGTCACGGTGGGGGTTGCAGAATCTTTGTCAGGCCGCGTGGATCGCGCCAGGGTCCTCGCCGGGCCGAGCTTGTAGTTGCTGCGCCCCAAATTTACTCACAGGAAGCGGGATTCGTTGTGGAGTCGCCCTGTGCCGCGGACTAGTGCCCTGGCGTCGCCCTAGCCCTGGAGAAGTACAGGTCATTCAAGAGAAGCCACACAACGAGGAGTTTGACTTGATCTACGTGGCGTCTCCTAGTTGACTTTATGGCGCCAAGGATGGACTTTAGTTCGTTTTATATTTATCTTTTATTTTGTAAGAGTTCCACTATATAAT…	GRMZM2G476515_T01	0.85929	1.57e-28
MSTRG.41276.1	GGAAGCTAGAACCACTCACCCCGTGATACTCGCACTAGAGGCGGGTCACCCTCTCCGACGTTGCGTGCCCACAACGACACTCGGGTCACGGTGGGGGTTGCAGAATCTTTGTCAGGCCGCGTGGATCGCGCCAGGGTCCTCGCCGGGCCGAGCTTGTAGTTGCTGCGCCCCAAATTTACTCACAGGAAGCGGGATTCGTTGTGGAGTCGCCCTGTGCCGCGGACTAGTGCCCTGGCGTCGCCCTAGCCCTGGAGAAGTACAGGTCATTCAAGAGAAGCCACACAACGAGGAGTTTGACTTGATCTACGTGGCGTCTCCTAGTTGACTTTATGGCGCCAAGGATGGACTTTAGTTCGTTTTATATTTATCTTTTATTTTGTAAGAGTTCCACTATATAAT…	GRMZM2G366301_T02	0.869926	5.43e-30
MSTRG.41276.1	GGAAGCTAGAACCACTCACCCCGTGATACTCGCACTAGAGGCGGGTCACCCTCTCCGACGTTGCGTGCCCACAACGACACTCGGGTCACGGTGGGGGTTGCAGAATCTTTGTCAGGCCGCGTGGATCGCGCCAGGGTCCTCGCCGGGCCGAGCTTGTAGTTGCTGCGCCCCAAATTTACTCACAGGAAGCGGGATTCGTTGTGGAGTCGCCCTGTGCCGCGGACTAGTGCCCTGGCGTCGCCCTAGCCCTGGAGAAGTACAGGTCATTCAAGAGAAGCCACACAACGAGGAGTTTGACTTGATCTACGTGGCGTCTCCTAGTTGACTTTATGGCGCCAAGGATGGACTTTAGTTCGTTTTATATTTATCTTTTATTTTGTAAGAGTTCCACTATATAAT…	AC187891.3_FGT006	-0.800516	3.61e-22
MSTRG.41276.1	GGAAGCTAGAACCACTCACCCCGTGATACTCGCACTAGAGGCGGGTCACCCTCTCCGACGTTGCGTGCCCACAACGACACTCGGGTCACGGTGGGGGTTGCAGAATCTTTGTCAGGCCGCGTGGATCGCGCCAGGGTCCTCGCCGGGCCGAGCTTGTAGTTGCTGCGCCCCAAATTTACTCACAGGAAGCGGGATTCGTTGTGGAGTCGCCCTGTGCCGCGGACTAGTGCCCTGGCGTCGCCCTAGCCCTGGAGAAGTACAGGTCATTCAAGAGAAGCCACACAACGAGGAGTTTGACTTGATCTACGTGGCGTCTCCTAGTTGACTTTATGGCGCCAAGGATGGACTTTAGTTCGTTTTATATTTATCTTTTATTTTGTAAGAGTTCCACTATATAAT…	AC196961.2_FGT003	-0.816816	1.06e-23
MSTRG.41369.1	CTGCGCATGCGGCGTGTGCGTAGTACCCAACTCGTCGCGCTCCACCGGCGCCTGCTGCGCCGGTACAGATGGCCGAGGTGCCGCCGCGGGAGGAGGGGAAGCGAGCAGCACGAGGCGGCGGAACCAGCAGGCGTCGTACAGCGCCATGATCTGCTCCGCAGCAGCTTGTTGCGGTTGCGGGCGCTTCATTTGGGAAGAGGTCGTCAAGAGAGGGGCAGACGGGGAGAGAGCGAGAGGAGTTGGGTTTGTGGGCACATTGTAG	GRMZM2G176521_T01	0.817084	9.98e-24
MSTRG.41369.1	CTGCGCATGCGGCGTGTGCGTAGTACCCAACTCGTCGCGCTCCACCGGCGCCTGCTGCGCCGGTACAGATGGCCGAGGTGCCGCCGCGGGAGGAGGGGAAGCGAGCAGCACGAGGCGGCGGAACCAGCAGGCGTCGTACAGCGCCATGATCTGCTCCGCAGCAGCTTGTTGCGGTTGCGGGCGCTTCATTTGGGAAGAGGTCGTCAAGAGAGGGGCAGACGGGGAGAGAGCGAGAGGAGTTGGGTTTGTGGGCACATTGTAG	GRMZM2G108147_T02	0.80217	2.56e-22
MSTRG.41369.1	CTGCGCATGCGGCGTGTGCGTAGTACCCAACTCGTCGCGCTCCACCGGCGCCTGCTGCGCCGGTACAGATGGCCGAGGTGCCGCCGCGGGAGGAGGGGAAGCGAGCAGCACGAGGCGGCGGAACCAGCAGGCGTCGTACAGCGCCATGATCTGCTCCGCAGCAGCTTGTTGCGGTTGCGGGCGCTTCATTTGGGAAGAGGTCGTCAAGAGAGGGGCAGACGGGGAGAGAGCGAGAGGAGTTGGGTTTGTGGGCACATTGTAG	GRMZM5G843446_T01	0.815251	0
MSTRG.41369.1	CTGCGCATGCGGCGTGTGCGTAGTACCCAACTCGTCGCGCTCCACCGGCGCCTGCTGCGCCGGTACAGATGGCCGAGGTGCCGCCGCGGGAGGAGGGGAAGCGAGCAGCACGAGGCGGCGGAACCAGCAGGCGTCGTACAGCGCCATGATCTGCTCCGCAGCAGCTTGTTGCGGTTGCGGGCGCTTCATTTGGGAAGAGGTCGTCAAGAGAGGGGCAGACGGGGAGAGAGCGAGAGGAGTTGGGTTTGTGGGCACATTGTAG	GRMZM2G063672_T01	0.805585	0
MSTRG.41398.1	CAAAAGCCTACGCGGTGCTGGGGCCTTTGTAGAGGTAGATCGATCGTCGATCAGCTCCGGACAAGGCCCCTGGGCAGCGTCATGAGTAGCACGGCAGCATCCGTGATCTCGCCCTGCTAGCTAGCTGCTCCGGCAACGCCCGCGACGCCTTGAAGCGGCAGGAGGGCTGCACAGCCACTGGACTCCTGCTCCGATCCAGCTGATAAGCCGAGACCAGCATCGTCGACAAATTAAAGCAGGTCCCGCTGGGACAGGAATCGTCGTCACCATCCTCGGCGGTGGCCTGCACGACAGCCGCCATGCTGCTGGACCCGGACCACCTTACGCCGTCTCTTGAACGGCAGCGACCGGTCCACACGTCCACTCTCTTTCAACTTCACCTTGGGGTGTGCTGGTGCG…	GRMZM2G366301_T02	0.835537	1.17e-25
MSTRG.4189.3	AAACTCCTTCCCTCTACACAGATATGAACTTCTCCCCTGGATCCGGATCTCACGAGCAGCAGTTACTAGATAATGATATGTCCCTGAGCTTCAAGGAATCGACGATCAAGATTTGGTGAACCACTGGTCCTAAGATCAAGCTCTTCGAGTTCTACGAGATTAAAGACCTTGAGCATTTGTTTGGTGAAGACAAGTGTCCTCTGCCCTATTATGTCCCATTTACTTTATAATTCATCAACCCGCATACCATGATCAACCTAAGGATTGACTAGTATTATGTTTTCCTGTCCTTGTTTAACCTTTATGAATTGATTATTATGATTAGTTCTATGCTAGCACTTTACTTTAATCAATAAACATGATGAGATATAACGATGATACTATAATTTTATT	GRMZM6G059647_T01	0.804715	1.5e-22
MSTRG.4204.1	GAACTGGCCCCCTTGCCACCGAGCTCGCCCCTCTCTCTCCCCGCACTCTCTTCTCTCTCTCCCTTGCTCTTACGTGCCGACCAGAGCCACCACCGTCATCCGCCGTCCGCGGAGCTCGCCGGAGCTCCTTCCCGACCGCGCCCTCGCCGACCGCGCCCTCCCCGGTTGCGCCCTCACTGCTGACCGTGCCCCTGCTCGCCGTGGTCGATCCCCCTCCGTTCTTCGATTTCATCATTGCGCACGGACCCGTGAGCAAGAAGCTGATTTCGTGGTAGAAGATCAAAATACGTTTGAAGACGATCCACATGA	GRMZM2G404237_T02	0.867602	1.16e-29
MSTRG.42114.1	GGGTTGTGCCACTATATTTACATATGTTCACATATAGTGATTTGAACATGCGCACAGAGTTGAAGCAAATAAAAGGAGATGGAATAGCGGTGATCACAACTTTTTCATCATTTGTTAACTCTGATGAAAATAACTTCATATTCTTCAGCGAAATACATAGTGCAAACTGGGTTTGAAATAAATCGAACAGGGATTAAAAAAGAAAAAGGTTGTACAATTACTGGTCACTGTGATCTCCTCTACTGTAAGGTTTCTAAGTAACTTGAAGCCAGGTCTGAATAGACGATGCTAAACCAGTTAGCAATGAACTGTTATGAATTGCAATCTATTCGCACATGAAGAACTCAATCCCCGTAGTTCGTCTCTCTCCAAAGAAAAAAATGCATTCCACCCGCTGAA…	GRMZM2G366301_T02	0.852053	1.33e-27
MSTRG.42114.1	GGGTTGTGCCACTATATTTACATATGTTCACATATAGTGATTTGAACATGCGCACAGAGTTGAAGCAAATAAAAGGAGATGGAATAGCGGTGATCACAACTTTTTCATCATTTGTTAACTCTGATGAAAATAACTTCATATTCTTCAGCGAAATACATAGTGCAAACTGGGTTTGAAATAAATCGAACAGGGATTAAAAAAGAAAAAGGTTGTACAATTACTGGTCACTGTGATCTCCTCTACTGTAAGGTTTCTAAGTAACTTGAAGCCAGGTCTGAATAGACGATGCTAAACCAGTTAGCAATGAACTGTTATGAATTGCAATCTATTCGCACATGAAGAACTCAATCCCCGTAGTTCGTCTCTCTCCAAAGAAAAAAATGCATTCCACCCGCTGAA…	AC195174.2_FGT007	0.81158	3.42e-23
MSTRG.4237.1	CTCCGACTCTCCGCAAGTGGCGAGTCCGCATGAATTCACTCACGTCACGAGCGTTGGAAGGCGACGAAGTTGGACGCGCCCCTGTCAGTCGCCTCCGACGCCCGCAGAGCTAGCGGAGCTCCTCGCCCGCCCCGCGCGGCGCTACCATGACGATATAAGGCGGCCGGCGACGGGCGAGGACGACGAAGGCGAGAAGGCGTGCCTGAGGTTTGCTACCCGCTGGGTACCGTATCCAACGGGTTCAGTTCAGGGGCCTCAGACGACGAACCACGCTCGATCGATGATGCATCAGAAGGCGAGGAAGAAGC	GRMZM2G407631_T01	0.803961	1.76e-22
MSTRG.43007.1	ACTACGACATCGAACGGTTCGAACCAAACCATGGAATGTGGTCGACAGAAAACAAAGGGGCTAGTACTTATACTTCACAGGCTCTTTCATAACAGCAATTTTAAAAACAGAACAGGGGCACCGGTTCAACTAGAAAGCCCTAAAAACATAAGTGCACAAAGCATAGCAAATTAGCTACAAAATATGTCGTCTGAATTCGAGCATTCATACTTTGGAATAATCCCGCACAAGACGTCTCAGAGTGATGCCTCAACGCCTACTCCCAGCCTTGGGCAGTGGGCTGGGCTGCTGATTCCCAACCAGTAGGAGCGACCACTGGAGGAACAGTGCCATCCACAGGAACAGGGGCCACAGTTTGATCCCAGCCATCACCGGTAGGAATCGG	GRMZM2G100662_T01	0.801568	0
MSTRG.43118.1	TCGGCACCCAGTGTCTCTGCTCACCCTTGGCGACCGAACAGGTGAACCACCCACTCCTTTCCGCCGTCCTCTAAGGGCCATCCAGTTGCACCTACGCGTGAGCTCTCCCTTCAACACTCCAGTGCCCGAGCTCCCTCCCCTGTGGCCTCCGCTCGGTGCGCCCCTCTCTGCTCCTCTGCCGTGTCCCTGCTAGCGCCTGCCGTCAACCACCCGCCGTCCGAGCAGACACCGGGCGCCAGCAAACTACGTGGAGGCTAGCTAGAGGTGCCGGGGATCCAGCCGCACGCATCGCGTCCCTCGGCTGGCGTGATTCACCACCGGAGGGCCGGTGATTTCACGACATTGGTGGTCGTCGCCGCGGGTCCGCGCTTCAACGTGAGCCCGTGCTCTCTCACGGCC…	GRMZM2G103128_T01	0.802803	2.24e-22
MSTRG.43118.1	TCGGCACCCAGTGTCTCTGCTCACCCTTGGCGACCGAACAGGTGAACCACCCACTCCTTTCCGCCGTCCTCTAAGGGCCATCCAGTTGCACCTACGCGTGAGCTCTCCCTTCAACACTCCAGTGCCCGAGCTCCCTCCCCTGTGGCCTCCGCTCGGTGCGCCCCTCTCTGCTCCTCTGCCGTGTCCCTGCTAGCGCCTGCCGTCAACCACCCGCCGTCCGAGCAGACACCGGGCGCCAGCAAACTACGTGGAGGCTAGCTAGAGGTGCCGGGGATCCAGCCGCACGCATCGCGTCCCTCGGCTGGCGTGATTCACCACCGGAGGGCCGGTGATTTCACGACATTGGTGGTCGTCGCCGCGGGTCCGCGCTTCAACGTGAGCCCGTGCTCTCTCACGGCC…	GRMZM5G872300_T01	0.833811	1.81e-25
MSTRG.43118.1	TCGGCACCCAGTGTCTCTGCTCACCCTTGGCGACCGAACAGGTGAACCACCCACTCCTTTCCGCCGTCCTCTAAGGGCCATCCAGTTGCACCTACGCGTGAGCTCTCCCTTCAACACTCCAGTGCCCGAGCTCCCTCCCCTGTGGCCTCCGCTCGGTGCGCCCCTCTCTGCTCCTCTGCCGTGTCCCTGCTAGCGCCTGCCGTCAACCACCCGCCGTCCGAGCAGACACCGGGCGCCAGCAAACTACGTGGAGGCTAGCTAGAGGTGCCGGGGATCCAGCCGCACGCATCGCGTCCCTCGGCTGGCGTGATTCACCACCGGAGGGCCGGTGATTTCACGACATTGGTGGTCGTCGCCGCGGGTCCGCGCTTCAACGTGAGCCCGTGCTCTCTCACGGCC…	GRMZM2G041141_T01	-0.815602	1.4e-23
MSTRG.43118.1	TCGGCACCCAGTGTCTCTGCTCACCCTTGGCGACCGAACAGGTGAACCACCCACTCCTTTCCGCCGTCCTCTAAGGGCCATCCAGTTGCACCTACGCGTGAGCTCTCCCTTCAACACTCCAGTGCCCGAGCTCCCTCCCCTGTGGCCTCCGCTCGGTGCGCCCCTCTCTGCTCCTCTGCCGTGTCCCTGCTAGCGCCTGCCGTCAACCACCCGCCGTCCGAGCAGACACCGGGCGCCAGCAAACTACGTGGAGGCTAGCTAGAGGTGCCGGGGATCCAGCCGCACGCATCGCGTCCCTCGGCTGGCGTGATTCACCACCGGAGGGCCGGTGATTTCACGACATTGGTGGTCGTCGCCGCGGGTCCGCGCTTCAACGTGAGCCCGTGCTCTCTCACGGCC…	GRMZM5G892285_T01	0.823754	2.12e-24
MSTRG.43118.1	TCGGCACCCAGTGTCTCTGCTCACCCTTGGCGACCGAACAGGTGAACCACCCACTCCTTTCCGCCGTCCTCTAAGGGCCATCCAGTTGCACCTACGCGTGAGCTCTCCCTTCAACACTCCAGTGCCCGAGCTCCCTCCCCTGTGGCCTCCGCTCGGTGCGCCCCTCTCTGCTCCTCTGCCGTGTCCCTGCTAGCGCCTGCCGTCAACCACCCGCCGTCCGAGCAGACACCGGGCGCCAGCAAACTACGTGGAGGCTAGCTAGAGGTGCCGGGGATCCAGCCGCACGCATCGCGTCCCTCGGCTGGCGTGATTCACCACCGGAGGGCCGGTGATTTCACGACATTGGTGGTCGTCGCCGCGGGTCCGCGCTTCAACGTGAGCCCGTGCTCTCTCACGGCC…	AC195174.2_FGT007	0.811017	3.87e-23
MSTRG.43118.1	TCGGCACCCAGTGTCTCTGCTCACCCTTGGCGACCGAACAGGTGAACCACCCACTCCTTTCCGCCGTCCTCTAAGGGCCATCCAGTTGCACCTACGCGTGAGCTCTCCCTTCAACACTCCAGTGCCCGAGCTCCCTCCCCTGTGGCCTCCGCTCGGTGCGCCCCTCTCTGCTCCTCTGCCGTGTCCCTGCTAGCGCCTGCCGTCAACCACCCGCCGTCCGAGCAGACACCGGGCGCCAGCAAACTACGTGGAGGCTAGCTAGAGGTGCCGGGGATCCAGCCGCACGCATCGCGTCCCTCGGCTGGCGTGATTCACCACCGGAGGGCCGGTGATTTCACGACATTGGTGGTCGTCGCCGCGGGTCCGCGCTTCAACGTGAGCCCGTGCTCTCTCACGGCC…	GRMZM5G867093_T01	0.846894	5.69e-27
MSTRG.43120.1	TGGCGCTCGGCACCCAGTGTCTCTGCTCACCCTTGGCGACCGAACAGGTGAACCACCCACTCCTTTCCGCCGTCCTCTAAGGGCCATCCAGTTGCACCTACGCGTGAGCTCTCCCTTCAACACTCCAGTGCCCGAGCTCCCTCCCCTGTGGCCTCCGCTCGGTGCGCCCCTCTCTGCTCCTCTGCCGTGTCCCTGCTAGCGCCTGCCGTCAACCACCCGCCGTCCGAGCAGACACCGGGCGCCAGCAAACTACGTGGAGGCTAGCTTAGAGGTGCCGGGGATCCAGCCGCACGCATCGCGTCCCTCGGCTGGCGTGATTCACCACCGGAGGGCCGGTGATTTCACGACATTGGTGGGTCGTCGCCGCGGGTCCGCGCCTTCAACGTGAGCCCGTGCTCT…	GRMZM5G892285_T01	0.82032	4.75e-24
MSTRG.43120.1	TGGCGCTCGGCACCCAGTGTCTCTGCTCACCCTTGGCGACCGAACAGGTGAACCACCCACTCCTTTCCGCCGTCCTCTAAGGGCCATCCAGTTGCACCTACGCGTGAGCTCTCCCTTCAACACTCCAGTGCCCGAGCTCCCTCCCCTGTGGCCTCCGCTCGGTGCGCCCCTCTCTGCTCCTCTGCCGTGTCCCTGCTAGCGCCTGCCGTCAACCACCCGCCGTCCGAGCAGACACCGGGCGCCAGCAAACTACGTGGAGGCTAGCTTAGAGGTGCCGGGGATCCAGCCGCACGCATCGCGTCCCTCGGCTGGCGTGATTCACCACCGGAGGGCCGGTGATTTCACGACATTGGTGGGTCGTCGCCGCGGGTCCGCGCCTTCAACGTGAGCCCGTGCTCT…	GRMZM5G867093_T01	0.81489	1.64e-23
MSTRG.43187.2	ATCTTGTGTTTGGTCTATCTGGTTTGAGCTTTGGTCTGGAATTATGTTACTGCTTTTGTTTCCTCTATCCATTCCAAAACATAGGACATTTTTTGTTGTCGTAAGTCAAAATTCTCTAACTTTGACAAAGTATATAGAAAAACATACCAACATCAACAACCTTCATTTCTTAATCTTATATAGAAGTTGCAGTATTTTAGTCTAATAGATGGACATGTTTTAAATTTTGAGGAGACATTGAAACAATTTGCATCATGAAGGCGTTCGACTTA	GRMZM2G319573_T04	0.866274	1.78e-29
MSTRG.43187.2	ATCTTGTGTTTGGTCTATCTGGTTTGAGCTTTGGTCTGGAATTATGTTACTGCTTTTGTTTCCTCTATCCATTCCAAAACATAGGACATTTTTTGTTGTCGTAAGTCAAAATTCTCTAACTTTGACAAAGTATATAGAAAAACATACCAACATCAACAACCTTCATTTCTTAATCTTATATAGAAGTTGCAGTATTTTAGTCTAATAGATGGACATGTTTTAAATTTTGAGGAGACATTGAAACAATTTGCATCATGAAGGCGTTCGACTTA	GRMZM5G847599_T01	0.861513	7.96e-29
MSTRG.43248.1	CTTCTCCCTGTCCAATCTCTGCTTCTCCCTCCTCTCCCACCCAGAATCAGAAGCATCGCGAGTCGTCGCCGGGACACCGACGACTGGGCGAGTGCTGCCGCCGGCCTTTCTCCAGGTCTTTGCCGGACGCCCTCCTGACCTTCATGAGCTGTTCCGCGGTCGCCTCCGATGGCATTGCGCTGCACTTCCCTACCCCGTCGAGGGCAGGACCCTCCGCGGAGGAGGAGGTGTCTGCGCGTGCGGGGTGCTCGCTCTCGGTTCCCACAGGAGTACTAGGAGAGCGAGGCGCAGGCAGTCAGGCACCGAGACACGCGCCAGGGCAGAACCAAGTATGCTATGCAGATTGTATTACATGCATTACCTAATAAAGACAGGCGTGTCCAGAAGGTGTCACTTGCA…	GRMZM2G701448_T01	-0.870626	4.3e-30
MSTRG.43375.1	CCCTCATTCAGTAAACCAATAGGATTGCAGCATTGGAATTAGAGTTGGCCAGGTCCTCTAAAAAGAAAAGAAGAAACTACTTAGACTTAGACTTAGAATAGAGAAATGCCATTGGTTTTCTCGTACTACGATATCTTTTTTTTTGTTTTTGGCCATGATTGTGCTGCTCCTGTGAAGGCTAGTGGGAAAGCTCACCGTTCGTTGTGATGAGTGGGGGCCTTGTATCTGTATTCGGATCAGCTCCTTAACATAGTTTCCTGCTTGAACCCTGGCTGGGAGCTGGGAGAGGTGTCCCACTACAGGTGCAAATAAACCATTTTACCTTTCAGGGGAAAGGAAACAAACCACTCAATAATCGGTAGAAATTCCTCCTACTGAACTGAGCCAATCTCTCTCCTT…	GRMZM2G314328_T01	0.80095	3.3e-22
MSTRG.43469.1	GATTGACGTGATAGGGTAGGGTTGGCTATACTGCTGGTGGCGAACTCCAGGCTAATAATCTGAAGCGCATGGATACAAGTTATCCTTGGAAGGAAAGACAATTCCGAATCCGCTTTGTCTACGAATAAGGAAGCTATAAGTAATGCAACTATGAATCTCATGGAGAGTTCGATCCTGGCTCAGGATGAACGCTGGCGGCATGCTTAACACATGCAAGTCGAACGGGAAGTGGTGTTTCCAGTGGCGAACGGGTGAGTAACGCGTAAGAACCTGCCCTTGGGAGGGGAACAACAACTGGAAACGGTTGCTAATACCCCGTAGGCTGAGGAGCAAAAGGAGAAATCCGCCCAAGGAGGGGCTCGCGTCTGATTAGCTAGTTGGTGAGGCAATAGCTTACCA…	AC217977.3_FGT003	0.820511	0
MSTRG.43529.1	TAACGACGACCAGGACCAGGAACAGGAGGACCGCGACGAGGGCATCGGCTTCCATATCCAGGTGTCCAAGGTCGGGAAGCGGAACCGGCGCCTCGTGCGGGCTCGGGTTCGCGTCCACGCGCCGCTCGAGGCCGTGTGGGCCACGCTCACCGACTACGAGGGCCTCGCTGACTTCATCCCTGGGCTCTCCGAGTGCCGACTCCTGGACCGGCACGATGGCTTCGCGCGGCTCTACCAGGTCGGGGAGCAGGACCTCGCGCTGGGCTTCAAGTTCAACGCCAAGGGCACCGTAGACTGCTACGAGGGGGACATTGAGCTGCTGCCCGCCGCCGGGGCGCGCAGGAGGGAGATCGCCTTCAACATGATCGACGGCGATTTCAAGCTCTTCCAGGGG	GRMZM2G089528_T01	0.846548	0
MSTRG.43529.1	TAACGACGACCAGGACCAGGAACAGGAGGACCGCGACGAGGGCATCGGCTTCCATATCCAGGTGTCCAAGGTCGGGAAGCGGAACCGGCGCCTCGTGCGGGCTCGGGTTCGCGTCCACGCGCCGCTCGAGGCCGTGTGGGCCACGCTCACCGACTACGAGGGCCTCGCTGACTTCATCCCTGGGCTCTCCGAGTGCCGACTCCTGGACCGGCACGATGGCTTCGCGCGGCTCTACCAGGTCGGGGAGCAGGACCTCGCGCTGGGCTTCAAGTTCAACGCCAAGGGCACCGTAGACTGCTACGAGGGGGACATTGAGCTGCTGCCCGCCGCCGGGGCGCGCAGGAGGGAGATCGCCTTCAACATGATCGACGGCGATTTCAAGCTCTTCCAGGGG	GRMZM2G050548_T01	-0.808417	0
MSTRG.43529.1	TAACGACGACCAGGACCAGGAACAGGAGGACCGCGACGAGGGCATCGGCTTCCATATCCAGGTGTCCAAGGTCGGGAAGCGGAACCGGCGCCTCGTGCGGGCTCGGGTTCGCGTCCACGCGCCGCTCGAGGCCGTGTGGGCCACGCTCACCGACTACGAGGGCCTCGCTGACTTCATCCCTGGGCTCTCCGAGTGCCGACTCCTGGACCGGCACGATGGCTTCGCGCGGCTCTACCAGGTCGGGGAGCAGGACCTCGCGCTGGGCTTCAAGTTCAACGCCAAGGGCACCGTAGACTGCTACGAGGGGGACATTGAGCTGCTGCCCGCCGCCGGGGCGCGCAGGAGGGAGATCGCCTTCAACATGATCGACGGCGATTTCAAGCTCTTCCAGGGG	GRMZM2G147756_T01	-0.845352	8.7e-27
MSTRG.43529.1	TAACGACGACCAGGACCAGGAACAGGAGGACCGCGACGAGGGCATCGGCTTCCATATCCAGGTGTCCAAGGTCGGGAAGCGGAACCGGCGCCTCGTGCGGGCTCGGGTTCGCGTCCACGCGCCGCTCGAGGCCGTGTGGGCCACGCTCACCGACTACGAGGGCCTCGCTGACTTCATCCCTGGGCTCTCCGAGTGCCGACTCCTGGACCGGCACGATGGCTTCGCGCGGCTCTACCAGGTCGGGGAGCAGGACCTCGCGCTGGGCTTCAAGTTCAACGCCAAGGGCACCGTAGACTGCTACGAGGGGGACATTGAGCTGCTGCCCGCCGCCGGGGCGCGCAGGAGGGAGATCGCCTTCAACATGATCGACGGCGATTTCAAGCTCTTCCAGGGG	GRMZM2G056143_T01	0.854496	0
MSTRG.43529.1	TAACGACGACCAGGACCAGGAACAGGAGGACCGCGACGAGGGCATCGGCTTCCATATCCAGGTGTCCAAGGTCGGGAAGCGGAACCGGCGCCTCGTGCGGGCTCGGGTTCGCGTCCACGCGCCGCTCGAGGCCGTGTGGGCCACGCTCACCGACTACGAGGGCCTCGCTGACTTCATCCCTGGGCTCTCCGAGTGCCGACTCCTGGACCGGCACGATGGCTTCGCGCGGCTCTACCAGGTCGGGGAGCAGGACCTCGCGCTGGGCTTCAAGTTCAACGCCAAGGGCACCGTAGACTGCTACGAGGGGGACATTGAGCTGCTGCCCGCCGCCGGGGCGCGCAGGAGGGAGATCGCCTTCAACATGATCGACGGCGATTTCAAGCTCTTCCAGGGG	GRMZM2G098918_T01	-0.838231	5.82e-26
MSTRG.43529.1	TAACGACGACCAGGACCAGGAACAGGAGGACCGCGACGAGGGCATCGGCTTCCATATCCAGGTGTCCAAGGTCGGGAAGCGGAACCGGCGCCTCGTGCGGGCTCGGGTTCGCGTCCACGCGCCGCTCGAGGCCGTGTGGGCCACGCTCACCGACTACGAGGGCCTCGCTGACTTCATCCCTGGGCTCTCCGAGTGCCGACTCCTGGACCGGCACGATGGCTTCGCGCGGCTCTACCAGGTCGGGGAGCAGGACCTCGCGCTGGGCTTCAAGTTCAACGCCAAGGGCACCGTAGACTGCTACGAGGGGGACATTGAGCTGCTGCCCGCCGCCGGGGCGCGCAGGAGGGAGATCGCCTTCAACATGATCGACGGCGATTTCAAGCTCTTCCAGGGG	GRMZM2G064597_T01	-0.824712	1.69e-24
MSTRG.43560.1	CCGCTGTCCTCACTCCCCTGGCGAGCAAAATCCCTCTTGAAATTCCGAGGCTTCGCTTGAGGATCTTGCTCTCCAGAGCTCATCTGAGTTCCAGATCCGTTTCGTCCCCGCCACCAATTTGGTGCGCTCGCGAGATTCTATATCACCGGAGAAAAGCCGGTGTGCTCCGTAAGGTCGGACATCCTGAGATTCAGTTGCGCTAAAGAAGAAGGAAGACGCGCGCGCGCATGACGGGCAAATGAGGAAN	GRMZM2G032759_T01	0.819197	6.15e-24
MSTRG.43560.1	CCGCTGTCCTCACTCCCCTGGCGAGCAAAATCCCTCTTGAAATTCCGAGGCTTCGCTTGAGGATCTTGCTCTCCAGAGCTCATCTGAGTTCCAGATCCGTTTCGTCCCCGCCACCAATTTGGTGCGCTCGCGAGATTCTATATCACCGGAGAAAAGCCGGTGTGCTCCGTAAGGTCGGACATCCTGAGATTCAGTTGCGCTAAAGAAGAAGGAAGACGCGCGCGCGCATGACGGGCAAATGAGGAAN	GRMZM2G003984_T01	0.839593	4.08e-26
MSTRG.43560.1	CCGCTGTCCTCACTCCCCTGGCGAGCAAAATCCCTCTTGAAATTCCGAGGCTTCGCTTGAGGATCTTGCTCTCCAGAGCTCATCTGAGTTCCAGATCCGTTTCGTCCCCGCCACCAATTTGGTGCGCTCGCGAGATTCTATATCACCGGAGAAAAGCCGGTGTGCTCCGTAAGGTCGGACATCCTGAGATTCAGTTGCGCTAAAGAAGAAGGAAGACGCGCGCGCGCATGACGGGCAAATGAGGAAN	GRMZM2G020409_T01	0.810546	4.29e-23
MSTRG.43619.1	TTATTTATTGAGGACGATGCTTCCGCCCAGCAGCGGTTGAGCTTCGCGTTGCTGATCCTTCGCTTTGGTGCGTGCTTTGCTTGCTCCTGACTTGTGCTTGTCGAGAGCTCATGTCGCCGACGGCGGCGTCGTCGGGGCCGGAACCGCCGTTCCGGCCACGAGAGAAGGTCCTGGAGAAGCAGAGGTACTTCCAGAGCGTGCAGAAGCCGACGTACCTCAAGGGCCGCTACGATGTGGTCACCTCCGTCGCCGTCCCGCTCGCCCTCGCAGTCTCCAGCATGTACCTCGTTGGGCGCGGGATCTACAACATGTCTCACGGCATAGGGAAGAAGGAGTGAACTCTTTGTACATGAACATGACTCGTCGATCGGTGGACTCTTGTCTCATATGTACTGTATA…	GRMZM2G424112_T01	-0.80214	2.58e-22
MSTRG.43642.1	CCAGTACCTAGCTCGGAGGAAAAAGATTCTGCCAAACCAGCAGAAAGCATGACCCAGTCTACACCTGGAATAGAAGACTTATTTAAAGATTCGCCAGTTGTGTCATTATCCTCAGCTCCAGCTGTTTCCCAAGTAAATGCAAAGAATGATATCATGAGTTTGTTTGAGAAGTCCAATATGGCATCACCATTCGCTGTCCAACAGCAGCAGCTGGCGTTTATGTCTCAGCAGCAAGCTCTTCN	GRMZM6G625730_T01	-0.812636	0
MSTRG.43645.1	TTGTTTCAGATAGAGGGTGTCGTCCCCGGCATCGGGTTCCACGGAGAGTTGTTGATTTGGGTACCTGATCCAATTGGGGGTGGATTGAGTCGCTTGACCTTTTCAACATCTGTCCCGTTCCTGCTGCTTTGGTCACCATAAGAGGCTTGCCTGGTTCCAGAGATGATGTCATTGTGAGTGGAGATGGATTCTGCGAGAAGTTGGTTCCAGAAGTTCCAGCCGAGGGACAAATCGAAGAGTCCAGCTGTGTCTGCCAGCCATGGAAAGGATCCAGGAAAGCCCCN	GRMZM2G135968_T01	0.907394	0
MSTRG.43750.1	AAAAAAAAGAGGGGAGAGTTTCTTTCGGGTCCTCTTTTTCTTTGATTGTCGAAAGGCCGCTCCTTTAGGAGATTTGCGCGCTTCTCGTCGAGATTAGCCGCCGGTGCTCGGATCGATCTGTTTGCGGTGGAGGAATTTTGAGGCCAAGAAGAGAGTTGGAATCGGATCGGGAGTTCTTGTGGTCACAGGGTGCGAAAAAAGCGAGTGATTTTTGGGAGGATTTCTTGTTGGGAAAAAATCGGTTGTTCAGCGGATTAGAGGCGGAGATGGGAGCCGGGGCTGAGGTCATGCATCAGGTCGTGCCGN	GRMZM2G125476_T01	0.801055	3.23e-22
MSTRG.43796.1	TTTTATTGTGTGTCGTTTAGTTACTCATTCGTACAAGTAAGCTCCATTCCCTGTACTAGGTTTCCAAATCCATATCATGCTAATGTCTGTTTTTAGTGCTACATATTTGGCCAGCTGCTTGTATTGCATAACTGAATGGTTCATGCTTGATAATACTGTTCTGCTTATCATTTCTGTTCTCTGGATTCAGTCACAGATAGGAAAAGCAACGCTGAAGATCAAACGGAGCCAGCGATTTCCGCACCTGATCTCATCAAACTGCTGGAGGAGTCTATCCTAACTTTCCGCCTTTTCCTGAAGAAGGACAAGAGAAAGAGCGGTGTTCTTACGGGCGCTAGTCATGGCCACGCTGGGAGCTCAATTCAACAAGTGCAATCTTCACTCGATAAGAAAGAGGCG…	GRMZM2G366301_T02	-0.859696	1.39e-28
MSTRG.43977.1	CTCTTCGCCCTAGCTGCTCTATCACGGGCATGATTGCAATAATGTTCATACAAATTAATGGGTGACGATTATGAGTTTCCCATGCGCCTGCTCCTGCAGCTGCAGGAGAGCTGTAGCCGCAGAGCAGCAAGCACAGTCGTCACCATGAATGCCCTTTTATGAGAAGAGCAGAGATGTGGTCCTTGAGATCGAGAGTCCTGGAACGCGCAATGCACTGCTGAACTTAACTGTCCCTCTTAACTACAAAGTCAAATCTCAAGGTGATGATTACAAACGATGTTGATGCGAGAATTAAATTCAAAGTCCTCTTACACATGGCGATTATTACTTTTTTTGAGATTAACAAGGAGAAGTAAAATGAAATAAAATCTACGGAGCCACTAGTACAGTAGCTATGAG…	GRMZM5G841871_T01	0.823003	2.53e-24
MSTRG.4577.1	CATCACATACACAAGTGCTCTCTGAACCGTGCAATAAGGTCACCCATAACACGGCTCTCCCACTGGAGTTACCTTAGCCCCGGGCCATGCTATTCCATGATATTGGAATAATGGCAGCCTAACTACTTATTATCATCGTCTTGAAAGCTGGGCGCCTTTTGAATATGAGTGGGGCTCCTAGTCTAGGCGGCGCCTTCGTGGAGCCAAACCGAAGGAAGAGCAAAAGGGCGAGGCCACACCTGGCTTCGAATAGGAGGACCCAAGAGGAAGAGTATAGGACTCGAGAGGAAGAATATCGGACTCGAGAGGAAGACTCAGAAGACGAATATGAGAGCCCAGAGAACAAATATAGGACCCGAGAGGGAGAGGGCGAATATAAAATCCCAATCGTGGACCGTT…	GRMZM2G142109_T03	0.824412	1.82e-24
MSTRG.4600.1	GGCAACGCGGCCCGCCCGGAGCCGCAAAGCCGCGGCATGCATGCGCTGGGGCCCGCGCGCCGCGTGTCGTCCGCTGCTCTCCCACGCGCCGGCGGCCGGATCCGCGGCGGCTCCGATCCCGGCGCGGGGGAAACTCGGGGTTCTCCTTCTCCAATCTCCAGGCTCCACACGTCGTGCTGACGGTTGTCCGGGTTGCCCGAGGCGGGACGTGGCGACGCTGGCGGCCCGCAACGTGCACCATGGACGCACGCCTGTGGTGCTGGTGCGAACCGGTTAATGGCCGACCAACCAGCAGATACCGGGCAGATTCGCAGATGCGATGCCCTGAGTATTCTCGCACCCGCGGTCTGGCGCGTGGCGTCTGGGTCTGGCTGAAATTTCACCGAGAGCCCCGACAAG…	AC195331.3_FGT008	-0.825148	1.52e-24
MSTRG.6245.1	AGATCGAGCAAAGATTTTATCGCCGACACGAAGTCGATGGGGTGCACACATGATTGCCGCTGACTTTAAATCGCCGACACACACGTCGATCAATCATGTGTGATACATACGTTTATTTTCCTGCATCATTAAAAAAACAACAACAGTAGTAAGGCTAGCGTCAGCGTAGTCGCTGTACTAGCATGGAGGCAAGCAAGCAGCAGCCGTCGTAGCACTGGCCTCACCGCTGCCTCACGAAGGTGCACGAGCGAGTGGGGGCCACCGTCTCACTGCTGACGAGTGTGGGCGAGCGAGCGCCGTCGTCTCGCCGCTACCGCACGAAGGCGCGCGGGCGAGCGGCTACGACCGCCTTGCTGCTGCCGAGCGGGCACCACCTTGTTGCTGCCGAGCACGGGTGAG…	AC196961.2_FGT003	0.872768	2.1e-30
MSTRG.6515.1	GGCCGTCGTGGTCGTAGCTCCTCGCCTACAAATAGGGGGAACCCTGGCAACGCACACCCCCCACCCGAACACACAAAGCCATCGGAGCGCCACCAGGAGAGACTCGCCGCGAGCAGAGGAGTGATCTGAGGGCGGCCGCCGTCGGTGAACTCTTGACGCCATCGTTGGGGCTTCGGTGTGGAATTTGGGTGCTGTGCTGGGCATCAAGAGCATGTTGGTGGCCTTGGCGGGGGTCGCGGTGCATCGAGAACGGGCGAATTTCTCGCCGTCGTCGCGTCGCCACCGCGGTTCCGCCCTTCACCGTGGGCTGCTGCACCTCCTACGTGCACCTCGACGGGCAGGCAACTGAGGACCTAGATGCTCAGCAGGTGGAAAGTACTGAGCAGAAGCTCGTTGAAG…	GRMZM2G095865_T02	-0.817882	8.32e-24
MSTRG.6574.1	GGAGAAATTTGCCGTTCCAACTTTGTCGCGGTTCTCTCTCACTGGCGGCGGCGGCGAGGCCTCTGCGTCTTCCAGATCCCTCGTACGGGAGGGAATCTCCGCAGCCGAGCGGAGCGGCGGAGGGGAGGGAGGTGTGCCCTATATCCGTACGGTGTACGTGCATGTGCTGGCGCAGCAAAGCGACAGCTCTCTCGAAGATGACGATGTTTATGCTCCCTTTTGGACGTTGATATTGGAGGGCAAGAAATACAATTGAGTTGTATACCAAATCAGTCATGTATTAAAATGAGATGTAGTTTTAATTCTATTGTTTGTATATTGTTGGGTTGTACTTTAGAATCGTGCGTTCTAATTCCACGCAATATAAGAGAGCTTTGTATGTATTAGATGTAATACTCA…	GRMZM2G033653_T01	-0.857136	3e-28
MSTRG.6574.1	GGAGAAATTTGCCGTTCCAACTTTGTCGCGGTTCTCTCTCACTGGCGGCGGCGGCGAGGCCTCTGCGTCTTCCAGATCCCTCGTACGGGAGGGAATCTCCGCAGCCGAGCGGAGCGGCGGAGGGGAGGGAGGTGTGCCCTATATCCGTACGGTGTACGTGCATGTGCTGGCGCAGCAAAGCGACAGCTCTCTCGAAGATGACGATGTTTATGCTCCCTTTTGGACGTTGATATTGGAGGGCAAGAAATACAATTGAGTTGTATACCAAATCAGTCATGTATTAAAATGAGATGTAGTTTTAATTCTATTGTTTGTATATTGTTGGGTTGTACTTTAGAATCGTGCGTTCTAATTCCACGCAATATAAGAGAGCTTTGTATGTATTAGATGTAATACTCA…	GRMZM2G014387_T01	0.822537	2.83e-24
MSTRG.6574.1	GGAGAAATTTGCCGTTCCAACTTTGTCGCGGTTCTCTCTCACTGGCGGCGGCGGCGAGGCCTCTGCGTCTTCCAGATCCCTCGTACGGGAGGGAATCTCCGCAGCCGAGCGGAGCGGCGGAGGGGAGGGAGGTGTGCCCTATATCCGTACGGTGTACGTGCATGTGCTGGCGCAGCAAAGCGACAGCTCTCTCGAAGATGACGATGTTTATGCTCCCTTTTGGACGTTGATATTGGAGGGCAAGAAATACAATTGAGTTGTATACCAAATCAGTCATGTATTAAAATGAGATGTAGTTTTAATTCTATTGTTTGTATATTGTTGGGTTGTACTTTAGAATCGTGCGTTCTAATTCCACGCAATATAAGAGAGCTTTGTATGTATTAGATGTAATACTCA…	GRMZM6G238741_T01	-0.84442	1.12e-26
MSTRG.6574.1	GGAGAAATTTGCCGTTCCAACTTTGTCGCGGTTCTCTCTCACTGGCGGCGGCGGCGAGGCCTCTGCGTCTTCCAGATCCCTCGTACGGGAGGGAATCTCCGCAGCCGAGCGGAGCGGCGGAGGGGAGGGAGGTGTGCCCTATATCCGTACGGTGTACGTGCATGTGCTGGCGCAGCAAAGCGACAGCTCTCTCGAAGATGACGATGTTTATGCTCCCTTTTGGACGTTGATATTGGAGGGCAAGAAATACAATTGAGTTGTATACCAAATCAGTCATGTATTAAAATGAGATGTAGTTTTAATTCTATTGTTTGTATATTGTTGGGTTGTACTTTAGAATCGTGCGTTCTAATTCCACGCAATATAAGAGAGCTTTGTATGTATTAGATGTAATACTCA…	AC195957.3_FGT003	0.810086	4.74e-23
MSTRG.6574.1	GGAGAAATTTGCCGTTCCAACTTTGTCGCGGTTCTCTCTCACTGGCGGCGGCGGCGAGGCCTCTGCGTCTTCCAGATCCCTCGTACGGGAGGGAATCTCCGCAGCCGAGCGGAGCGGCGGAGGGGAGGGAGGTGTGCCCTATATCCGTACGGTGTACGTGCATGTGCTGGCGCAGCAAAGCGACAGCTCTCTCGAAGATGACGATGTTTATGCTCCCTTTTGGACGTTGATATTGGAGGGCAAGAAATACAATTGAGTTGTATACCAAATCAGTCATGTATTAAAATGAGATGTAGTTTTAATTCTATTGTTTGTATATTGTTGGGTTGTACTTTAGAATCGTGCGTTCTAATTCCACGCAATATAAGAGAGCTTTGTATGTATTAGATGTAATACTCA…	AC235543.1_FGT003	0.8168	1.06e-23
MSTRG.6574.1	GGAGAAATTTGCCGTTCCAACTTTGTCGCGGTTCTCTCTCACTGGCGGCGGCGGCGAGGCCTCTGCGTCTTCCAGATCCCTCGTACGGGAGGGAATCTCCGCAGCCGAGCGGAGCGGCGGAGGGGAGGGAGGTGTGCCCTATATCCGTACGGTGTACGTGCATGTGCTGGCGCAGCAAAGCGACAGCTCTCTCGAAGATGACGATGTTTATGCTCCCTTTTGGACGTTGATATTGGAGGGCAAGAAATACAATTGAGTTGTATACCAAATCAGTCATGTATTAAAATGAGATGTAGTTTTAATTCTATTGTTTGTATATTGTTGGGTTGTACTTTAGAATCGTGCGTTCTAATTCCACGCAATATAAGAGAGCTTTGTATGTATTAGATGTAATACTCA…	GRMZM6G435553_T01	-0.824842	1.64e-24
MSTRG.6574.1	GGAGAAATTTGCCGTTCCAACTTTGTCGCGGTTCTCTCTCACTGGCGGCGGCGGCGAGGCCTCTGCGTCTTCCAGATCCCTCGTACGGGAGGGAATCTCCGCAGCCGAGCGGAGCGGCGGAGGGGAGGGAGGTGTGCCCTATATCCGTACGGTGTACGTGCATGTGCTGGCGCAGCAAAGCGACAGCTCTCTCGAAGATGACGATGTTTATGCTCCCTTTTGGACGTTGATATTGGAGGGCAAGAAATACAATTGAGTTGTATACCAAATCAGTCATGTATTAAAATGAGATGTAGTTTTAATTCTATTGTTTGTATATTGTTGGGTTGTACTTTAGAATCGTGCGTTCTAATTCCACGCAATATAAGAGAGCTTTGTATGTATTAGATGTAATACTCA…	GRMZM2G122584_T01	-0.810753	4.1e-23
MSTRG.6590.1	GCCTGACAGGCTTTCTGCTTTCTTTGTTTGAGCTGGCCAATGATCATGCCTAAAGAAAGCTGAGAAAAATGAGTTTCTTCTGTTTTAACATCCCCATTAGCCAATGATAGATCTATAGGTTCAGATGCAAATCTGATTCTAACAGAGGGGGTAAGGTGTATTTGTTTACTGTTTATGTTTTATCTGATAGAATGGATGGTTGTACCTGTATCTGCATAAACATGCATGTGGAC	GRMZM2G118809_T01	-0.900082	5.9e-35
MSTRG.6590.1	GCCTGACAGGCTTTCTGCTTTCTTTGTTTGAGCTGGCCAATGATCATGCCTAAAGAAAGCTGAGAAAAATGAGTTTCTTCTGTTTTAACATCCCCATTAGCCAATGATAGATCTATAGGTTCAGATGCAAATCTGATTCTAACAGAGGGGGTAAGGTGTATTTGTTTACTGTTTATGTTTTATCTGATAGAATGGATGGTTGTACCTGTATCTGCATAAACATGCATGTGGAC	GRMZM2G152179_T01	-0.89379	8.46e-34
MSTRG.6590.1	GCCTGACAGGCTTTCTGCTTTCTTTGTTTGAGCTGGCCAATGATCATGCCTAAAGAAAGCTGAGAAAAATGAGTTTCTTCTGTTTTAACATCCCCATTAGCCAATGATAGATCTATAGGTTCAGATGCAAATCTGATTCTAACAGAGGGGGTAAGGTGTATTTGTTTACTGTTTATGTTTTATCTGATAGAATGGATGGTTGTACCTGTATCTGCATAAACATGCATGTGGAC	GRMZM2G154870_T01	-0.884911	2.76e-32
MSTRG.6590.1	GCCTGACAGGCTTTCTGCTTTCTTTGTTTGAGCTGGCCAATGATCATGCCTAAAGAAAGCTGAGAAAAATGAGTTTCTTCTGTTTTAACATCCCCATTAGCCAATGATAGATCTATAGGTTCAGATGCAAATCTGATTCTAACAGAGGGGGTAAGGTGTATTTGTTTACTGTTTATGTTTTATCTGATAGAATGGATGGTTGTACCTGTATCTGCATAAACATGCATGTGGAC	GRMZM2G363971_T01	-0.870718	4.17e-30
MSTRG.6762.1	GGGCGGCTCGATGTGGACGCCGCCGGCGGCAAGGTGCAGGACGAAGCGTGCACGGTGTAGGGAGTGTAGCTTCGTTGCATTGGGGCCCGGGTGTCTGGCTGACGTCATAGAGAAGACTTTTATTTTTGACACGTGGTACGTTAGTATCCTGACGAGAGCACAGAAAGAAAAGGTCTAACAAGTGTGCGTGATATAAATGACGAGATATTATTCTGAAGTATAACTTGCAAAGAGAAAAAATACCGTTACCGTTCTCTTCAAGCCATTTTAATTCTTTTAAGACAT	GRMZM2G484344_T01	-0.804701	1.51e-22
MSTRG.7059.1	CCGTGCTCCTGCTCCGCGCGGAAGACGTTGTGGCTCACGCTCAACCACCCGCGCCGAACTCGCCGGGGCCTATCTTCTTCCCTGCGTTCTCGGTAACAGACGCGGCGCCAGTAGATAAATGAAGACCCTGCGCTTCCGCCATTAACGCAGTGAGGAAAAAAAATCCAGTTCGCCGCCATCGCTGGAACCGAGAGCCAACGCCAAATCGAGGGGAGAACTGTGAGCAGAGAGTACCACCAACGTCGCCCTCGGCCTCAGCTTGCAGTCGGGGTTCCACAGGGGGTCTGGGGGCTTCAATACGTTGCTTGGGGGGCGCTCGTGGCCGGAGAAGGAGGGAATGACCGTTGGGGCGGCCAGAATTTCATCACCGGGCACAAGATCCATCGCGCGCCGTGTGTG…	GRMZM6G650316_T01	0.877227	4.52e-31
MSTRG.7059.1	CCGTGCTCCTGCTCCGCGCGGAAGACGTTGTGGCTCACGCTCAACCACCCGCGCCGAACTCGCCGGGGCCTATCTTCTTCCCTGCGTTCTCGGTAACAGACGCGGCGCCAGTAGATAAATGAAGACCCTGCGCTTCCGCCATTAACGCAGTGAGGAAAAAAAATCCAGTTCGCCGCCATCGCTGGAACCGAGAGCCAACGCCAAATCGAGGGGAGAACTGTGAGCAGAGAGTACCACCAACGTCGCCCTCGGCCTCAGCTTGCAGTCGGGGTTCCACAGGGGGTCTGGGGGCTTCAATACGTTGCTTGGGGGGCGCTCGTGGCCGGAGAAGGAGGGAATGACCGTTGGGGCGGCCAGAATTTCATCACCGGGCACAAGATCCATCGCGCGCCGTGTGTG…	GRMZM2G022907_T01	0.85843	2.04e-28
MSTRG.7579.1	GCACTGCTCAGTACGCAGCCGCTCCCACTACTAGATTCAGGTGAGCTCATCATTAGTGCCCCGGCCCTTGGTGCGGTGCGGCCAACGGCCATGGCGAAGCTTGCCGCGCAGCTCAAGAGCAAGTTCTTTGGCCTCGTCGGCCGCATCACCAGCTGTGGCCGCGCCGGCGCCACCCACAAGGATGCCGCTGGTGCGACAGAGGCCAAGTCATCAGTGGGATCCCAGGTTCCTCGACCTGTACTCTAATAATCTCTGCTATACAGATATTGTTGGCTTTATTACGACTTACCGAGTTTCGCTGGTTATTTTTGTTTTGCTTAATTAATTACTCATGCATAAGCTAAATATACAGAAGTGTCCTGCATATATACACACACACGAGTATATATATACTTGTGC…	GRMZM2G363971_T01	0.809206	5.74e-23
MSTRG.7672.1	TTAAAATTACGTACAGGGTCTCGGATTATGCCGGCCCGGCCCTGTGGCCGAGATGGCGCTCGCCGAGGTGGCTGCCATGATGTAGGTGGGCGCCGACGACGACGGTGACGCACTCATTCTTGCGACGCTCGGGATGCAGCGGCGGAGGATGAGCTCATTTTTGTCGACCGGGAGCTTGATGTTGGCGCTGGGGCTGGCCGGAGCCCTATCAAGCGCAGGGTGGAGTTCAAGCTACCAGAGAGCTGCGACTGAGCAACACATGAAAAGCTGGGACCAGATTCAAGAGGGATAGAGGCAAGCAGCCAACACGCAGAAGCTCACCTGCTCAGGACAACACCAGGGATCTACGGTTTCTTGCACTGTACTGCATCACATTCCATCGCAAGAACAAAACCATCC…	GRMZM2G151580_T01	0.836217	9.8e-26
MSTRG.7672.1	TTAAAATTACGTACAGGGTCTCGGATTATGCCGGCCCGGCCCTGTGGCCGAGATGGCGCTCGCCGAGGTGGCTGCCATGATGTAGGTGGGCGCCGACGACGACGGTGACGCACTCATTCTTGCGACGCTCGGGATGCAGCGGCGGAGGATGAGCTCATTTTTGTCGACCGGGAGCTTGATGTTGGCGCTGGGGCTGGCCGGAGCCCTATCAAGCGCAGGGTGGAGTTCAAGCTACCAGAGAGCTGCGACTGAGCAACACATGAAAAGCTGGGACCAGATTCAAGAGGGATAGAGGCAAGCAGCCAACACGCAGAAGCTCACCTGCTCAGGACAACACCAGGGATCTACGGTTTCTTGCACTGTACTGCATCACATTCCATCGCAAGAACAAAACCATCC…	GRMZM2G082185_T01	-0.840772	2.99e-26
MSTRG.7672.1	TTAAAATTACGTACAGGGTCTCGGATTATGCCGGCCCGGCCCTGTGGCCGAGATGGCGCTCGCCGAGGTGGCTGCCATGATGTAGGTGGGCGCCGACGACGACGGTGACGCACTCATTCTTGCGACGCTCGGGATGCAGCGGCGGAGGATGAGCTCATTTTTGTCGACCGGGAGCTTGATGTTGGCGCTGGGGCTGGCCGGAGCCCTATCAAGCGCAGGGTGGAGTTCAAGCTACCAGAGAGCTGCGACTGAGCAACACATGAAAAGCTGGGACCAGATTCAAGAGGGATAGAGGCAAGCAGCCAACACGCAGAAGCTCACCTGCTCAGGACAACACCAGGGATCTACGGTTTCTTGCACTGTACTGCATCACATTCCATCGCAAGAACAAAACCATCC…	GRMZM2G119773_T01	0.813051	2.47e-23
MSTRG.7672.1	TTAAAATTACGTACAGGGTCTCGGATTATGCCGGCCCGGCCCTGTGGCCGAGATGGCGCTCGCCGAGGTGGCTGCCATGATGTAGGTGGGCGCCGACGACGACGGTGACGCACTCATTCTTGCGACGCTCGGGATGCAGCGGCGGAGGATGAGCTCATTTTTGTCGACCGGGAGCTTGATGTTGGCGCTGGGGCTGGCCGGAGCCCTATCAAGCGCAGGGTGGAGTTCAAGCTACCAGAGAGCTGCGACTGAGCAACACATGAAAAGCTGGGACCAGATTCAAGAGGGATAGAGGCAAGCAGCCAACACGCAGAAGCTCACCTGCTCAGGACAACACCAGGGATCTACGGTTTCTTGCACTGTACTGCATCACATTCCATCGCAAGAACAAAACCATCC…	GRMZM5G864001_T01	0.804844	1.46e-22
MSTRG.7735.1	CCCTCGAAGATGTGGATGCCGCGATGAGGGTGGCCGCCGACGACGACAGCATCACGGCCACGGTGGTGTCTGTGCTGCTCACACTTGCGTTCATCAGCCTCTCCATCCTCACCCTCGGGGTGCGTGTCCTTCCATGAAAATCATTAGCTGGGTTGCGACTTGCTGCTTGCGAACTGTTGTGGCATTGGAAGGTCGATGCTGGTCTCTCCAGACGCCAGACTGTGCTTTTGGCTGGCTCACGATTCTCTTTGCAATGCAGGTGATATACCTGTCGGTGCAGGACTTCTTGTAGAAGAGGGAAAATGAGAAGTTTGAGAAGGAGGAGGCCGAAAAGCAGAAAGAGGAGGCGAGGAAGAATAGGGCTAAGTACAGGCAGAAGAGAAGAAATTATTGATCTCG…	GRMZM2G150166_T01	-0.805556	0
MSTRG.7735.1	CCCTCGAAGATGTGGATGCCGCGATGAGGGTGGCCGCCGACGACGACAGCATCACGGCCACGGTGGTGTCTGTGCTGCTCACACTTGCGTTCATCAGCCTCTCCATCCTCACCCTCGGGGTGCGTGTCCTTCCATGAAAATCATTAGCTGGGTTGCGACTTGCTGCTTGCGAACTGTTGTGGCATTGGAAGGTCGATGCTGGTCTCTCCAGACGCCAGACTGTGCTTTTGGCTGGCTCACGATTCTCTTTGCAATGCAGGTGATATACCTGTCGGTGCAGGACTTCTTGTAGAAGAGGGAAAATGAGAAGTTTGAGAAGGAGGAGGCCGAAAAGCAGAAAGAGGAGGCGAGGAAGAATAGGGCTAAGTACAGGCAGAAGAGAAGAAATTATTGATCTCG…	AC195174.2_FGT007	0.851662	1.49e-27
MSTRG.8266.5	CACACTGCTTCTTCCACCTCCGCCGCACACGTTGCTGCCCCCCATTCCTTCCCTCCCAGCCAGCCCTGCTCGCTCCCGCGCGCGGGCTAATACACAATATCTGGCGCCGCTCCTCCTCGGCTTCGGCTGCCCCTCGCGCACTCGCTTCCCGTGGGCCGCGCGGGTGAAGGAGCGTACGTGCGGGTGGTTGATTTGTGGCTAGCTGGTGCGCGCGGGATGGCGTCGCTCGCCGTGTCCGGCGCGAGGCTCGGGGTGGTCGTGCGGGCCGGCGGCTCGGCGGGATCGGGCGGGGAGCGCAGGAGTGGGGTGGCCTTGCCGTCGGTGCTCTTCAGGAGGAAGGACGCCTTCTCTCGTGTCGTTCTGGGCTGTGATGGTGCTCCTGGAAAAGAGCTGCTGATG…	AC210013.4_FGT002	-0.804564	1.55e-22
MSTRG.8842.1	ATCGGCGCAACGGCACCCGGCCGGGGGCGAAGGGACCACTCGCTTTGATCCTTGGCCCGTGCAGGGTATGAAGAGTGTGTTTTAGCGTTGATTGTACACCTGTTTGTTCTTTGTAAAGCCGGTGCATGATCTGGGAATTTGTTTCCCATGTGAGGTTTCAAAACGATCTCTGCTCTACCACAACTCCACAAGCCAAGTTTGCAAGTGGGCGTCGTCAAGAACTCAAGATC	GRMZM2G021256_T01	-0.823499	2.25e-24
MSTRG.8842.1	ATCGGCGCAACGGCACCCGGCCGGGGGCGAAGGGACCACTCGCTTTGATCCTTGGCCCGTGCAGGGTATGAAGAGTGTGTTTTAGCGTTGATTGTACACCTGTTTGTTCTTTGTAAAGCCGGTGCATGATCTGGGAATTTGTTTCCCATGTGAGGTTTCAAAACGATCTCTGCTCTACCACAACTCCACAAGCCAAGTTTGCAAGTGGGCGTCGTCAAGAACTCAAGATC	AC233979.1_FGT008	0.840126	3.54e-26
MSTRG.8842.1	ATCGGCGCAACGGCACCCGGCCGGGGGCGAAGGGACCACTCGCTTTGATCCTTGGCCCGTGCAGGGTATGAAGAGTGTGTTTTAGCGTTGATTGTACACCTGTTTGTTCTTTGTAAAGCCGGTGCATGATCTGGGAATTTGTTTCCCATGTGAGGTTTCAAAACGATCTCTGCTCTACCACAACTCCACAAGCCAAGTTTGCAAGTGGGCGTCGTCAAGAACTCAAGATC	GRMZM2G072911_T01	0.842976	1.66e-26
MSTRG.9037.1	AGCAGACCGCACACGGTAGTACGACACACCACACAGACACAGCGTGGAGCCGCCACTTCTCTTCTCAGCGCTCCCAATCCAGCGGCGGCGGCGGCACGCCGGCACCCACCCGGTAGAAACTGTGATCTGCTCTAATGGCTACCGAAGGTGAAGCTTCACCTCCACGGAAGCGTATGTTGTTGGAGTTGCCTTGTGATGAAGAAGGTGTTAATGTGAGTCAAACTGTTGGTGTGTCTGCATCATCAGCCACACCTGCCAGAGCTTCTCAAGAAC	GRMZM2G144146_T01	-0.844121	0
MSTRG.9037.1	AGCAGACCGCACACGGTAGTACGACACACCACACAGACACAGCGTGGAGCCGCCACTTCTCTTCTCAGCGCTCCCAATCCAGCGGCGGCGGCGGCACGCCGGCACCCACCCGGTAGAAACTGTGATCTGCTCTAATGGCTACCGAAGGTGAAGCTTCACCTCCACGGAAGCGTATGTTGTTGGAGTTGCCTTGTGATGAAGAAGGTGTTAATGTGAGTCAAACTGTTGGTGTGTCTGCATCATCAGCCACACCTGCCAGAGCTTCTCAAGAAC	GRMZM2G107854_T01	-0.81804	0
MSTRG.9222.1	GCCGGGGCCAGGACGAAGAACTGGCGCGTGACGACGGCGGCGGCGGCGGAGTCGTCGTCGGGTATGTCGACTAGCGCGGCCGCCGACGAGAAGGACGCGCCGGAGTCGTCGGCAGATGGGGACGGCGGGGCAGCCTCGGCGGCCGGCGAGTCGTTAAGGTCCCACATGGCTAGGAGGCTAGGCGCTGGTCTTCCTCTCTTGCTGGTACGACGAGTACGATGCTTGTGTGTGCCTGTGCACACCCTCCTCTGCTCGGTCTCCTTCTTGCCTCGCACTACAACTCGGGTGATGTGAAGAGGGAGAGGACCCCAGCCAAAAGCAGGCGCTGTTGCCTTGTTGGGGCATGCAAGTACTTTCTCTTTTGCTATCCCCTTGGCAAAGACTCTTCCAACCTAGGAG…	GRMZM2G087406_T01	-0.809723	5.13e-23
MSTRG.9222.1	GCCGGGGCCAGGACGAAGAACTGGCGCGTGACGACGGCGGCGGCGGCGGAGTCGTCGTCGGGTATGTCGACTAGCGCGGCCGCCGACGAGAAGGACGCGCCGGAGTCGTCGGCAGATGGGGACGGCGGGGCAGCCTCGGCGGCCGGCGAGTCGTTAAGGTCCCACATGGCTAGGAGGCTAGGCGCTGGTCTTCCTCTCTTGCTGGTACGACGAGTACGATGCTTGTGTGTGCCTGTGCACACCCTCCTCTGCTCGGTCTCCTTCTTGCCTCGCACTACAACTCGGGTGATGTGAAGAGGGAGAGGACCCCAGCCAAAAGCAGGCGCTGTTGCCTTGTTGGGGCATGCAAGTACTTTCTCTTTTGCTATCCCCTTGGCAAAGACTCTTCCAACCTAGGAG…	GRMZM2G150166_T01	-0.810194	0
MSTRG.9222.1	GCCGGGGCCAGGACGAAGAACTGGCGCGTGACGACGGCGGCGGCGGCGGAGTCGTCGTCGGGTATGTCGACTAGCGCGGCCGCCGACGAGAAGGACGCGCCGGAGTCGTCGGCAGATGGGGACGGCGGGGCAGCCTCGGCGGCCGGCGAGTCGTTAAGGTCCCACATGGCTAGGAGGCTAGGCGCTGGTCTTCCTCTCTTGCTGGTACGACGAGTACGATGCTTGTGTGTGCCTGTGCACACCCTCCTCTGCTCGGTCTCCTTCTTGCCTCGCACTACAACTCGGGTGATGTGAAGAGGGAGAGGACCCCAGCCAAAAGCAGGCGCTGTTGCCTTGTTGGGGCATGCAAGTACTTTCTCTTTTGCTATCCCCTTGGCAAAGACTCTTCCAACCTAGGAG…	GRMZM2G420812_T01	-0.82466	1.71e-24
MSTRG.953.1	GCCCGCGCGGCACTCGCCGTGCCCTAGCGCACGCGCGTGGGAGCGCCGCCGCCGCCTGCATGTGGGACCCACCCGCCAAGCCGCCCCTCTCCTGTTTATCTTCTCTGAATCGTCTCCCCTGCCTAAGTCGCCCACGACGCATGAGGATCGGCAACAACTTCCACCGGCCACCCCTATTCAAACGCACTTGTCTACCCCCACTTCTTTGTACCGCAGCCGTTCCTCCTCTCGCCTCGCAGCAACACGCTCTTGCCGTCACGTGGTGCCTCGGCCTTGTAGCCGTGTCTAATCTCCGTCGAGCAGGGAACCAGCGCTAAGCTCGCCGCGATGTCGCCTTGCCAAGTCGCCGTCGTCCATCGCGATGGAGTTCTTTATCGCCGTTCACATTTTGTCCTCGCC…	GRMZM2G439668_T01	-0.803562	1.91e-22
MSTRG.9862.1	CCCACCCTTTGTCGCATCGGTTCAAAATATTTCGAAAAGCCTCCGCCGCCGCCTGCACCCCCCCCTCCCCTCGGCTTCTCGCTCGGATCCGGACCAACGGAACAATTCCAGTTCCATGCGAATTCGAGGCTGCTCCATCCATTACGAGCTCCGCGATTTCCCTGAGGCACTCGTTCCCAACGAAGCGCGGTGGGGGGAGGCCTTCACCCGTCCAACAAAGCGCGAGTTCGTCGGCGCTTCAAAGCCACGGGATTCTTTGCCGTCGAGTTCACTCCATCCCACCCCCCCGCACCAAGAAAGGTCCACCTCCCCCACCGCGCACAAGAAAAACCTAGCAGCTATAACCCCTAATCCCCACCAGTAATCCCACCATGGCCTCGTCTCTGCCGCCGCGCAGCT…	GRMZM2G105184_T01	-0.80478	1.48e-22
MSTRG.9862.1	CCCACCCTTTGTCGCATCGGTTCAAAATATTTCGAAAAGCCTCCGCCGCCGCCTGCACCCCCCCCTCCCCTCGGCTTCTCGCTCGGATCCGGACCAACGGAACAATTCCAGTTCCATGCGAATTCGAGGCTGCTCCATCCATTACGAGCTCCGCGATTTCCCTGAGGCACTCGTTCCCAACGAAGCGCGGTGGGGGGAGGCCTTCACCCGTCCAACAAAGCGCGAGTTCGTCGGCGCTTCAAAGCCACGGGATTCTTTGCCGTCGAGTTCACTCCATCCCACCCCCCCGCACCAAGAAAGGTCCACCTCCCCCACCGCGCACAAGAAAAACCTAGCAGCTATAACCCCTAATCCCCACCAGTAATCCCACCATGGCCTCGTCTCTGCCGCCGCGCAGCT…	GRMZM2G329144_T01	-0.870966	3.84e-30
