# Supplementary material for: Spatio-Temporal Transcriptional Dynamics of Maize Long Non-Coding RNAs Responsive to Drought Stress
Source: Genes (Basel). 2019 Feb 13;10(2):138. doi: 10.3390/genes10020138 (PMC6410058; doi:10.3390/genes10020138)
Supplement: Supplementary file 1 [file genes-10-00138-s001.zip › Supplementary files/Table S5.xlsx]

## Sheet: Table S5
Table S5. List of maize classical genes that are targeted by lncRNAs
Gene	Symbol	Pos	Annotation	Ath_ortholog
AC233950.1_FG002	tb1	1:265811311-265813044:+	Transcription factor TEOSINTE BRANCHED 1	AT1G68800.1; BRC2,TCP12; TCP domain protein 12
GRMZM2G000812	sweet4a	5:126853038-126855915:-	Uncharacterized protein	AT4G10850.1; Nodulin MtN3 family protein
GRMZM2G028432	vpp4	10:9542117-9544172:-	V-type proton ATPase 16 kDa proteolipid subunit	AT1G75630.1; AVA-P4; vacuolar H+-pumping ATPase 16 kDa proteolipid subunit 4
GRMZM2G028726	bnlg1556	1:208478252-208483075:-	Putative uncharacterized protein	AT5G20635.1;
GRMZM2G037485	csu147	9:101747048-101748531:+	Uncharacterized protein	NA
GRMZM2G039586	gata29	9:81178852-81181039:-	GATA transcription factor 20	AT5G56860.1; GATA21,GNC; GATA type zinc finger transcription factor family protein
GRMZM2G112074	mcm2	3:129069035-129073470:+	Uncharacterized protein	AT4G02060.1; MCM7,PRL; Minichromosome maintenance (MCM2/3/5) family protein
GRMZM2G172936	ereb6	2:20632553-20633410:-	Dehydration-responsive element-binding protein 1C	AT2G44940.1; Integrase-type DNA-binding superfamily protein
GRMZM2G309025	pk3	7:156513100-156515973:-	Serine/threonine-protein kinase	AT2G19130.1; S-locus lectin protein kinase family protein
GRMZM5G852704	ereb31	9:5877307-5878356:-	Putative AP2/EREBP transcription factor superfamily protein	AT1G78080.1; RAP2.4; related to AP2 4
AC187891.3_FG006	ofp39	10:6406678-6407469:-	Uncharacterized protein	AT3G52525.1; ATOFP6,OFP6; ovate family protein 6
AC197764.4_FG003	zim30	5:36853650-36854491:+	NA	AT1G74950.1; JAZ2,TIFY10B; TIFY domain/Divergent CCT motif family protein
AC206951.3_FG017	ereb182	1:17525572-17526492:-	Uncharacterized protein	AT1G72360.2; HRE1; Integrase-type DNA-binding superfamily protein
AC211394.4_FG004	acp1	9:95254430-95260811:+	Uncharacterized protein	AT5G34850.1; ATPAP26,PAP26; purple acid phosphatase 26
AC233888.1_FG002	col7	10:127941747-127942849:+	Uncharacterized protein	AT5G57660.1; ATCOL5,COL5; CONSTANS-like 5
GRMZM2G013617	hb38	6:56969090-56972316:+	Putative POX domain/homeobox DNA-binding domain family protein; Uncharacterized protein	AT5G41410.1; BEL1; POX (plant homeobox) family protein
GRMZM2G019183	trps13	7:107954189-107958866:+	Uncharacterized protein	AT1G68020.2; ATTPS6,TPS6; UDP-Glycosyltransferase / trehalose-phosphatase family protein
GRMZM2G020409	pza03409	4:129844141-129848910:-	Uncharacterized protein	AT5G10200.1; ARM-repeat/Tetratricopeptide repeat (TPR)-like protein
GRMZM2G025222	spi1	3:69968705-69970558:-	NA	AT4G32540.1; YUC,YUC1; Flavin-binding monooxygenase family protein
GRMZM2G030529	pza00752	1:82020741-82030263:+	NA	AT4G16310.1; LDL3; LSD1-like 3
GRMZM2G040481	eil8	5:176155464-176156801:+	NA	AT5G65100.1; Ethylene insensitive 3 family protein
GRMZM2G050108	nas5	7:174448119-174450107:-	Nicotianamine synthase 3	AT1G56430.1; ATNAS4,NAS4; nicotianamine synthase 4
GRMZM2G052720	ereb98	4:237684792-237686205:+	Ethylene-responsive transcription factor 3; Putative AP2/EREBP transcription factor superfamily protein	AT3G15210.1; ATERF-4,ATERF4,ERF4,RAP2.5; ethylene responsive element binding factor 4
GRMZM2G062391	bzip98	1:56217970-56223418:+	Uncharacterized protein	AT2G40620.1; Basic-leucine zipper (bZIP) transcription factor family protein
GRMZM2G062914	mpk14	5:79898949-79904417:-	MPK14-putative MAPK; Uncharacterized protein	AT1G10210.1; ATMPK1,MPK1; mitogen-activated protein kinase 1
GRMZM2G069365	zhd17	4:160153804-160155930:-	Putative homeobox DNA-binding domain superfamily protein	AT4G24660.1; ATHB22,HB22,MEE68; homeobox protein 22
GRMZM2G072911	pco065449	5:196155729-196159058:+	Uncharacterized protein; dTDP-4-dehydrorhamnose reductase	AT1G63000.1; NRS/ER,UER1; nucleotide-rhamnose synthase/epimerase-reductase
GRMZM2G073465	ccp3	10:144912181-144916261:-	Cysteine protease 1	AT1G47128.1; RD21,RD21A; Granulin repeat cysteine protease family protein
GRMZM2G075978	mcm5	5:213893289-213897966:-	Uncharacterized protein	AT2G07690.1; MCM5; Minichromosome maintenance (MCM2/3/5) family protein
GRMZM2G078468	atg18h	8:106464907-106525082:-	Uncharacterized protein	AT1G54710.1; ATATG18H,ATG18H; homolog of yeast autophagy 18 (ATG18) H
GRMZM2G080107	psan1	3:138460913-138462021:+	Photosystem I reaction center subunit N; Uncharacterized protein	AT5G64040.1; PSAN; photosystem I reaction center subunit PSI-N, chloroplast, putative / PSI-N, putative (PSAN)
GRMZM2G082185	cys1	8:6465005-6468479:+	Cysteine synthase	AT3G59760.3; ATCS-C,OASC; O-acetylserine (thiol) lyase isoform C
GRMZM2G085467	bhlh146	7:132922697-132925252:+	Helix-loop-helix DNA-binding domain containing protein	AT2G42280.1; basic helix-loop-helix (bHLH) DNA-binding superfamily protein
GRMZM2G086573	ereb24	2:4666315-4671738:+	Uncharacterized protein	AT5G57390.1; AIL5,CHO1,EMK; AINTEGUMENTA-like 5
GRMZM2G094352	bzip107	10:49989443-49992484:-	Putative bZIP transcription factor superfamily protein isoform 1; Putative bZIP transcription factor superfamily protein isoform 2; Transcription factor TGA4; Uncharacterized protein	AT1G77920.1; bZIP transcription factor family protein
GRMZM2G095598	col11	2:33216134-33217640:-	NA	AT2G24790.1; ATCOL3,COL3; CONSTANS-like 3
GRMZM2G096753	ppck3	5:186556056-186557725:+	Phosphoenolpyruvate carboxylase kinase 3	AT1G08650.1; ATPPCK1,PPCK1; phosphoenolpyruvate carboxylase kinase 1
GRMZM2G098918	cle23	5:54443972-54445002:+	Putative uncharacterized protein	NA
GRMZM2G102079	cyp19	7:6540482-6542475:-	Cytochrome P450 CYP92C5	AT5G07990.1; CYP75B1,D501,TT7; Cytochrome P450 superfamily protein
GRMZM2G103721	pik1	4:71658540-71668712:+	Uncharacterized protein	AT1G60490.1; ATVPS34,PI3K,VPS34; vacuolar protein sorting 34
GRMZM2G108147	dbptf1	4:173593079-173596604:-	Uncharacterized protein	AT2G25620.1; AtDBP1,DBP1; DNA-binding protein phosphatase 1
GRMZM2G108861	umc140a	1:258714960-258716976:+	NA	AT1G16500.1;
GRMZM2G114137	col8	5:11383616-11385590:-	CCT motif family protein	AT1G25440.1; B-box type zinc finger protein with CCT domain
GRMZM2G131286	pdrp1	2:204498422-204501387:+	Pyruvate; phosphate dikinase regulatory protein; chloroplastic	AT4G21210.1; ATRP1,RP1; PPDK regulatory protein
GRMZM2G139467	cyp20	2:234927959-234929946:+	Uncharacterized protein	AT5G07990.1; CYP75B1,D501,TT7; Cytochrome P450 superfamily protein
GRMZM2G145069	gst34	1:81325327-81326926:-	Glutathione S-transferase GST 34	AT1G10370.1; ATGSTU17,ERD9,GST30,GST30B; Glutathione S-transferase family protein
GRMZM2G147756	burp8	4:72842573-72845272:+	Polygalacturonase-1 non-catalytic beta subunit; Uncharacterized protein	AT1G70370.1; PG2; polygalacturonase 2
GRMZM2G149150	bzip43	4:194939730-194943802:+	Putative bZIP transcription factor superfamily protein	AT4G38900.2; Basic-leucine zipper (bZIP) transcription factor family protein
GRMZM2G158668	npi393	6:96837112-96840842:+	Uncharacterized protein	AT2G12400.1;
GRMZM2G165042	bhlh43	1:252434109-252437685:-	PIL5	AT2G20180.2; PIF1,PIL5; phytochrome interacting factor 3-like 5
GRMZM2G168651	hrg1	2:55391917-55393690:-	NA	NA
GRMZM2G168665	mterf1	1:62678623-62679874:+	NA	AT2G36000.1; Mitochondrial transcription termination factor family protein
GRMZM2G173882	glk27	2:237012379-237014288:-	Myb-like DNA-binding domain; SHAQKYF class family protein	AT2G03500.1; Homeodomain-like superfamily protein
GRMZM2G316256	apx4	7:15085776-15086381:+	NA	AT1G07890.1; APX1,ATAPX01,ATAPX1,CS1,MEE6; ascorbate peroxidase 1
GRMZM2G320307	prr1	5:201317849-201326036:-	Uncharacterized protein	AT3G27820.1; ATMDAR4,MDAR4; monodehydroascorbate reductase 4
GRMZM2G333775	hagtf16	3:222666939-222668487:+	NA	AT2G32030.1; Acyl-CoA N-acyltransferases (NAT) superfamily protein
GRMZM2G353734	zhd7	4:85320866-85323592:+	Uncharacterized protein	AT1G69600.1; ATHB29,ZFHD1; zinc finger homeodomain 1
GRMZM2G370745	cyp10	3:217067316-217070532:-	Cytochrome P450 CYP72A28v2	AT3G14680.1; CYP72A14; cytochrome P450, family 72, subfamily A, polypeptide 14
GRMZM2G381395	rpot1	7:166160578-166175495:+	DNA-directed RNA polymerase	AT5G15700.1; DNA/RNA polymerases superfamily protein
GRMZM2G403562	ddt1	2:145263420-145271766:+	NA	AT5G22760.1; PHD finger family protein
GRMZM2G407631	bzip35	9:98758805-98759314:-	Putative bZIP transcription factor superfamily protein	NA
GRMZM2G426953	rboh1	3:182095773-182101296:-	Respiratory burst oxidase protein A	AT3G45810.1; ferric reductase-like transmembrane component family protein; AT5G60010.1; ferric reductase-like transmembrane component family protein
GRMZM2G428096	cap2	1:42855656-42857040:-	NA	AT1G07670.1; ATECA4,ECA4; endomembrane-type CA-ATPase 4
GRMZM2G432850	gun1	1:147903774-147907639:+	NA	AT2G31400.1; GUN1; genomes uncoupled 1
GRMZM2G439195	nas4	5:15816565-15818557:-	Nicotianamine synthase 3	AT1G09240.1; ATNAS3,NAS3; nicotianamine synthase 3
GRMZM2G444073	cadtfr5	4:30460409-30461221:+	Uncharacterized protein	AT4G14540.1; NF-YB3; nuclear factor Y, subunit B3
GRMZM2G465169	pza02861	9:43841651-43847738:-	Uncharacterized protein	AT4G26760.1; MAP65-2; microtubule-associated protein 65-2
GRMZM2G478568	nas3	1:259836588-259838272:-	Nicotianamine synthase 3	AT1G09240.1; ATNAS3,NAS3; nicotianamine synthase 3
GRMZM5G849600	bhlh94	3:219912558-219917830:+	Uncharacterized protein	AT5G56960.1; basic helix-loop-helix (bHLH) DNA-binding family protein
GRMZM5G872256	gols3	9:134152466-134154240:+	Galactinol synthase 3	AT2G47180.1; AtGolS1,GolS1; galactinol synthase 1
