# Supplementary material for: Spatio-Temporal Transcriptional Dynamics of Maize Long Non-Coding RNAs Responsive to Drought Stress
Source: Genes (Basel). 2019 Feb 13;10(2):138. doi: 10.3390/genes10020138 (PMC6410058; doi:10.3390/genes10020138)
Supplement: Supplementary file 1 [file genes-10-00138-s001.zip › Supplementary files/Table S6.xlsx]

## Sheet: Sheet1
Table S6. Primers used for Real-time quantitative reverse transcriptase-PCR (qRT-PCR)
Genes	Primer sequences (5'-3')
	Forward	Reverse
ZmActin1 (GRMZM2G126010)	ACCTCACCGACCACCTAATG	CTGAACCTTTCTGACCCAAT
lncRNA MSTRG.6838.1	GCCGCAGGGTAAAACCGTCCTTGT	TGTGGCCTCCTCTTTGCTGTGGTC
vpp4 (GRMZM2G028432)	CATCATCGCCGTCATCATCA	TGACACCAGCATCACCAACG
